# Supplementary material for: Systems Biology of Recombinant 2G12 and 353/11 mAb Production in CHO-K1 Cell Lines at Phosphoproteome Level
Source: Proteomes. 2025 Feb 10;13(1):9. doi: 10.3390/proteomes13010009 (PMC11843875; doi:10.3390/proteomes13010009)
Supplement: Supplementary file 1 [file proteomes-13-00009-s001.zip]

Archive with 11 entries (11 files):
- proteomes-3312466-Figure S1.pdf
- proteomes-3312466-Table S1.xlsx
- proteomes-3312466-Table S10.xlsx
- proteomes-3312466-Table S2.xlsx
- proteomes-3312466-Table S3.xlsx
- proteomes-3312466-Table S4.xlsx
- proteomes-3312466-Table S5.xlsx
- proteomes-3312466-Table S6.xlsx
- proteomes-3312466-Table S7.xlsx
- proteomes-3312466-Table S8.xlsx
- proteomes-3312466-Table S9.xlsx
