# Supplementary material for: Systems Biology of Recombinant 2G12 and 353/11 mAb Production in CHO-K1 Cell Lines at Phosphoproteome Level
Source: Proteomes. 2025 Feb 10;13(1):9. doi: 10.3390/proteomes13010009 (PMC11843875; doi:10.3390/proteomes13010009)
Supplement: Supplementary file 1 [file proteomes-13-00009-s001.zip › proteomes-3312466-Table S1.xlsx]

## Sheet: Table S1
Phosphoproteomic data generated using MaxQuant and Perseus
Intensity PP1ph_1_2G12_ph1	Intensity PP1ph_2_2G12_ph2	Intensity PP2ph_1_2G12_ph3	Intensity PP2ph_2_2G12_ph4	Intensity PP3ph_1_353/11_ph1	Intensity PP3ph_2_353/11_ph2	Intensity PP4ph_1_353/11_ph3	Intensity PP4ph_2_353/11_ph4	Intensity PP5ph_1_353/11 TM_ph1	Intensity PP5ph_2_353/11 TM_ph2	Intensity PP6ph_1_353/11 TM_ph3	Intensity PP6ph_2_353/11 TM_ph4	Amino acid	Charge	Protein group IDs	Multiplicity	Student's T-test Significant 2G12_353(p_value<0.05)	Student's T-test Significant 353_TM_353(p_value<0.05)	Student's T-test significant(p_value<0.05)	Student's T-test Significant 2G12_353(p_adjust<0.05)	Student's T-test Significant 353_TM_353(p_adjust<0.05)	Student's T-test significant(p_adjust<0.05)	Student's T-test Significant 2G12_353(p_value<0.005)	Student's T-test Significant 353_TM_353(p_value<0.005)	Student's T-test significant(p_value<0.005)	Student's T-test Significant 2G12_353(p_value<0.001)	Student's T-test Significant 353_TM_353(p_value<0.001)	Student's T-test significant(p_value<0.001)	Localization prob	PEP	Score	Delta score	Score for localization	Mass error [ppm]	Intensity	Position	-Log Student's T-test p-value 2G12_353	Student's T-test Difference 2G12_353	Student's T-test Test statistic 2G12_353	-Log Student's T-test p-value 353_TM_353	Student's T-test Difference 353_TM_353	Student's T-test Test statistic 353_TM_353	Student's T-test q-value 2G12_353	Student's T-test q-value 353_TM_353	Student's T-test p-value 2G12_353	Student's T-test p-value 353_TM_353	Proteins	Positions within proteins	Leading proteins	Protein
21.6673	22.1161	22.3028	21.9159	22.5475	22.9174	20.8334	20.3533	21.1734	21.3614	21.7104	21.5058	S	2	2	___1													0.975482	0.000361646	106.58	38.704	91.549	-0.75626	44396000	49	0.20824	0.337605	0.523946	0.13254	-0.22515	-0.351838	0.770314	0.887785	0.619098	0.736987	A0A061HTG3;F6XWD4;Q3UMT1	49;375;454	A0A061HTG3	A0A061HTG3
22.7407	20.0055	21.148	22.0654	22.8487	23.3242	21.9439	21.0784	21.4744	21.8058	22.1452	21.9693	S	2	2	___1													0.890915	0.00856601	55.899	27.539	55.899	-0.44629	51025000	26	0.47349	-0.808875	-1.04536	0.378983	-0.450097	-0.869793	0.558143	0.706741	0.336132	0.417847	A0A061HTG3	26	A0A061HTG3	A0A061HTG3
21.0925	23.0492	22.5141	20.748	23.4147	23.6341	20.1991	20.7255	19.6862	21.9137	20.6455	21.0805	S	2	4	___1													0.999997	2.51527e-08	133.47	116.24	93.478	-0.40917	86615000	94	0.0474666	-0.142402	-0.135742	0.535241	-1.16183	-1.15613	0.950097	0.608943	0.896465	0.291581	Q5U612;Q3UVZ8;A0A061HTH7;G3IG52;B2RTN5;A0A8C2QH24;Q91YM2;Q3TSU7	94;308;1179;1179;1179;1179;1179;1179	Q5U612	Q5U612
21.5738	21.5315	20.2285	20.7396	20.093	21.571	19.723	21.682	21.4567	20.4648	21.6223	21.8533	S	2	5	___1													1	0.00775835	58.716	40.09	56.721	-0.45251	22528000	1	0.16146	0.251116	0.419423	0.443038	0.58204	0.989679	0.823135	0.668187	0.689509	0.360547	A0A061HTJ0;Q14AF6;P62317	1;2;2	A0A061HTJ0	A0A061HTJ0
22.6942	22.2975	22.0137	21.6108	22.9075	22.6445	22.2677	22.3609	22.0798	22.0013	19.881	22.4512	S	2	9	___1													1	2.12706e-10	119.96	83.544	89.484	-2.837	58604000	933	0.701913	-0.391088	-1.44476	0.775583	-0.94181	-1.56919	0.429013	0.526902	0.198649	0.167655	G3IBK2;A0A061HU25;A0A061HUL1;A0A8C2M135;A0A8C2LZW1;Q6KAM8;B7FAV1;B9EKP5;B7FAU9;Q8BTM8;Q3U7N9	933;1084;1084;1084;1084;397;1060;1084;1084;1084;1002	G3IBK2	G3IBK2
20.4663	20.6813	20.122	20.0689	20.7282	21.1982	22.5107	20.7138	23.0401	22.8446	23.0445	23.2118	S	3	10	___1		+	353_TM_353										0.827665	7.97246e-11	112.34	80.495	68.82	0.17916	51538000	666	1.11325	-0.95312	-2.13153	2.18147	1.74754	4.06881	0.30696	0.23289	0.0770467	0.00658463	A0A061HU27;G3IFD5;A0A061HYU2;A0A061HWE0;A0A8C2LGT5	666;75;66;324;827	A0A061HU27	A0A061HU27
24.2728	24.5147	20.5657	24.6335	24.4757	24.6988	20.183	19.9283	24.1142	24.2533	20.3224	21.3684	S	3	11	___1													0.983812	9.11054e-41	173.68	155.35	169.18	1.4896	191000000	1009	0.30145	1.17523	0.7184	0.040892	0.193099	0.117709	0.686836	0.967953	0.499517	0.91014	A0A061HU45;G3I0H1	1009;1010	A0A061HU45	A0A061HU45
20.4069	20.8354	20.2847	20.274	21.298	21.5219	23.0835	23.1347	23.5844	23.5326	23.4259	23.494	S	2	11	___1	+	+	2G12_353;353_TM_353										1	0.000192107	137.09	97.175	115.06	-0.58205	65893000	1029	1.91663	-1.80928	-3.54697	1.3501	1.24968	2.53035	0.175257	0.441127	0.0121163	0.0446583	A0A061HU45;G3I0H1	1029;1030	A0A061HU45	A0A061HU45
20.6913	20.2186	20.0902	18.9882	22.3847	20.5728	21.7394	21.8385	21.1784	21.3365	22.5393	21.9195	S	2	13	___1	+		2G12_353										0.991259	0.0110493	51.03	33.645	51.03	0.12667	22335000	43	1.68704	-1.63675	-3.12106	0.080538	0.109605	0.223268	0.206103	0.937796	0.0205572	0.830734	A0A8C2M4W4;A0A061HU66;A0A061HUS4	43;43;43	A0A8C2M4W4	A0A8C2M4W4
22.6867	20.7143	20.0401	20.1839	22.5216	22.9493	22.7702	22.9063	23.7315	23.6193	23.1298	22.9832	S	2	14	___1	+	+	2G12_353;353_TM_353										1	7.29129e-204	296.47	171.8	296.47	0.51723	131770000	143	1.64241	-1.8806	-3.04072	1.50946	0.579105	2.80544	0.217405	0.40466	0.0227818	0.0309413	A0A061HWR4;A0A061HU71;A0A061HUT4	143;143;143	A0A061HWR4	A0A061HWR4
23.5008	23.3745	22.8804	22.6183	23.7017	20.2017	21.9871	22.4606	22.6644	22.2982	21.0215	22.5797	S	3	15	___1													0.986949	1.79733e-14	93.73	77.431	87.156	-0.38694	78550000	13	0.636787	1.00576	1.3334	0.0221177	0.0531898	0.0649192	0.463565	0.982785	0.230788	0.950347	A0A061HU73;A0A8C2LGK8;A0A061HZG3	13;116;116	A0A061HU73	A0A061HU73
21.3343	20.3802	23.0438	22.8811	22.8365	22.8488	22.4916	22.9848	22.3381	22.6581	23.1612	23.6031	S	2	16	___1													0.999999	0.000710753	108.74	42.472	108.74	0.41528	81021000	17	0.652068	-0.880563	-1.35967	0.198677	0.149712	0.503013	0.453712	0.830449	0.222809	0.632883	A0A061HUA6;A0A8C2LUY2;A0A8C2LV20;A0A061HXJ3;A0A061HZP4	17;63;63;17;17	A0A061HUA6	A0A061HUA6
20.0716	21.3115	20.218	19.9996	21.8659	21.4334	21.1279	21.5579	20.5158	20.7367	21.2257	20.2706	S	2	17	___1	+	+	2G12_353;353_TM_353										0.875047	9.21956e-05	84.759	66.895	45.33	0.2779	46888000	2169	1.72785	-1.09609	-3.19518	1.7211	-0.809081	-3.18289	0.200832	0.355009	0.0187134	0.0190064	G3H7T9;A0A8C2MAA2;A0A8C2QJ35;A0A061HUB5;Q4JG03;A2AFQ0;Q7TMY8	2169;2349;2364;2400;2366;2366;2365	G3H7T9	G3H7T9
26.6349	26.5693	26.7455	26.6615	27.08	27.089	26.7648	26.9809	26.7768	26.8185	26.9945	27.0262	S	2	17	___1	+		2G12_353										1	0	329.46	329.46	309.26	-0.17182	1513300000	1710	2.09373	-0.325875	-3.89193	0.324075	-0.0746675	-0.763405	0.152596	0.745608	0.00805871	0.47416	G3H7T9;A0A8C2MAA2;A0A8C2QJ35;A0A061HUB5;A0A8C2MHS9;A0A061HV17;Q4JG03;A2AFQ0;Q7TMY8	1710;1905;1905;1941;1905;1905;1907;1907;1907	G3H7T9	G3H7T9
20.6949	19.0923	19.7628	20.8109	20.8706	21.0766	23.5621	23.4103	21.4743	21.0916	19.5316	22.1021	S	2	24	___1	+		2G12_353										1	0.000553639	85.813	39.221	50.108	1.3266	33183000	943	1.37187	-2.13968	-2.56754	0.615423	-1.18001	-1.29652	0.254234	0.574637	0.0424751	0.242425	G3HNY0;A0A8C2LQC8;A0A061I0L9;A0A061HUQ5	943;831;1264;1232	G3HNY0	G3HNY0
20.6923	21.1615	19.8279	21.5486	20.8759	20.8803	22.7878	23.1887	22.6902	22.8367	23.4375	23.7292	S	2	24	___1													0.99465	1.63999e-06	150.05	123.38	150.05	0.78293	56327000	984	0.775124	-1.1256	-1.56841	0.958061	1.24024	1.87353	0.398578	0.512439	0.167833	0.110139	G3HNY0;A0A8C2LQC8;A0A061I0L9;A0A061HUQ5	984;872;1305;1273	G3HNY0	G3HNY0
23.2679	23.4409	23.7783	23.6819	23.693	23.9221	19.4521	20.5439	20.6869	20.1703	20.4573	21.032	S	3	24	___1													0.999989	8.48017e-200	236.96	191.82	173.35	0.79046	445560000	776	0.706263	1.63946	1.45214	0.535629	-1.31614	-1.15681	0.426729	0.608721	0.19667	0.291321	G3HNY0;A0A8C2LQC8;A0A061I0L9;A0A061HUQ5	776;664;1097;1065	G3HNY0	G3HNY0
21.4065	20.3673	20.3538	20.827	21.2234	20.0493	23.0744	23.3476	22.8665	22.8654	23.4759	23.8159	S	2	24	___1													0.999448	3.83298e-16	177.04	136.69	141.97	-0.73671	97180000	969	0.70077	-1.18504	-1.44281	0.811555	1.33226	1.62951	0.429188	0.515631	0.199173	0.154328	G3HNY0;A0A8C2LQC8;A0A061I0L9;A0A061HUQ5	969;857;1290;1258	G3HNY0	G3HNY0
20.9849	20.71	19.3908	19.8069	21.0705	20.3595	21.0505	21.7061	21.1954	21.0845	20.9436	22.5392	S	3	24	___1													0.95435	0.00873388	43.184	29.771	43.184	-0.090858	16313000	421	0.897099	-0.823483	-1.77221	0.371231	0.394022	0.854995	0.361058	0.713086	0.126736	0.425372	G3HNY0;A0A8C2LQC8;A0A061I0L9;A0A061HUQ5	421;315;742;710	G3HNY0	G3HNY0
21.7986	22.0766	22.0099	22.0766	22.9172	22.7513	20.6215	20.1694	20.6942	20.5426	20.5525	20.3106	S	3	25	___1													1	8.14827e-06	70.569	54.87	45.611	0.53569	38783000	181	0.209216	0.375559	0.52607	0.748573	-1.08987	-1.52372	0.769709	0.531889	0.617709	0.178413	G3H6K5;A0A8C2MTD5;A0A061HUR0	181;441;445	G3H6K5	G3H6K5
20.5726	20.1991	20.1082	20.4546	20.9419	20.6496	23.2661	24.2641	23.6405	24.1635	24.0714	24.1704	S	2	25	___1													1	2.31427e-13	189.3	167.21	67.997	-1.2688	98611000	490	1.14718	-1.94679	-2.18815	0.998467	1.73101	1.94063	0.301674	0.511716	0.0712559	0.100354	G3H6K5;A0A8C2MTD5;A0A061HUR0	490;742;754	G3H6K5	G3H6K5
20.1304	20.2347	20.506	20.6993	21.4276	21.0867	25.8226	26.2458	25.5836	25.7009	25.9535	26.0196	S	2	25	___1													1	0.000172477	110.08	44.853	81.92	-0.33773	376760000	478	1.23845	-3.2531	-2.3412	0.772064	2.16875	1.56327	0.280797	0.526902	0.0577492	0.169019	G3H6K5;A0A8C2MTD5;A0A061HUR0	478;730;742	G3H6K5	G3H6K5
20.5471	20.2317	20.4971	20.4736	21.21	21.7132	23.2176	23.2529	22.8927	23.1222	23.487	23.6099	S	3	25	___1	+		2G12_353										1	1.18602e-11	128.14	91.502	103.85	0.28539	151600000	325	1.95817	-1.91106	-3.62651	0.852	0.929493	1.69708	0.17155	0.514971	0.0110111	0.140605	G3H6K5;A0A8C2MTD5;A0A061HUR0	325;577;589	G3H6K5	G3H6K5
22.4504	22.1318	22.6136	22.4209	22.7125	22.538	22.6213	22.3123	22.1654	21.7261	22.2315	22.6057	S	2	25	___1													0.999997	9.44325e-06	128.96	113.93	128.96	-0.094907	66462000	128	0.490391	-0.141846	-1.07594	0.927484	-0.363846	-1.82273	0.546782	0.514971	0.323302	0.118172	G3H6K5;A0A8C2MTD5;A0A061HUR0	128;388;392	G3H6K5	G3H6K5
20.4953	20.3182	21.1807	20.1873	20.8426	21	24.668	25.0092	24.3283	24.3231	25.0145	25.0197	S	3	25	___1													1	5.49293e-230	300.29	269.33	90.729	0.81529	239750000	418	1.04723	-2.33454	-2.02165	0.768094	1.79144	1.5566	0.322013	0.526902	0.0896955	0.170571	G3H6K5;A0A8C2MTD5;A0A061HUR0	418;670;682	G3H6K5	G3H6K5
21.5115	22.1701	20.226	20.9585	21.3066	21.3804	20.0833	21.2714	19.5822	19.9707	21.1975	20.5528	S	2	27	___1													0.999702	4.21599e-16	96.673	67.345	96.673	-0.19654	15286000	373	0.152763	0.20611	0.399359	0.710214	-0.684613	-1.45885	0.830866	0.54317	0.703456	0.194889	G3I2Q7;A0A061HUV2;A0A8C2M9H4	373;204;386	G3I2Q7	G3I2Q7
22.6079	22.6557	20.7484	22.1287	20.7005	20.2132	22.2771	22.8036	22.2703	22.2103	20.8373	22.8997	S	2	28	___1													0.997035	0.000412513	94.122	63.79	85.522	-1.1403	85102000	83	0.294157	0.536564	0.703733	0.309668	0.555808	0.734834	0.694175	0.759146	0.507975	0.490153	A0A061HUV7;G3HPR6;A0A8C2MGF6	83;118;131	A0A061HUV7	A0A061HUV7
21.087	19.9282	19.9438	21.108	20.2403	20.9369	20.5237	20.4938	19.7894	20.6548	20.804	20.9884	S	2	30	___1													0.999991	0.00171346	72.958	48.666	72.958	0.51534	6293800	612	0.0300499	-0.0319257	-0.0874661	0.0116576	0.0104556	0.0346086	0.968963	0.992084	0.933147	0.973514	A0A061HV07;A0A8C2LJC3	612;1177	A0A061HV07	A0A061HV07
24.676	24.2651	23.9651	24.1608	24.5766	24.3433	20.9821	20.1958	24.0179	23.9651	20.5454	20.3098	S	3	31	___1													0.999533	8.07753e-78	149.41	131.98	148.8	-0.53409	186120000	13	0.751436	1.7423	1.52855	0.0738402	-0.314873	-0.205943	0.406272	0.941126	0.177241	0.843645	H3BJZ1;A0A8C2QG02;G3HW85;A0A061HV22;Q9DB70	13;13;13;13;13	H3BJZ1	H3BJZ1
21.7789	22.325	22.5978	22.4844	21.0739	22.3253	19.8976	22.646	22.995	22.8709	22.5285	20.0424	S	2	32	___1													0.913707	0.00202252	71.153	33.436	64.224	0.87392	54966000	47	0.582439	0.810822	1.23917	0.275009	0.623508	0.66482	0.492168	0.780523	0.261554	0.530873	G3H601;A0A3L7H2I1;A0A061HV35;Q9WVA2	47;94;159;94	G3H601	G3H601
20.329	20.7023	19.6634	20.3596	21.3297	20.6222	22.6325	22.6406	20.3715	22.59	22.8727	22.4992	S	3	33	___1	+		2G12_353										0.989654	2.16828e-61	138.03	132.66	100.68	0.22047	150900000	82	1.52158	-1.54267	-2.82665	0.137273	0.277126	0.363071	0.229559	0.882988	0.0300899	0.729	A0A061HV38;G3HYH0;A0A8C2MDP4	82;408;635	A0A061HV38	A0A061HV38
21.7918	21.526	22.6539	20.2524	23.6641	23.7352	21.812	22.2997	22.6292	22.5354	23.0683	23.2451	S	2	35	___1													0.999998	0.000700702	70.942	53.133	69.721	-0.025952	120510000	614	0.976192	-1.32172	-1.90364	0.00535673	-0.00823593	-0.0160153	0.339729	0.996769	0.105635	0.987741	A0A061HV96;G3H6K2;A0A061HZ85;A0A8C2M0G1;A0A061HW97;A0A061HYN6;A0A8C2LZR6;F6WMJ3;Q8K4I3;A2AFJ8;H3BKQ0	614;633;640;656;656;663;351;663;639;351;237	A0A061HV96	A0A061HV96
21.3373	21.3093	21.5359	21.9444	21.9752	21.9853	22.7413	23.2356	22.3428	22.8452	23.704	23.3992	S	2	35	___1	+		2G12_353										1	7.76593e-07	118.71	85.669	117.31	-0.52383	113610000	654	1.50205	-0.952585	-2.79249	0.655525	0.58848	1.3656	0.233312	0.552816	0.0314741	0.221042	A0A061HV96;G3H6K2;A0A061HZ85;A0A8C2M0G1;A0A061HW97;A0A061HYN6;A0A8C2LZR6	654;673;680;696;696;703;391	A0A061HV96	A0A061HV96
21.1477	20.536	21.4214	20.6817	21.9675	21.8254	20.4704	20.3746	20.6956	21.2103	20.4857	21.0497	S	3	35	___1													0.969916	0.00229651	55.885	34.585	55.885	0.33936	48868000	243	0.174584	-0.212808	-0.449306	0.269608	-0.299171	-0.653734	0.805407	0.784151	0.668985	0.537516	A0A061HV96;G3H6K2;A0A061HZ85;A0A8C2M0G1;A0A061HW97;A0A061HYN6;F6WMJ3;Q8K4I3;H3BJ53	243;220;220;237;243;243;243;219;66	A0A061HV96	A0A061HV96
23.9842	23.9541	23.9756	23.7521	24.2994	24.3641	24.2518	24.6025	24.1793	24.1392	24.4704	24.6157	S	2	35;623	___1	+		2G12_353				+		2G12_353				1	0.00042372	139.43	116.11	139.43	-0.33143	303740000	511	2.54613	-0.462977	-4.85277	0.0730292	-0.0282998	-0.203833	0.100904	0.941561	0.00284364	0.845222	A0A061HV96;G3H6K2;A0A061HZ85;A0A8C2M0G1;A0A061HW97;A0A061HYN6;A0A8C2LZR6;D3Z0V2;G3I1U6;A0A0R4J0X8;A0A8C2QC35;Q9ES28	511;488;488;505;511;511;248;346;340;340;497;497	A0A061HV96;D3Z0V2	A0A061HV96
21.9765	22.2074	20.2971	20.2094	21.1577	22.3053	20.5321	19.4208	20.3806	20.2965	20.3977	20.1932	S	3	37	___1													0.984854	0.0017694	49.865	35.706	49.865	-2.9678	15364000	102	0.151336	0.318635	0.396046	0.38886	-0.536979	-0.88855	0.832535	0.699679	0.705771	0.408451	A0A061HVN9;Q3TCU2;A0A8C2MQ97;Q5I1X5	102;102;102;102	A0A061HVN9	A0A061HVN9
20.8254	21.6725	21.4528	21.2167	22.0522	21.9455	20.4949	20.0909	20.9772	20.5591	20.8269	21.3617	S	2	38	___1													1	7.43433e-68	224.97	188.53	224.97	0.44559	1028400000	485	0.100795	0.145953	0.274543	0.156172	-0.214669	-0.40725	0.88911	0.863154	0.792876	0.697955	G3HV92;A0A061HVP3	485;495	G3HV92	G3HV92
23.3065	23.607	23.7112	23.9255	23.9629	24.1643	22.9447	23.154	22.8201	22.5633	23.1017	23.493	S	2	38	___1													0.994169	1.29957e-134	265.43	247.02	191.66	0.14491	2224800000	494	0.0907393	0.0810928	0.249294	0.773097	-0.561959	-1.56501	0.901805	0.526902	0.811448	0.168618	G3HV92;A0A061HVP3	494;504	G3HV92	G3HV92
21.3746	21.365	21.1007	21.0253	21.4173	21.5296	21.041	21.2985	20.9983	19.2372	21.476	21.8832	S	2	39	___1													0.926467	0.0138887	55.401	37.581	55.353	0.54131	29247000	39	0.323454	-0.105226	-0.762179	0.299502	-0.422943	-0.71449	0.668105	0.765923	0.474838	0.501762	A0A061HVQ3;A0A8C2MKG0	39;39	A0A061HVQ3	A0A061HVQ3
21.5083	22.2089	21.6926	21.8836	22.4613	22.5758	22.279	22.4792	22.3843	22.5027	22.0885	22.5052	S	3	41	___1	+		2G12_353										0.993899	1.5761e-16	124.29	103.33	90.193	0.36807	114240000	96	2.07891	-0.625494	-3.86245	0.281703	-0.0786824	-0.678491	0.153154	0.77341	0.00833854	0.522754	G3H7T8;A0A8C2MVP4;A0A061HVU4;A0A061HY45	96;719;719;820	G3H7T8	G3H7T8
23.6786	23.5221	24.141	23.823	23.7899	23.594	24.1959	24.3919	24.3982	24.2505	24.43	24.3472	S	2	43	___1													0.999981	0.0011719	146.79	128.01	99.136	0.39614	213220000	329	0.392492	-0.201747	-0.895422	1.00122	0.363545	1.94521	0.616418	0.511716	0.40505	0.0997191	G3HNE4;A0A061HYW1;A0A061HVZ5;A0A061HY88;A0A061I111	329;332;384;386;421	G3HNE4	G3HNE4
21.4063	19.7827	20.7165	19.4348	21.6608	21.4168	20.8744	20.8812	20.7561	21.1152	22.211	21.8584	S	2	45	___1													1	0.003579	58.671	47.197	58.671	0.32472	12699000	208	NaN	0	NaN	0.299561	0.276878	0.71461	NaN	0.765923	NaN	0.501694	A0A061HW19;G3GXF4;A0A8C2MAJ0	208;209;389	A0A061HW19	A0A061HW19
25.4854	25.5542	20.5391	26.2995	20.5153	21.6614	26.5912	26.7562	26.4129	26.3934	27.0539	27.1466	S	2	47	___1													1	8.25925e-17	145.75	95.554	41.54	-0.60718	2105800000	31	0.103141	0.588529	0.280377	0.882666	2.87066	1.74819	0.886212	0.514971	0.788604	0.131019	G3GVM9;A0A061HW36;Q5M9P7;Q3UD53;Q3U434;Q9CR86	31;94;31;31;31;31	G3GVM9	G3GVM9
27.0178	27.3723	27.1846	26.8049	27.944	27.8377	26.8164	27.182	27.0132	27.1666	27.7246	27.7806	S	2	47	___1													0.999994	1.13053e-11	153.08	26.062	138.06	0.55962	2086400000	53	0.553204	-0.350135	-1.18788	0.0244774	-0.0237689	-0.0716652	0.507561	0.980791	0.279767	0.945197	G3GVM9;A0A061HW36;Q5M9P7;Q3UD53;Q3U434;Q9CR86	53;116;53;53;53;53	G3GVM9	G3GVM9
25.4049	25.3896	25.3333	20.3931	26.144	26.1478	25.5001	25.6986	25.7776	20.4081	26.3023	20.3936	S	2	51	___1													0.763674	0.000820772	88.24	88.24	80.014	-0.076874	521350000	58	0.667933	-1.74245	-1.38684	0.8045	-2.65225	-1.6177	0.44705	0.515631	0.214816	0.156856	G3I4C6;A0A061HWA6;G3GVD7;A0A061IA50;Q80W47	58;267;395;265;395	G3I4C6	G3I4C6
21.4936	20.2737	22.1112	21.4646	20.6006	20.8684	20.1153	19.8861	22.1955	22.16	23.0641	23.2928	S	3	54	___1		+	353_TM_353					+	353_TM_353		+	353_TM_353	0.906827	0.000202727	52.453	32.875	51.526	-0.99107	38911000	436	1.14104	0.968156	2.1779	3.1171	2.31049	6.27158	0.301884	0.0841724	0.0722706	0.000763661	A0A061HWG7;A0A8C2MC55	436;455	A0A061HWG7	A0A061HWG7
22.5895	22.2664	23.4551	23.1379	23.4282	23.4791	22.684	23.0229	23.0728	23.6773	22.6693	22.5457	S	3	55	___1													1	1.30123e-06	114.29	101.17	50.053	0.29971	194340000	168	0.391464	-0.291341	-0.89348	0.20347	-0.162289	-0.513529	0.616612	0.82828	0.406009	0.625937	G3I031;A0A8C2MNP9;A0A8C2MMR2;A0A061I302;A0A061HWH0;Q8R3P7	168;398;406;409;428;409	G3I031	G3I031
20.5721	20.7074	22.8693	20.071	20.7772	20.2019	23.4862	23.7367	22.4387	19.8767	23.5888	24.4338	S	2	57	___1													0.973584	0.00227896	70.942	23.339	70.942	-0.95497	74353000	27	0.396973	-0.995532	-0.903881	0.1517	0.534022	0.396891	0.614536	0.866034	0.400891	0.70518	G3I2S7;A0A061HWI7;F7J0L1;A0A061I318;Q62150;Q99M28	27;27;27;55;27;27	G3I2S7	G3I2S7
25.2447	20.5297	25.4055	25.5214	25.6291	25.5055	21.2529	22.1254	25.2962	25.4273	21.0844	23.2203	S	2	59	___1													0.981855	6.0913e-39	170.49	135.31	125.08	1.6174	371570000	473	0.122999	0.547089	0.328971	0.0289308	0.128823	0.0843072	0.866047	0.976402	0.753357	0.935555	A0A061HWP2;G3HNC0	473;481	A0A061HWP2	A0A061HWP2
19.9646	20.4377	20.1881	20.5875	20.668	21.3916	19.8744	19.9702	22.6383	23.0805	20.9973	22.1809	S	3	63	___1		+	353_TM_353										1	8.84656e-11	90.912	78.063	90.912	-0.86643	20153000	63	NaN	0	NaN	1.65581	1.74824	3.06476	NaN	0.365153	NaN	0.0220897	Q811L7;O35737;A0A8C2M2Q2;A0A061I1H4;Q8C2Q7;A0A061HYA4;A0A061I1G9;A0A061HYA7;G3HP71;A0A061I3K5;A0A061I0Q1;A0A8C2M0Z8;A0A061I0Q3;A0A061HX05;Q3UR26;G3H605;P70333	63;63;63;37;63;37;37;37;36;37;37;63;37;37;63;63;63	Q811L7	Q811L7
24.7952	25.1805	25.5224	24.959	25.7032	25.6452	24.8569	25.3688	25.3507	25.6473	25.5394	25.7069	S	2	63	___1													1	4.92902e-74	232.78	186.46	232.78	0.11134	688330000	104	0.515399	-0.279212	-1.12082	0.344844	0.167586	0.80409	0.532028	0.729788	0.305212	0.452018	Q811L7;O35737;A0A8C2M2Q2;A0A061I1H4;Q8C2Q7;A0A061HYA4;A0A061I1G9;A0A061HYA7;G3HP71;A0A061I3K5;A0A061I0Q1;A0A8C2M0Z8;A0A061I0Q3;A0A061HX05;Q3UR26;G3H605;P70333	104;104;104;78;104;78;78;78;77;78;78;104;78;78;104;104;104	Q811L7	Q811L7
20.447	20.6723	20.3209	20.0762	20.9072	20.7403	21.6259	20.859	21.983	21.8968	22.6313	23.0438	S	3	65	___1	+	+	2G12_353;353_TM_353										0.942333	0.00199245	51.348	27.786	51.348	1.3379	26430000	170	1.48912	-0.653989	-2.76994	2.14796	1.35563	4.00076	0.233312	0.239044	0.0324252	0.00711282	A0A061HX19;G3HJ86	170;317	A0A061HX19	A0A061HX19
21.6028	22.3183	19.2051	20.2971	22.9439	23.054	19.8645	23.1978	22.206	22.1536	23.2971	23.1863	S	2	66	___1													0.967508	0.00662299	53.136	40.017	53.136	-0.93935	66793000	187	0.635447	-1.4092	-1.3311	0.205961	0.445713	0.518977	0.464161	0.827722	0.231501	0.622355	A0A061HX20;A0A8C2MQB1;G3H3X3	187;187;240	A0A061HX20	A0A061HX20
20.5752	20.2424	20.843	21.424	21.0375	21.7216	20.4694	20.1692	20.4844	21.0467	21.8009	22.1224	S	2	67	___1													0.999311	0.00844828	60.509	23.981	55.04	-1.4445	11837000	251	0.065747	-0.0782456	-0.184747	0.460096	0.514173	1.02096	0.932706	0.654851	0.859514	0.34666	A0A8C2MT22;A0A061I3M5;A0A061HX33;A0A061I0S7	251;235;235;235	A0A8C2MT22	A0A8C2MT22
23.2578	23.2676	23.5875	23.5146	24.2423	23.7283	23.4183	23.683	23.3693	23.6515	23.9128	23.8702	S	2	68	___1													1	3.51872e-19	194.8	150.5	131.17	0.1142	158280000	376	0.962992	-0.361094	-1.88172	0.117338	-0.066999	-0.315259	0.341705	0.904235	0.108895	0.763241	A0A061HX62;S4R2S6;A0A8C2MGW2;G3HNE1;A0A6I8MX15;A2BD48;A2VCT6;E9PWX7;A0A8C2MIW7;A0A8C2MGM0;A1A5B6	376;378;378;506;506;535;536;541;542;556;560	A0A061HX62	A0A061HX62
20.9004	20.4479	21.4649	21.4943	21.3836	21.0211	20.3296	20.9644	20.7642	20.6607	20.6082	20.8477	S	3	73	___1													1	3.61388e-06	88.075	77.43	88.075	1.0857	10542000	359	0.178327	0.15223	0.457745	0.398608	-0.204473	-0.906962	0.801336	0.695135	0.663244	0.399385	A0A061HXL3;A0A8C2MI14;A0A8C2QKV2;G3H7U6;A0A061HZR2;P41230	359;305;276;317;317;317	A0A061HXL3	A0A061HXL3
21.5177	20.139	21.2696	20.0586	20.6276	20.9305	21.6584	22.2908	20.3251	21.7203	21.7954	21.9986	S	2	74	___1													1	1.85371e-27	183.22	154.6	142.1	-0.29813	1882400000	670	0.552833	-0.63062	-1.18723	0.0546472	0.0830097	0.155184	0.507764	0.95885	0.280006	0.881765	A0A061HXL4;A0A8C2MKH0;G3HL03	670;678;78	A0A061HXL4	A0A061HXL4
22.2396	22.2705	22.1058	19.3842	23.4447	23.5031	19.7203	22.0582	21.9863	19.6453	20.0497	23.2436	S	3	74	___1													0.833012	4.73604e-07	76.492	66.912	76.492	0.39726	56284000	219	0.244566	-0.681572	-0.601657	0.331042	-0.950349	-0.777117	0.741452	0.739191	0.569422	0.466614	A0A061HXL4;A0A8C2MKH0;G3HX54	219;199;192	A0A061HXL4	A0A061HXL4
22.0681	22.0396	23.4024	21.3681	20.8988	20.6582	19.5456	19.7068	20.1321	20.367	21.1581	19.5453	S	2	80	___1	+		2G12_353										0.999854	1.12338e-23	180.08	147.22	132.74	-0.53019	53044000	441	2.00094	2.0172	3.70925	NaN	0	NaN	0.162413	NaN	0.00997844	NaN	A0A061HXW7;Q5SUF2	441;431	A0A061HXW7	A0A061HXW7
21.8453	20.0899	22.3069	22.1386	22.7051	22.817	22.8609	23.1824	22.7774	22.2729	23.8013	23.6805	S	2	81	___1	+		2G12_353										0.991924	8.72399e-36	187.52	156.44	150.94	0.09688	132830000	80	1.32541	-1.29619	-2.48831	0.26048	0.241652	0.634884	0.263609	0.793215	0.0472705	0.548933	D3YY81;A0A8C2QJW6;D3Z7U4;G3HSV2;A0A8C2MIF1;A0A8C2MED1;A0A8C2MGK3;A0A061HXX7;Q9Z2D6	80;95;97;80;80;80;95;80;80	D3YY81	D3YY81
23.017	22.9483	23.8034	23.7699	23.3577	23.2805	20.5786	20.7101	24.088	23.8693	19.7647	21.0331	S	2	85	___1													1	2.07409e-113	181.4	167.36	178.77	0.98287	194080000	251	0.876806	1.40294	1.73843	0.055401	0.207022	0.157211	0.364446	0.958275	0.132799	0.880236	G3H766;A0A061HY55	251;251	G3H766	G3H766
20.5349	21.197	19.8747	21.5946	19.9768	20.8175	21.1294	21.2544	22.223	21.7805	21.7331	21.8158	S	2	88	___1		+	353_TM_353										1	3.67372e-09	175.15	124.8	109.83	-1.486	20471000	110	0.00404815	0.00575829	0.012121	1.91249	1.09356	3.5391	0.995307	0.283843	0.990722	0.0122323	G3H4J2;A0A061HYB9;A0A8C2LB76;A0A061I225;A0A8C2LBS6;A0A061I507;A0A061HZP0;Q3TNV4;B3STQ1;Q3UTR6;B2RQS1;Q9ERG2	110;209;232;209;232;268;268;229;229;229;229;229	G3H4J2	G3H4J2
20.2435	20.9376	20.9992	19.6672	20.6425	21.731	21.0219	20.1076	20.7942	20.8001	21.3996	21.5839	S	2	90	___1													0.963406	0.0182932	59.067	25.69	59.067	-0.1142	22130000	75	NaN	0	NaN	0.28043	0.268713	0.675898	NaN	0.774525	NaN	0.524288	Q3TM24;G3IBG4;Q91WP4;Q543G3;Q3UPI3;A0A061HZ12;A0A061I170;A0A061HYE8;Q04735	75;107;110;110;110;132;132;189;110	Q3TM24	Q3TM24
21.1147	20.253	19.8805	19.8574	21.5011	20.3437	20.5185	20.8734	21.3919	21.5095	20.5929	19.9375	S	2	90	___1													1	0.000858824	85.288	35.005	85.288	-0.56817	10164000	103	0.657093	-0.532804	-1.36829	0.0376594	0.0487518	0.10876	0.45085	0.969881	0.220246	0.916939	Q3TM24;G3IBG4;Q91WP4;Q543G3;Q3UPI3;A0A061HZ12;A0A061I170;A0A061HYE8;Q04735	103;135;138;138;138;160;160;217;138	Q3TM24	Q3TM24
20.4664	20.9856	20.2919	20.3555	21.662	21.6973	21.0053	20.3095	20.1342	20.1801	20.799	20.7627	S	3	92	___1													1	0.00422777	52.693	20.85	43.544	-0.55102	12724000	158	0.896006	-0.6437	-1.77039	0.956198	-0.699531	-1.87044	0.361058	0.512439	0.127056	0.110612	Q8BU92;D3YUS5;Q0VAV5;E9PW37;A0A8C2MCZ6;A0A061I559;A0A061I323;A0A061HYI1	158;140;140;158;158;327;327;327	Q8BU92	Q8BU92
21.6647	21.7766	19.6313	21.4824	22.1961	20.5327	22.4293	22.9694	22.0049	22.1831	23.4111	23.3462	S	2	93	___1													0.994543	2.24147e-59	202.03	162.34	180.62	-0.19689	384230000	142	0.573977	-0.893124	-1.22437	0.500187	0.704456	1.09357	0.497012	0.63194	0.2667	0.316091	A0A061HYP4;G3H7I9;A0A061I5B4;A0A8C2MQ58;A0A8C2MMG6	142;142;142;142;142	A0A061HYP4	A0A061HYP4
22.3955	22.534	22.123	22.1245	22.978	22.5483	21.133	21.6844	21.7076	20.1953	20.3734	21.8921	S	2	97	___1													0.999958	6.76989e-27	147.7	129.83	147.7	-0.70033	121510000	180	0.191026	0.20837	0.486112	0.866995	-1.04378	-1.72208	0.786791	0.514971	0.644131	0.135833	A0A087WRM8;A0A8C2MAZ1;A0A087WSS1;A0A8C2QJ78;A0A8C2MIK2;A0A061I3J8;G3X9J4;E9QM90;A0A061HZ13;A0A061I5P3;G3HD51;Q148V7	180;180;180;180;180;180;180;180;180;180;180;180	A0A087WRM8	A0A087WRM8
22.4583	22.3935	22.0245	22.024	21.9464	22.2259	23.4282	23.8006	23.8479	23.52	23.5703	23.4681	S	2	101	___1													1	4.34564e-15	134.04	114.98	134.04	-1.3141	105830000	104	0.641335	-0.625178	-1.34123	0.815653	0.751359	1.63637	0.461376	0.514971	0.228383	0.152879	G3HET8;A0A8C2LQP3;A0A8C2LXN0;Q569Y6;A0A8C2QF57;A0A061HZC1;A0A8C2LR65;B7ZBY7;E9PY39;Q9CZY3	104;104;121;146;146;148;166;172;370;146	G3HET8	G3HET8
20.7574	20.9697	20.3504	20.6175	20.7696	21.2166	21.0276	21.4983	21.0224	20.9966	20.6282	20.7856	S	2	104	___1													0.980157	0.00120137	80.979	58.505	80.979	-1.0939	12750000	882	1.18878	-0.454272	-2.25777	0.735129	-0.269834	-1.50103	0.291272	0.53809	0.0647466	0.184023	A0A061HZM9	882	A0A061HZM9	A0A061HZM9
22.234	22.2269	21.5879	21.8948	23.2831	23.2034	20.6712	20.2742	21.955	19.1067	22.4187	21.9282	S	3	107	___1													0.994415	0.00117805	43.162	26.497	43.162	2.2947	50421000	290	0.0550487	0.127942	0.156264	0.178457	-0.505793	-0.458039	0.944511	0.843936	0.88095	0.663044	A0A8C2M0N7;G3H4J6;A0A8C2QHG2;A0A061HZP2;A0A061I230	290;295;300;300;300	A0A8C2M0N7	A0A8C2M0N7
21.8005	20.3704	19.3961	20.2949	21.9502	21.6864	20.0321	21.1807	21.1149	21.3982	21.4353	20.5415	S	3	110	___1													0.930259	0.00103852	63.76	46.393	59.513	-0.23906	30457000	254	0.527621	-0.746869	-1.1426	0.0678688	-0.0898585	-0.190332	0.522266	0.946439	0.296742	0.855325	Q8C3A1;G3GRG0;Q8CE88;Q8CAV9;A0A061I267;A0A061HZS8;A0A061I316;Q62130	254;506;593;593;546;593;609;593	Q8C3A1	Q8C3A1
23.4616	23.3314	23.1145	23.1181	24.241	24.3782	21.8295	22.0883	21.9732	22.1068	21.4396	20.3581	S	2	111;1136	___1													1	5.39068e-82	204.13	148.68	96.591	0.63043	101590000	1050	0.0631766	0.122169	0.177953	1.1008	-1.66482	-2.11078	0.935402	0.493542	0.864616	0.0792875	A0A061HZT7;A0A8C2M079;Q8R550;B1AZ85;E9Q0C1;G3H5K9;A0A8C2M6A7;Q3TA88;A0A8C2M1P7	1050;288;274;171;193;194;193;230;230	A0A061HZT7;B1AZ85	A0A061HZT7
22.7417	23.073	22.6289	22.498	22.7586	22.9704	22.9756	23.0742	22.7319	22.4582	22.901	23.392	S	2	111	___1													0.999542	0.00123868	117.2	73.303	113.24	0.36012	92208000	187	0.732554	-0.209326	-1.49668	0.1346	-0.073915	-0.356737	0.414318	0.885466	0.185117	0.733499	A0A061HZT7;G3H5L1;A0A8C2MDZ8;A0A061HV27;A0A8C2MFE6;A2AG58	187;187;187;187;187;205	A0A061HZT7	A0A061HZT7
22.799	23.0406	22.8691	22.8124	23.4142	23.5336	22.84	22.9562	22.4814	22.0812	22.8766	22.9117	S	2	112	___1													0.999712	0.000716919	101.45	80.144	81.625	0.77381	95804000	131	0.861334	-0.30574	-1.71265	1.22271	-0.598293	-2.31472	0.369589	0.473086	0.137615	0.0598807	A0A061HZW1;A0A8C2QIW7;Q3UM85;A0A8C2M7R8;A0A0N4SW73;G3HYB3;Q6ZQ33;Q8R361	131;307;180;307;307;131;342;307	A0A061HZW1	A0A061HZW1
23.1865	23.1553	23.4095	23.0495	23.7395	23.4073	22.4834	22.2446	23.2317	23.136	22.7335	22.5819	S	2	113	___1													0.999982	5.30197e-166	253.84	230.96	216.27	0.21751	149260000	810	0.258573	0.231462	0.630927	0.0426254	-0.0479527	-0.122485	0.728429	0.966279	0.551349	0.906514	G3H9Z5;A0A061I028	810;812	G3H9Z5	G3H9Z5
20.9894	20.7286	19.7954	21.8826	21.6523	20.0848	23.2741	23.2225	23.3181	23.1478	23.1149	23.2276	S	2	113	___1													0.999993	6.55406e-204	293.35	267.23	209.6	-0.68272	112720000	814	0.668843	-1.20942	-1.3884	0.738264	1.1437	1.50632	0.447044	0.536999	0.214367	0.182699	G3H9Z5;A0A061I028	814;816	G3H9Z5	G3H9Z5
24.7282	25.1086	25.1618	25.1637	21.5224	21.5792	24.2874	24.3657	23.9415	24.037	23.871	23.9176	S	2	113	___1	+		2G12_353										0.99896	5.16777e-07	137.8	37.574	120.66	0.070903	359930000	658	1.39093	2.10191	2.60021	0.588815	1.0031	1.2503	0.250795	0.582778	0.0406509	0.257742	G3H9Z5;A0A061I028;Q3TMV3;Q3U2Z5;Q08509	658;660;398;684;658	G3H9Z5	G3H9Z5
20.6523	20.1481	19.4311	19.5144	21.7625	21.0838	20.1164	22.6931	24.0168	24.0519	23.6664	23.4057	S	3	115	___1		+	353_TM_353										1	1.01152e-43	153.07	146.27	149.85	1.3176	65574000	60	1.27436	-1.47746	-2.40177	2.2431	2.37128	4.19563	0.275297	0.224464	0.0531664	0.00571342	G3H368;A0A061I044;A0A8C2QLX6;A0A8C2MNB4	60;130;259;259	G3H368	G3H368
20.7879	20.8509	21.6284	19.9903	20.6004	20.808	20.8427	21.7759	21.0965	21.1727	21.3822	21.9994	S	2	117	___1													1	0.00133882	74.944	53.644	70.977	-0.18114	29926000	593	0.176132	-0.192405	-0.4528	0.572207	0.405931	1.22127	0.804184	0.589351	0.666605	0.267789	A0A061I0F7;G3GRB9	593;593	A0A061I0F7	A0A061I0F7
24.5561	24.889	24.241	24.2222	24.4396	23.9073	21.0967	20.1342	24.0429	24.1045	22.633	22.3542	S	3	118	___1													1	4.70053e-19	160.69	146.22	149.18	0.10777	180810000	108	1.00958	2.08261	1.95909	0.329904	0.889193	0.774881	0.329006	0.740185	0.0978181	0.467838	A0A061I0G4;G3GU67;S4R2R1;Q542K0;Q3U5I9;Q9R078	108;109;108;108;108;108	A0A061I0G4	A0A061I0G4
21.021	20.267	19.9581	21.0146	20.7935	20.5408	20.1221	21.2203	21.8584	21.7476	21.6916	20.3345	S	2	122	___1													0.921592	0.000509354	51.535	42.005	51.535	-2.1784	13153000	952	0.108635	-0.104009	-0.293963	0.872346	0.73881	1.731	0.881254	0.514971	0.77869	0.134169	G3I0Q9;A0A061I0I6;A0A8C2M8T9;A0A8C2M526	952;958;1130;1137	G3I0Q9	G3I0Q9
21.9362	21.2589	21.6999	21.5179	22.2917	22.4102	21.7168	21.7239	22.0528	22.1291	22.9889	23.1248	S	2	126	___1													0.99998	0.0182415	72.243	33.49	72.243	1.0681	56958000	273	0.948076	-0.432443	-1.85695	0.796796	0.538208	1.60479	0.346705	0.515631	0.1127	0.159663	Q9CST0;A0A061I0S0;A0A061I1J2;G3HJ94;Q3UXD8;A0A8C2LQS5;Q8BSK8	273;402;422;424;447;447;447	Q9CST0	Q9CST0
20.8608	20.9019	20.506	21.0258	21.2404	20.6565	23.1905	23.2741	22.9673	22.4774	23.3934	23.243	S	2	127	___1													0.996691	7.54228e-17	130.47	113.97	130.47	-1.2702	153980000	432	0.952585	-1.26674	-1.86444	0.634099	0.929861	1.32877	0.346194	0.563618	0.111536	0.232221	G3HCE1;A0A061I0S5;A0A8C2LPS1	432;454;466	G3HCE1	G3HCE1
22.7428	20.7759	22.6742	21.7482	22.8233	23.1534	22.4791	22.0465	21.872	21.685	22.0761	21.9347	S	2	129	___1		+	353_TM_353										0.99971	3.79987e-06	80.3	52.971	78.763	-0.18243	59804000	371	0.578314	-0.640303	-1.23196	1.579	-0.733623	-2.92777	0.493814	0.385514	0.26405	0.0263633	G3HY90;A0A8C2QKT4;A0A061I0V1	371;414;430	G3HY90	G3HY90
24.7081	24.7849	25.1501	24.9221	25.5042	25.5542	24.7577	24.8956	24.4556	24.6014	24.4871	24.8096	S	2	129	___1		+	353_TM_353										0.998089	1.47816e-08	179.19	74	174.57	0.2454	383160000	379	0.596582	-0.286614	-1.26383	1.43628	-0.589515	-2.67828	0.485027	0.429625	0.253173	0.0366202	G3HY90;A0A8C2QKT4;A0A061I0V1;Q9DBJ3	379;422;438;421	G3HY90	G3HY90
20.6682	20.0259	21.3517	20.8306	20.7374	21.1958	21.6797	19.9124	21.8925	21.8936	21.7015	21.7438	S	2	133	___1													0.855749	0.000519264	143.98	93.369	143.98	-0.46841	18071000	385	0.131396	-0.162239	-0.349111	1.29878	0.92651	2.44309	0.856348	0.453555	0.738932	0.0502601	G3GSZ3;A0A061I2Q5;A0A061I541;A0A8C2MMP3;A0A061I5Y5;A0A061I1F7;Q6NV83	385;473;441;449;484;485;485	G3GSZ3	G3GSZ3
21.5222	21.9992	22.3033	21.8094	22.4045	22.2102	20.542	21.9727	21.1808	22.1114	20.4351	21.3375	S	2	134	___1													1	0.00120922	93.959	62.529	54.343	-2.1758	41659000	715	0.102252	0.126152	0.278168	0.42019	-0.516179	-0.947377	0.887281	0.68418	0.790221	0.380023	A0A8C2LMJ0;P18654;A0A061I1H8;B1AXN9;G3H5L5;A0A8C2LMU4;A7E215	715;715;711;687;687;711;716	A0A8C2LMJ0	A0A8C2LMJ0
20.8741	20.1767	20.3907	19.8109	20.742	20.5942	20.5769	21.9177	20.2816	20.4143	20.344	20.229	S	2	138	___1													0.995125	0.00321729	80.688	23.099	80.688	0.66178	10714000	52	0.822314	-0.644587	-1.64751	1.01795	-0.64047	-1.97299	0.383919	0.510202	0.150552	0.0959521	Q3UPG1;Q3UBC6;Q99L41;A0A8C2MMV9;A0A8C2MQX7;G3I970;A0A061I8B6;A0A061I1P9;P22907	52;69;69;69;73;106;842;904;69	Q3UPG1	Q3UPG1
24.8696	24.8103	25.1852	20.6268	24.5492	24.6955	24.822	25.2037	23.6975	23.7582	24.0758	24.1804	S	2	139	___1		+	353_TM_353					+	353_TM_353				1	0.00143493	75.819	67.599	59.57	0.35129	390420000	95	0.375581	-0.944633	-0.863307	2.54538	-0.889638	-4.85109	0.62895	0.18036	0.421132	0.0028485	A0A061I1Q7;A0A3L7HJ69	95;105	A0A061I1Q7	A0A061I1Q7
21.221	21.9623	21.9098	21.5424	22.1942	22.4077	21.8059	21.9938	21.7263	21.5101	22.3029	22.4169	S	2	144	___1													0.975949	5.56223e-05	125.75	54.133	125.75	-0.073382	48960000	140	1.05884	-0.441535	-2.04095	0.168913	-0.111367	-0.436452	0.319111	0.849892	0.0873289	0.677777	A0A061I221;Q52KG9;Q3TW97;Q3TIX8;Q3TI62;Q3TI05;G3I2M1;P80317;Q8VEI1;A0A8C2MEP4	140;205;205;205;205;205;205;205;63;181	A0A061I221	A0A061I221
21.4599	21.0267	20.7241	20.5367	25.0064	24.6809	20.166	24.8864	19.8683	24.4221	21.0066	25.121	S	3	147	___1													1	2.89919e-149	275.74	258.04	55.881	0.96854	1574000000	714	1.21715	-2.74809	-2.30537	0.254146	-1.08044	-0.621715	0.285708	0.795026	0.0606523	0.556999	A0A061I335;A0A061I569;A0A061I288;G3HFA8;Q3U237;O54774	714;714;741;760;760;760	A0A061I335	A0A061I335
23.7505	23.9524	19.9295	22.3545	24.0948	24.279	22.5144	20.964	22.9399	19.592	22.6395	20.1467	S	3	147	___1													1	1.78413e-12	88.544	78.121	88.544	-0.49987	108380000	738	0.147034	-0.466323	-0.386021	0.685872	-1.63354	-1.41746	0.836963	0.551538	0.712798	0.206124	A0A061I335;A0A061I569;A0A061I288;G3HFA8	738;738;765;784	A0A061I335	A0A061I335
20.485	19.9153	19.7854	20.2296	20.823	21.2707	21.8584	22.0691	21.0572	21.8185	21.8191	21.6722	S	2	148	___1	+		2G12_353				+		2G12_353				1	0.00384427	87.485	55.164	75.387	-0.33432	21125000	582	2.30395	-1.40145	-4.323	0.0937987	0.0864787	0.257018	0.129972	0.926486	0.00496646	0.805752	Q6RKD8;Q8BGT1;G3HX58;A0A061I292;G3I875;A0A8C2LWX9;A0A452J8F8	582;585;585;609;610;610;610	Q6RKD8	Q6RKD8
21.6599	20.4339	21.602	20.6649	21.5056	22.8284	21.0819	21.7018	21.4309	21.6214	22.0633	22.3166	S	2	150	___1													0.779622	0.00115462	88.338	51.753	88.338	-0.030105	35235000	30	0.68169	-0.689235	-1.41034	0.0659826	0.07862	0.185368	0.440222	0.94786	0.208118	0.859048	G3HF87;A0A061I299;D3YTR5;D3YTR4;A0A8C2N3A7;Q9Z2D8	30;58;62;54;86;86	G3HF87	G3HF87
26.309	26.3646	25.5755	25.6588	26.8979	26.7356	25.1027	25.2777	25.1255	25.2327	25.115	25.111	S	2	151	___1													1	0.000272948	152.38	99.896	152.38	-0.4231	753190000	3	0.0173992	-0.026495	-0.0513299	0.921567	-0.857428	-1.8129	0.984077	0.514971	0.960729	0.119794	Q3UHW9;A0A8C2M5T7;A0A061I5B9;A0A061I2D1;A0A061I383;P45591;A0A1Y7VJ71;A0A8C2MZ12	3;3;1848;1849;1881;3;3;3	Q3UHW9	Q3UHW9
24.8866	25.2112	25.3965	25.1841	25.247	25.3458	25.119	25.3136	25.3132	25.3494	25.7362	25.7814	S	2	153	___1													0.999999	0.000260218	152.7	117.4	152.7	0.40212	521220000	188	0.313735	-0.0867805	-0.742928	1.12923	0.288668	2.15818	0.676037	0.48391	0.485585	0.074263	G3IDA1;A0A338P7L8;A0A3L7HQJ9;A0A061I2E2;Q8BJF9	188;195;199;233;199	G3IDA1	G3IDA1
21.9811	21.9293	21.6702	21.9133	22.5379	22.6645	23.0924	23.2079	23.2737	23.2984	23.8591	23.8194	S	2	154	___1	+	+	2G12_353;353_TM_353				+		2G12_353				1	0.00361183	79.148	49.999	70.056	-0.4745	97267000	340	2.89134	-1.00219	-5.6792	1.62776	0.686972	3.0145	0.0714204	0.379622	0.00128428	0.0235635	A0A1L1SU97;G3HP44;A0A8C2QL71;A0A061I2E3;Q6P9L6	340;379;568;622;568	A0A1L1SU97	A0A1L1SU97
21.4907	21.6284	21.766	21.4151	21.3868	20.9612	20.3232	20.1808	19.8058	20.8966	20.4402	20.5354	S	2	157	___1	+		2G12_353										0.999998	0.013283	65.224	18.762	65.224	0.20247	34232000	272	1.59316	0.862042	2.95287	0.34879	-0.293506	-0.811757	0.221865	0.726649	0.0255179	0.44793	A0A061I2N6	272	A0A061I2N6	A0A061I2N6
24.4684	24.2423	24.3189	24.1323	24.8305	24.8242	24.4926	24.6721	24.2024	24.091	24.946	25.0543	S	2	159	___1	+		2G12_353										0.999777	0.000470957	126.19	96.009	114.86	0.21019	296590000	19	2.09435	-0.414394	-3.89315	0.199061	-0.131442	-0.503857	0.152596	0.829993	0.00804735	0.632324	A0A061I2S0;A0A8C2LN37	19;19	A0A061I2S0	A0A061I2S0
20.7388	25.7799	24.6931	19.3879	26.1022	26.1013	22.5564	22.9621	23.0816	23.3411	22.1262	22.7076	S	2	160	___1													0.770747	7.28084e-08	132.01	86.33	132.01	0.30354	274030000	287	0.438421	-1.78055	-0.981169	0.800168	-1.61636	-1.61044	0.581874	0.515631	0.364401	0.158428	G3HCF8;A0A061I2T1;Q3U3C4;Q3TRJ7;Q3TJB4;Q62419	287;287;287;287;287;287	G3HCF8	G3HCF8
21.2507	20.9709	21.1395	21.258	20.4084	20.2262	20.7457	20.9594	21.506	21.407	20.9329	20.9849	S	2	165	___1	+	+	2G12_353;353_TM_353										1	0.010302	66.056	25.483	50.108	0.58525	23002000	366	1.73212	0.569854	3.20298	1.52527	0.622748	2.83311	0.20063	0.401314	0.0185302	0.0298356	G3HFP8;A0A061I344	366;421	G3HFP8	G3HFP8
23.0169	23.0935	22.2146	22.4113	22.7182	22.4343	20.8926	21.0783	21.7579	21.5459	21.1436	19.9847	S	2	169	___1													0.995605	9.71539e-09	149.41	111.93	144.57	-0.7579	47058000	77	0.889544	0.903183	1.75964	0.505412	-0.672821	-1.10295	0.362556	0.630021	0.12896	0.312311	Q3TUP8;F6UHS3;Q9Z2P7;Q91XH6;A0A8C2MUJ3;G3H1L7;A0A061I382;O88384	77;80;137;138;138;278;437;138	Q3TUP8	Q3TUP8
20.8324	20.3576	20.1461	20.5244	21.1283	20.826	20.1648	20.7192	20.522	20.9104	22.5263	22.2377	S	3	171	___1													0.985331	5.38411e-07	78.758	65.077	78.758	0.63978	47020000	1625	NaN	0	NaN	0.78343	0.839512	1.58236	NaN	0.522248	NaN	0.164653	G3H370;A0A061I3A6;B2RQQ7;A0A8C2MFE9;Q7TT50	1625;1632;1692;1693;1692	G3H370	G3H370
24.4066	24.0657	22.8372	22.9674	24.0098	24.2087	20.5628	20.7013	20.7758	19.6386	20.9849	21.1388	S	2	174	___1													1	6.8467e-30	141.55	122.72	141.55	-2.154	195850000	51	0.509909	1.19858	1.111	0.815588	-1.7361	-1.63626	0.535706	0.514971	0.309094	0.152902	G3HJ80;A0A8C2MRP3;A0A8C2MRN3;A0A8C2MPN2;A0A061I3H9;A0A5F8MP96;P28661;A0A8C2QLW8;Q5ND13	51;226;306;325;704;818;325;207;219	G3HJ80	G3HJ80
23.7692	23.9562	24.9671	24.6437	24.2434	24.328	24.9622	25.7438	20.5072	24.1288	25.6055	25.5247	S	3	175	___1													0.999865	1.40374e-181	264.41	242.02	264.41	-0.46137	552040000	563	0.494654	-0.485273	-1.08362	0.295246	-0.877762	-0.705929	0.543016	0.766258	0.320144	0.506703	Q8K3H8;G3HP69;A0A061I3K8	563;563;563	Q8K3H8	Q8K3H8
20.7398	21.3957	20.8592	19.9587	21.5384	21.5713	21.2975	21.3	20.8418	20.5877	21.505	21.7888	S	3	179	___1													0.922081	3.0412e-06	151.39	138.81	56.648	-0.17921	531640000	39	1.18587	-0.688459	-2.25288	0.368049	-0.245993	-0.848901	0.29161	0.715895	0.0651825	0.4285	A0A061I3R6;A0A3L7HLY4;Q8K3A9;S4R1K2;A0A8C2LWY3;S4R2U8;A0A8C2LY07;E9Q350;A0A8C2M320;G3HBW8;B2RY68;A0A3L7HAM4;Q80TT2	39;192;192;215;217;187;187;192;217;217;215;217;215	A0A061I3R6	A0A061I3R6
20.456	20.4855	20.1351	20.0901	21.343	19.8861	18.655	22.7219	22.9099	19.434	23.8247	23.779	S	2	181	___1													0.983786	1.73357e-46	189.51	162.1	189.51	1.0267	413660000	633	0.155257	-0.359834	-0.405135	0.644421	1.8354	1.34654	0.827574	0.559353	0.699428	0.226766	A0A8C2QG83;A0A061I6A3;G3H8G1;A0A8C2LTD4;A0A061I3Y1	633;634;657;680;681	A0A8C2QG83	A0A8C2QG83
20.8636	21.5781	21.4174	21.3786	22.6667	22.6879	20.1464	21.2936	19.5503	21.5713	21.9943	22.3897	S	2	182	___1													0.996592	0.000435448	113.35	83.287	107.37	-0.73557	37432000	892	0.25187	-0.389249	-0.616966	0.138787	-0.322263	-0.366652	0.735786	0.881356	0.559925	0.726461	G3GZG7;A0A061I3Z5	892;962	G3GZG7	G3GZG7
24.4476	24.6054	24.8805	24.7702	24.4195	23.9601	24.4147	24.578	24.585	24.7307	24.489	24.8147	S	3	184	___1													0.999995	1.0275e-19	156.11	133.21	107.74	0.81593	563320000	115	1.056	0.332841	2.03622	1.06666	0.31178	2.05396	0.320012	0.499287	0.087903	0.0857701	Q8K0Q9;A0A061I474;G3GTA3;A0A8C2MI54;Q3U0J8	115;152;830;956;959	Q8K0Q9	Q8K0Q9
25.4497	25.132	24.3616	24.3727	25.4136	25.3896	24.91	24.9721	25.3443	25.3617	25.5835	25.4217	S	2	185	___1													1	0	403.96	371.33	403.96	0.42468	1228400000	261	0.515778	-0.342338	-1.12149	0.900057	0.256481	1.77713	0.531864	0.514971	0.304945	0.125876	G3HQV2;A0A061I479;A0A061IAY3;A0A8C2QJ34;A0A061I5H6	261;327;327;339;327	G3HQV2	G3HQV2
20.7399	19.9816	20.6495	19.942	20.7884	20.6414	21.5719	20.6657	21.4767	21.4371	20.1076	20.2803	S	3	186	___1													0.999677	0.00553806	43.696	17.83	43.696	0.54123	8160900	18	NaN	0	NaN	0.0768479	-0.091424	-0.213747	NaN	0.93983	NaN	0.837823	A0A061I5I8;A0A061I494;G3HTA4;A0A8C2LZ35;A0A061IAZ8;A0A8C2LV49	18;18;18;18;18;18	A0A061I5I8	A0A061I5I8
23.4325	19.8322	19.7622	20.9479	24.1777	24.1633	24.2968	24.3813	20.3699	23.4601	24.2809	24.4523	S	2	186	___1	+		2G12_353										0.949161	1.82521e-85	247.02	232.86	247.02	0.15587	146430000	88	2.04623	-3.2611	-3.79787	0.544504	-1.11398	-1.17253	0.157192	0.605655	0.00899022	0.285427	A0A061I5I8;A0A061I494;G3HTA4;A0A8C2LZ35;A0A061IAZ8;A0A8C2LV49;A0A1L1SSC0;A0A0G2JFV5;A0A0G2JEP4;A0A0G2JEF6;A0A0G2JDR6;E9QN52;A0A1L1SQW1;A0A0R4J169;A0A1L1SVG1;A0A0G2JGZ1;A0A668KLE1	88;126;162;103;88;126;269;125;88;100;88;103;64;88;61;41;321	A0A061I5I8	A0A061I5I8
22.0051	21.8984	19.2359	22.2918	21.2957	21.0842	22.0284	22.574	22.1208	20.2626	21.7636	22.9211	S	2	188	___1													1	0.000611534	113.99	96.62	101.39	0.94183	39837000	349	0.193129	-0.387791	-0.490771	0.0110336	0.0214243	0.0327789	0.784186	0.992084	0.641019	0.974914	A0A8C2LTT5;A0A061I4E0	349;391	A0A8C2LTT5	A0A8C2LTT5
24.5748	24.4516	24.1307	24.1999	25.0679	25.1444	24.8189	24.7598	24.5235	21.3144	25.2759	25.0829	S	3	190	___1	+		2G12_353				+		2G12_353				0.9654	7.54239e-57	187.43	179.9	187.43	0.25928	316120000	297	2.31127	-0.608497	-4.33846	0.430241	-0.898578	-0.966045	0.129494	0.677775	0.00488351	0.37133	A0A061I4K9	297	A0A061I4K9	A0A061I4K9
21.2267	20.8749	20.0844	20.0552	21.1872	21.0238	20.8799	20.0683	21.5624	21.1248	21.5036	21.573	S	2	191	___1													0.99862	0.00045839	77.593	69.869	77.593	-0.17048	14496000	87	0.242964	-0.229512	-0.598287	1.27806	0.651149	2.40803	0.743467	0.455717	0.571526	0.0527152	G3HHS0;A0A061I4L1;A0A3L7HGA2;G3HW96;G3III5;A0A061HWU5	87;354;360;438;119;143	G3HHS0	G3HHS0
20.8015	19.89	20.3547	20.1657	20.2778	21.0057	20.4313	22.5254	22.1747	21.9988	22.9088	22.7459	S	2	192	___1		+	353_TM_353										1	1.62401e-136	204.71	182.89	204.71	-0.35958	423570000	201	0.665428	-0.757071	-1.38256	1.33465	1.39695	2.50402	0.447706	0.450056	0.216059	0.0462756	G3H269;Q8C0S5;D3Z3M7;A0A8C2N7M4;A0A8C2N2C1;D3Z2Z1;A0A8C2MZA8;F8WIA1;A0A8C2MZ71;A0A061I4N6;Q922J3	201;203;203;203;203;203;203;203;203;174;203	G3H269	G3H269
26.4727	26.3444	20.0579	25.7724	21.557	20.6943	20.3293	25.5977	20.3017	25.9753	25.7828	25.7342	S	3	193	___1													1	3.98138e-43	142.68	135.83	142.68	0.066614	469960000	119	0.637351	2.6173	1.33437	0.621552	2.40394	1.30712	0.463524	0.571018	0.230488	0.239028	A0A061I4Q7;A0A8C2N4R9	119;140	A0A061I4Q7	A0A061I4Q7
25.413	25.3593	25.3594	25.3586	25.7288	25.8831	24.9469	24.9438	25.595	25.5814	25.6599	25.5323	S	3	194	___1													1	1.99683e-148	251.25	234.28	251.25	-0.56814	648840000	14	0.00407634	-0.00306082	-0.012205	0.373723	0.216486	0.859759	0.995307	0.711919	0.990658	0.422938	A0A061I4R2;A0A3L7HSR6;G3H6D0	14;14;14	A0A061I4R2	A0A061I4R2
22.878	22.8296	22.5555	22.278	23.8651	23.867	19.2042	20.8958	19.673	19.9439	20.4305	20.4254	S	2	195	___1													1	3.72223e-34	209.66	180.12	170.95	0.6711	418590000	202	0.235451	0.677204	0.582411	0.777923	-1.83983	-1.57312	0.749139	0.525782	0.581499	0.166754	G3GRM4;A0A061I4S0;A0A8C2MUB2	202;202;289	G3GRM4	G3GRM4
20.1568	19.961	18.5927	20.0404	20.713	21.6568	20.2263	20.918	20.0539	20.8703	22.2759	18.7795	S	3	195	___1	+		2G12_353										0.834146	0.0107437	41.401	15.964	41.401	-0.50654	10842000	334	1.34437	-1.19079	-2.52059	0.1905	-0.383637	-0.484946	0.258467	0.835236	0.0452512	0.644911	G3GRM4;A0A061I4S0;A0A8C2MUB2;Q9CS69;A0A1L1STF9;B9EI57;Q8CH25	334;334;421;330;421;421;421	G3GRM4	G3GRM4
23.4063	23.5114	23.6721	23.2436	23.8155	23.9027	23.5132	23.5615	23.2177	23.1912	23.8051	24.0158	S	2	196	___1													1	4.2277e-08	145.25	110.86	145.25	-0.44897	152120000	40	0.932925	-0.239894	-1.83177	0.250736	-0.140762	-0.614595	0.351653	0.795267	0.116701	0.561389	A0A061I4S8;G3GTV8	40;40	A0A061I4S8	A0A061I4S8
24.7788	24.8676	23.64	20.3206	24.8314	24.9719	24.7217	24.8105	22.303	22.1782	23.2774	23.4878	S	2	197	___1		+	353_TM_353					+	353_TM_353		+	353_TM_353	0.999985	2.31538e-06	119.68	81.377	119.68	0.15025	901240000	1201	0.642883	-1.43211	-1.34389	3.01313	-2.0223	-5.99329	0.460199	0.096245	0.227571	0.000970212	G3I306;A0A8C2QPL5;A0A061I4T0;Q8R2V4;Q8K0J8;Q6PD42;A0A0J9YUS5;E9PVC6;E9Q9E1;E9PVC5;Q6NZJ6	1201;1207;1172;90;253;434;914;1164;1204;1205;1211	G3I306	G3I306
22.2903	22.7225	22.4114	22.2877	23.5045	23.3333	24.5298	24.6699	24.55	24.3462	25.1089	25.2046	S	3	197	___1	+		2G12_353				+		2G12_353				1	0.000324846	136.38	103.77	42.059	0.32611	469770000	1221	2.34377	-1.5814	-4.40753	1.0156	0.793086	1.9691	0.127773	0.510202	0.00453142	0.0964707	G3I306;A0A8C2QPL5;A0A061I4T0;Q8R2V4;Q8K0J8;Q6PD42;A0A0J9YUS5;E9PVC6;E9Q9E1;E9PVC5;Q6NZJ6	1221;1227;1192;110;273;454;934;1184;1224;1225;1231	G3I306	G3I306
22.1409	21.2474	19.8574	23.4352	25.6168	25.5363	20.1346	20.6049	20.7597	20.1871	20.4767	20.7645	S	3	197	___1													1	0.000235455	106.58	78.716	49.149	-0.27807	246060000	1177	0.329333	-1.30293	-0.773758	0.796377	-2.42617	-1.60408	0.663726	0.515631	0.468454	0.159817	G3I306;A0A8C2QPL5;A0A061I4T0;Q8R2V4;Q8K0J8;Q6PD42;A0A0J9YUS5;E9PVC6;E9Q9E1;E9PVC5;Q6NZJ6	1177;1183;1148;66;229;410;890;1140;1180;1181;1187	G3I306	G3I306
23.7662	23.9781	24.5303	24.109	25.4945	25.2678	20.4776	20.7121	20.0069	20.7802	20.0113	20.2895	S	3	197	___1													1	0.000474807	105.46	69.036	49.149	-0.27807	426340000	1179	0.340457	1.1079	0.795544	1.00213	-2.71603	-1.94673	0.653882	0.511469	0.456607	0.0995096	G3I306;A0A8C2QPL5;A0A061I4T0;Q8R2V4;Q8K0J8;Q6PD42;A0A0J9YUS5;E9PVC6;E9Q9E1;E9PVC5;Q6NZJ6	1179;1185;1150;68;231;412;892;1142;1182;1183;1189	G3I306	G3I306
20.9004	20.3759	20.6382	19.9501	21.2102	21.1203	19.5405	22.1431	22.3732	22.5259	22.6299	22.2363	S	3	201	___1		+	353_TM_353										0.986633	1.4929e-09	83.701	72.712	63.138	-0.95081	27534000	880	0.412009	-0.537361	-0.932112	1.40859	1.43778	2.63054	0.602258	0.429625	0.387249	0.0390311	G3HFQ2;A0A061I4Z2;A0A8C2QLD1;A0A8C2MQU3;B9EHX4;Q62388	880;1720;1980;1980;1987;1987	G3HFQ2	G3HFQ2
23.4092	23.2598	23.3526	23.2745	23.936	23.8878	19.7496	20.8994	20.1205	20.6813	19.9993	20.366	S	3	202	___1													0.999996	3.50589e-24	156.29	137.25	156.29	0.48367	270340000	269	0.523323	1.20586	1.13495	0.855488	-1.82641	-1.7029	0.526073	0.514971	0.299693	0.13948	G3HEX7;A0A061I549;A0A8C2MGW5	269;440;503	G3HEX7	G3HEX7
23.7097	24.1973	20.4374	23.2165	24.7769	24.7535	24.6937	24.9674	25.0443	25.1538	25.605	25.587	S	2	203	___1		+	353_TM_353										1	7.86542e-225	224.95	193.99	224.95	-3.4028	429090000	96	1.1905	-1.90763	-2.26064	1.89452	0.549672	3.50497	0.291272	0.285811	0.0644917	0.0127491	A0A8C2M0V8;A0A8C2QGP9;A0A061I570	96;96;320	A0A8C2M0V8	A0A8C2M0V8
20.0062	20.512	23.5323	23.4203	23.4367	21.2264	23.5165	20.8206	20.0106	24.7631	25.1895	25.249	S	3	204	___1													0.966326	1.90335e-73	201.39	186.46	87.719	1.0148	160740000	424	0.121435	-0.382339	-0.325193	0.485439	1.55298	1.067	0.867926	0.638257	0.756075	0.32701	A0A061I7H0;A0A061I5A1;A0A8C2QE80;A0A8C2LIG1;A0A8C2LL00;G3HI72;A0A8C2QDW7	424;425;459;509;536;538;586	A0A061I7H0	A0A061I7H0
23.6227	23.4359	22.7426	20.077	21.0005	22.3332	22.8418	23.2932	22.4569	23.4635	23.641	23.6698	S	3	204	___1													0.998536	1.3049e-56	141.21	126.37	140.41	-0.28825	465030000	235	0.0369808	0.102389	0.106874	0.818494	0.940621	1.64112	0.963626	0.514971	0.918373	0.151882	A0A061I7H0;A0A061I5A1;A0A8C2QE80;A0A8C2LIG1;A0A8C2LL00;G3HI72;A0A8C2QDW7	235;236;398;400;397;379;397	A0A061I7H0	A0A061I7H0
22.305	22.4493	22.046	21.9445	22.646	22.6812	22.4877	23.1928	22.7561	22.5436	22.8727	22.904	S	2	205	___1	+		2G12_353										0.998779	1.50933e-06	109.42	82.165	100.48	0.1501	274320000	401	1.59047	-0.565717	-2.94811	0.0341756	0.0171666	0.0990507	0.221865	0.971046	0.0256759	0.924324	A0A061I5A2;A0A8C2MCR6;E9QJU8;Q8CG79	401;485;485;479	A0A061I5A2	A0A061I5A2
21.2416	24.0433	20.7582	23.9604	24.5721	24.3782	24.3573	23.9148	24.4443	23.9834	25.0832	24.6999	S	3	206	___1													0.852049	6.29859e-47	123.98	107.71	107.94	0.28063	219880000	10	1.06011	-1.80472	-2.04306	0.404113	0.247085	0.917315	0.31869	0.693925	0.0870748	0.394355	A0A8C2MNR3;A0A061I5A9	10;10	A0A8C2MNR3	A0A8C2MNR3
20.0847	21.0405	19.9174	19.8002	21.9345	22.4856	24.2816	24.4647	24.7869	20.2996	25.0258	25.1933	S	2	206	___1	+		2G12_353				+		2G12_353				0.887762	0.000312496	129.37	103.89	104.41	-0.53176	157060000	677	2.35382	-3.08087	-4.42903	0.152781	0.534805	0.399399	0.126063	0.865757	0.00442773	0.703428	A0A8C2MNR3;A0A061I5A9;G3HVJ5	677;617;518	A0A8C2MNR3	A0A8C2MNR3
21.4899	21.3241	20.1412	20.4685	21.5436	20.6756	20.395	20.4449	20.3552	20.0784	20.4858	21.1368	S	2	209	___1													0.98732	7.63559e-05	104.24	62.368	69.864	0.68702	25454000	1915	0.0777563	0.0911636	0.216096	0.301958	-0.250714	-0.719419	0.917914	0.76545	0.836072	0.498933	A0A061I5E8;A0A8C2LWP3;A0A5F8MPN1;E9Q8I9	1915;1936;1933;1936	A0A061I5E8	A0A061I5E8
23.3592	21.2666	24.0669	23.9606	22.9788	23.3522	24.0383	24.1118	20.4243	21.0938	22.2912	22.3375	S	2	210	___1		+	353_TM_353										0.992493	7.97048e-09	166.9	156.12	166.9	0.67412	111660000	93	0.266282	-0.456943	-0.646882	2.0646	-2.08357	-3.83411	0.722198	0.254114	0.541649	0.0086178	A0A8C2QLB7;A0A061I5H5	93;121	A0A8C2QLB7	A0A8C2QLB7
22.8124	22.9291	22.2996	22.1066	23.1693	23.2891	23.4266	23.9565	23.3546	23.3511	24.0656	24.0369	S	2	211	___1	+		2G12_353										0.851239	0.00115428	100.93	84.728	78.692	0.12388	128460000	460	1.89506	-0.923438	-3.506	0.39933	0.241682	0.908322	0.177888	0.695135	0.0127332	0.398722	G3HTA5;A0A061I7W4;A0A061I5I4	460;460;460	G3HTA5	G3HTA5
20.5788	20.526	20.1784	21.2909	20.5291	20.4486	21.1852	21.3815	20.3908	21.0585	21.8448	22.2699	S	2	212	___1													0.930227	8.04786e-10	96.666	78.059	96.666	-1.9591	15315000	208	0.30973	-0.24257	-0.734956	0.479363	0.504893	1.05601	0.679465	0.643136	0.490084	0.331617	A0A061I5J3;G3HLP2;A0A8C2M8S9;A0A8C2M1F0;Q9Z0H8;Q6A090	208;208;208;208;208;221	A0A061I5J3	A0A061I5J3
20.3325	20.2232	20.6483	21.4005	20.7721	20.9058	20.2494	23.3354	22.9569	22.9256	23.8784	20.3781	S	2	213	___1													0.806921	3.09598e-116	209.25	180.44	183.71	0.12316	42114000	448	0.395549	-0.664575	-0.901195	0.557828	1.21908	1.19602	0.614635	0.596609	0.402208	0.276804	G3H292;A0A061I5L6;A0A8C2QN74	448;603;809	G3H292	G3H292
21.4353	21.1041	20.7076	20.6223	22.8597	20.8828	22.6315	23.3116	20.3699	22.6448	23.4012	23.7632	S	3	218	___1	+		2G12_353										0.979873	1.09579e-06	77.053	59.564	67.413	-0.56198	75181000	122	1.3775	-1.45409	-2.57719	0.0464095	0.123409	0.132858	0.253198	0.964682	0.0419273	0.89865	A0A061I5W4;A0A8C2MYV3;A0A8C2MWR7;Q08024	122;134;141;173	A0A061I5W4	A0A061I5W4
21.0305	20.7699	21.0043	22.0268	21.1749	19.8178	21.6603	20.1626	21.4982	21.2729	21.8644	22.1741	S	2	219	___1													0.9636	1.33479e-35	186.11	164.87	63.69	1.7188	64240000	17	0.43974	0.503942	0.983603	1.09975	0.998481	2.10903	0.581232	0.493542	0.363295	0.0794792	A0A061I5Z6;G3HH38	17;17	A0A061I5Z6	A0A061I5Z6
22.6981	22.9228	23.2785	23.0169	22.5134	22.8681	23.0385	23.3696	22.29	22.1379	22.1244	22.4039	S	4	222	___1		+	353_TM_353										1	2.92089e-43	218.16	197.87	74.838	0.33593	109640000	2	0.051766	0.0316858	0.147414	2.00808	-0.708349	-3.72316	0.947578	0.263166	0.887634	0.00981565	A0A061I643	2	A0A061I643	A0A061I643
23.2748	23.1925	22.2922	22.1667	23.3844	23.0806	24.5618	24.9222	25.8144	25.8189	25.2178	25.3982	S	2	223	___1		+	353_TM_353										1	2.76352e-188	279.53	246.17	196.31	0.080771	406620000	613	1.24716	-1.25574	-2.35587	1.80791	1.57506	3.34252	0.280797	0.310322	0.0566025	0.015563	A0A061I677;A0A8C2LVF8	613;608	A0A061I677	A0A061I677
21.5515	20.4635	19.9131	20.3045	20.6327	20.572	23.5314	20.7424	23.2957	19.7924	24.7141	24.6756	S	2	223	___1													0.980981	4.13135e-29	199.15	180.07	199.15	-0.33204	76741000	625	0.454957	-0.811458	-1.01156	0.607801	1.74984	1.28331	0.570492	0.575745	0.350787	0.246717	A0A061I677;A0A8C2LVF8	625;620	A0A061I677	A0A061I677
21.0624	19.9265	19.4562	20.2966	21.1928	20.0054	22.5569	22.5651	22.1268	22.8147	23.7538	23.518	S	3	223	___1													0.998895	3.59011e-21	104.33	91.096	104.33	-0.096038	50490000	575	1.02411	-1.39465	-1.98323	1.06644	1.47325	2.05359	0.32569	0.499287	0.0945999	0.0858149	A0A061I677;A0A8C2LVF8;G3HKQ7	575;570;464	A0A061I677	A0A061I677
23.8098	23.6441	24.1839	23.9374	24.5792	24.4061	23.6637	24.0988	23.377	23.45	23.6982	23.5805	S	2	223	___1		+	353_TM_353										1	1.16366e-28	190.24	170.16	163.7	0.72193	288760000	1039	0.600455	-0.293161	-1.27056	1.67675	-0.660537	-3.10247	0.483264	0.365153	0.250926	0.0210501	A0A061I677;A0A8C2LVF8;G3HKQ7;A0A8C2LWH1;A0A8C2LVU9;A0A0G2JE57;E9PZ43;A0A0G2JDN7;A0A140T8T5;A0A8C2LTI0;A0A0G2JG35;A0A0G2JFT4;A0A0G2JDY5;A0A0G2JFK3;A0A0G2JDU1;P27546	1039;1034;1182;859;828;18;855;824;335;333;228;197;136;128;36;1046	A0A061I677	A0A061I677
20.1371	20.1651	19.875	22.188	22.9497	20.7635	22.9993	23.5892	20.813	20.6039	23.8841	23.2293	S	3	225	___1													1	0.00382512	52.891	35.083	48.467	0.037149	61994000	227	1.28388	-1.98413	-2.41787	0.164252	-0.442856	-0.425821	0.273755	0.855931	0.0520135	0.68509	A0A061I6B0;A0A8C2LD37;A0A8C2LFA2;Q3UZD0;Q3UNN4;Q3UPK0;Q3UMX0;P97496	227;309;309;309;309;309;309;309	A0A061I6B0	A0A061I6B0
23.9649	23.6773	24.1871	23.9668	24.3038	24.7652	23.1943	23.7019	23.2534	23.4881	23.8406	24.067	S	3	226	___1													0.999799	9.19254e-63	208.26	176.36	208.26	-0.32076	305520000	59	0.0408854	-0.042253	-0.117691	0.36728	-0.329003	-0.847426	0.956748	0.715895	0.910153	0.429259	G3HTC0;A0A061I6B9	59;59	G3HTC0	G3HTC0
24.0194	23.9344	22.6129	22.1376	24.4174	24.4157	24.7076	25.0149	25.3954	25.2227	25.4498	25.323	S	2	226	___1	+	+	2G12_353;353_TM_353					+	353_TM_353				1	6.61585e-293	284.07	235.7	283.88	0.17605	428840000	210	1.59834	-1.46286	-2.96208	2.47429	0.708829	4.69164	0.221865	0.192944	0.025215	0.00335512	G3HTC0;A0A061I6B9;A0A0G2JEN8;Q3UGE9;Q3TTV6;Q9ERA6	210;210;71;211;211;211	G3HTC0	G3HTC0
19.8644	21.2524	21.4048	22.4339	20.5936	21.1152	19.137	20.4956	19.6263	20.8724	20.1556	20.7178	S	3	227	___1													0.99823	5.13281e-68	165.3	143.29	145.88	0.023495	48551000	49	0.638778	0.903519	1.33683	NaN	0	NaN	0.462933	NaN	0.229732	NaN	G3IN68;A0A061I6D4	49;49	G3IN68	G3IN68
21.1491	20.8336	20.8652	20.7634	21.3595	21.3733	20.4768	19.4571	20.2903	20.3868	20.4839	19.5243	S	2	228	___1													0.874979	0.000144831	80.688	40.687	70.1	-1.1235	6015400	404	0.202233	0.236161	0.510822	NaN	0	NaN	0.774067	NaN	0.627721	NaN	Q8C2A3;Q3UNN1;E9Q9F5;E9Q1G8;A0A8C2LK12;A0A8C2LJL2;A0A061I6G9;O55131;G3HTJ2;A0A061I443	404;404;423;423;423;424;501;422;325;425	Q8C2A3	Q8C2A3
20.9613	21.3947	21.739	21.6036	22.1183	22.399	20.4959	22.5623	20.3721	19.8613	22.3284	20.1935	S	2	231	___1													0.999966	0.00214553	52.522	28.84	48.704	2.0451	74537000	423	0.410975	-0.469198	-0.930178	0.821876	-1.20504	-1.64677	0.602982	0.514971	0.388172	0.150704	A0A8C2MZI1;A0A061I6P0;A0A8C2MXM6;E9Q7E9;A0A1Y7VLZ7;Q3V3Q7;Q3V3Y3;G3H3B0	423;422;453;454;454;424;53;311	A0A8C2MZI1	A0A8C2MZI1
20.5443	20.6621	19.7142	19.5372	21.3424	21.1652	20.0505	20.8259	20.0552	20.0996	20.2154	19.7638	S	2	231	___1		+	353_TM_353										0.999038	0.00082847	84.507	63.673	84.507	1.0158	6867800	386	0.920012	-0.731572	-1.81031	1.44489	-0.812502	-2.69315	0.356837	0.428614	0.120223	0.0359016	A0A8C2MZI1;A0A061I6P0;A0A8C2MXM6;E9Q7E9;A0A1Y7VLZ7;Q3V3Q7	386;385;416;417;417;387	A0A8C2MZI1	A0A8C2MZI1
20.5207	20.714	20.6044	20.1854	20.3923	21.3831	21.2123	20.3083	21.0374	19.5472	21.3519	21.7367	S	2	233	___1													0.986788	0.00607316	61.815	51.727	61.815	-2.7402	12473000	599	0.483641	-0.317882	-1.06375	0.060414	0.0943236	0.170616	0.552196	0.952466	0.328366	0.870134	G3HTF2;F8VQ93;A0A8C2LF53;A0A061I938;A0A061I6Q3;A0A8C2LDQ7;Q8VDD9	599;1315;1315;1342;1346;1350;1315	G3HTF2	G3HTF2
21.1112	21.8968	21.9548	20.8866	22.6332	22.1057	21.9092	21.2028	22.3897	20.8474	23.1309	20.698	S	3	234	___1													0.821857	0.00155423	51.819	38.407	51.819	0.10177	37607000	430	0.586166	-0.500371	-1.24568	0.109305	-0.196211	-0.295613	0.489819	0.913477	0.259319	0.77749	G3HCC3;A0A061I6S9;A0A8C2MPI0;A0A8C2QLZ7	430;508;443;450	G3HCC3	G3HCC3
23.048	23.1506	24.1291	24.0396	24.2943	23.8414	25.643	26.2142	26.3184	26.3809	25.9943	26.1141	S	2	239	___1													1	2.1374e-29	206.63	159.2	190.86	-0.04783	1952500000	39	1.18144	-1.40646	-2.24547	1.11357	1.20365	2.13207	0.292494	0.485676	0.0658503	0.0769884	G3IK13;A0A061I773;Q9CSD3;Q3TL08;M0QWV3;Q8BVX3;Q8R1B4	39;39;39;39;39;39;39	G3IK13	G3IK13
20.1523	20.9096	20.364	19.6557	20.9064	20.3132	22.7445	22.758	20.764	20.8294	22.2268	22.3005	S	2	239	___1													1	0.000111289	67.115	47.019	67.115	-0.76966	60072000	166	1.07605	-1.41011	-2.06957	0.0707896	-0.150334	-0.197988	0.313679	0.94378	0.0839372	0.849592	G3IK13;A0A061I773;Q9CSD3;Q3TL08;M0QWV3;Q8BVX3;Q8R1B4	166;166;166;166;166;166;166	G3IK13	G3IK13
23.4361	20.5838	19.7688	23.4643	20.8698	23.3273	20.0249	23.4428	23.46	23.3695	22.7489	23.2059	S	3	241	___1													0.817174	1.03135e-06	76.768	68.679	56.9	0.23942	83949000	327	0.0272907	-0.102961	-0.0796649	0.707558	1.27987	1.45434	0.97312	0.543405	0.939094	0.196084	A0A061I784;G3GRL8	327;362	A0A061I784	A0A061I784
25.0567	25.1703	23.6983	24.3464	25.4831	26.3876	24.4984	25.6081	19.7548	19.8611	21.5626	21.4879	S	3	242	___1		+	353_TM_353		+	353_TM_353		+	353_TM_353		+	353_TM_353	1	1.09647e-12	174.19	162.93	174.19	-0.46759	781920000	542	0.908489	-0.926385	-1.79115	3.58877	-4.82773	-7.66504	0.359483	0.0485311	0.123456	0.000257767	A0A8C2LS20;A0A061IBQ5;G3HXV5;A0A061IAR9;A0A061I786;A0A061IDW1	542;564;566;566;586;566	A0A8C2LS20	A0A8C2LS20
19.8459	21.0571	22.1587	21.935	20.2211	21.3009	19.775	20.2393	20.3635	20.1674	20.3654	20.0867	S	2	242	___1													0.998972	2.60294e-11	159.18	145.02	63.76	0.77825	33964000	662	0.677365	0.865117	1.40296	0.160486	-0.138297	-0.417186	0.442738	0.860407	0.210201	0.691058	A0A8C2LS20;A0A061IBQ5;G3HXV5;A0A061IAR9;A0A061I786;A0A061IDW1;A0A286YDA2;A0A286YDT3;E9Q5C9;A0A286YDV7	662;684;686;686;706;672;687;688;689;689	A0A8C2LS20	A0A8C2LS20
26.4501	26.3605	26.6566	26.6298	25.9874	25.8878	22.3857	23.2838	27.852	27.9127	24.3604	24.8615	S	2	242	___1													1	4.83425e-60	224.06	199.71	105.39	-0.79635	1262800000	674	1.23232	2.13807	2.33087	0.682021	1.86047	1.4109	0.281951	0.552182	0.0585711	0.20796	A0A8C2LS20;A0A061IBQ5;G3HXV5;A0A061IAR9;A0A061I786;A0A061IDW1;A0A286YDA2;A0A286YDT3;E9Q5C9;A0A286YDV7	674;696;698;698;718;684;699;700;701;701	A0A8C2LS20	A0A8C2LS20
19.8848	22.6269	20.9197	19.876	20.5363	20.2612	23.8302	23.0998	20.2507	20.4347	21.217	25.4626	S	2	242	___1													0.99128	0.000379738	107.45	51.246	107.45	-0.12271	80091000	296	0.4469	-1.10499	-0.996785	0.020279	-0.090642	-0.0596399	0.576444	0.982865	0.357355	0.954379	A0A8C2LS20;A0A061IBQ5;G3HXV5;A0A061IAR9;A0A061I786;A0A061IDW1;G3IB15;A0A061HTE9	296;314;316;316;336;316;27;242	A0A8C2LS20	A0A8C2LS20
20.3294	24.7098	24.423	23.9919	25.1345	25.0668	26.2893	19.8712	26.1459	26.1704	20.6407	26.2991	S	3	243	___1													0.822899	0.0021304	41.711	22.321	41.711	0.55436	452950000	125	0.158574	-0.726943	-0.412789	0.136869	0.723597	0.362117	0.825831	0.883	0.694107	0.729677	A0A061I796	125	A0A061I796	A0A061I796
23.348	20.0708	23.2467	23.5559	23.7559	23.3117	23.0539	23.346	23.0316	23.0982	23.6791	23.5579	S	2	245	___1													0.999999	8.80011e-55	220.97	153.95	220.97	0.34407	125640000	132	0.428258	-0.811538	-0.962371	0.0402074	-0.0252156	-0.115818	0.588961	0.968351	0.373028	0.911576	A0A061I7B2;A0A3L7HQI8	132;193	A0A061I7B2	A0A061I7B2
20.9401	20.9193	21.3155	21.7552	22.0233	22.1607	21.2365	21.771	20.6432	21.3434	21.3547	21.3845	S	2	247	___1													0.997774	3.12627e-06	105	79.063	105	0.32621	28581000	128	1.03217	-0.565328	-1.99663	1.19551	-0.616374	-2.26905	0.324671	0.477904	0.0928595	0.063751	G3H256;A0A061I7E9	128;82	G3H256	G3H256
21.9852	22.288	21.3409	21.3983	22.3528	22.7147	19.9215	21.8203	20.1024	19.1259	19.8903	21.6757	S	2	249	___1													0.999941	0.000692354	71.614	43.215	71.614	0.64877	33985000	263	0.026214	0.0507622	0.0766085	0.934094	-1.50373	-1.83371	0.974149	0.512965	0.941426	0.116387	G3IN69;A0A8C2MFP8;A0A061I7K6	263;648;664	G3IN69	G3IN69
20.0885	19.4895	19.8721	19.9866	20.9772	21.0435	21.5847	19.7242	22.6995	22.7181	20.2803	22.2832	S	3	251	___1													0.999681	4.39995e-16	136.14	120.55	53.968	-0.47015	70570000	109	1.24124	-0.973191	-2.3459	0.828681	1.16288	1.65815	0.280797	0.514971	0.0573794	0.148361	A0A061I7N9;G3HI56	109;159	A0A061I7N9	A0A061I7N9
21.0932	21.0546	19.7088	19.6971	20.3693	20.0661	21.8669	22.8361	22.1117	22.3695	22.8307	22.9062	S	2	256	___1													0.97163	0.000130789	68.41	53.836	63.037	0.61498	59573000	441	0.54739	-0.896158	-1.17762	0.959482	1.2699	1.87589	0.509553	0.512439	0.283537	0.109779	A0A0A6YY64;A0A8C2QPU4;A7UAK5;A0A8C2N583;Q3U3S6;A0A061I832;A0A8C2NCH9;A7UAK8;A2AUP4;A0A061IBE2;Q7TS91;G3GR68;Q9ESY2;A2AUP1;A2AUP5;A2AUP3;Q8BVM1;A0A061IDI8	441;441;490;490;490;461;490;490;490;461;461;461;461;461;461;461;443;490	A0A0A6YY64	A0A0A6YY64
20.6105	21.4959	20.0053	20.1856	22.5378	22.5058	22.2013	22.5542	20.1686	22.1082	22.9858	22.7022	S	2	257	___1	+		2G12_353				+		2G12_353				1	0.000524312	98.048	41.644	78.655	-1.6626	45635000	76	2.80871	-1.87544	-5.47307	0.300518	-0.45852	-0.71653	0.077435	0.76545	0.00155344	0.50059	A0A8C2MRA2;Q60446;A0A061I835;G3GWF4;A0A8C2MTS4	76;76;76;40;76	A0A8C2MRA2	A0A8C2MRA2
23.8597	23.9983	24.3669	24.269	25.627	25.6506	24.3786	24.8777	24.3201	24.2333	24.9645	25.2274	S	2	257	___1	+		2G12_353										1	1.58492e-07	133.81	95.054	59.426	-0.30743	343650000	769	1.6502	-1.00999	-3.05469	0.524494	-0.447138	-1.13703	0.216418	0.616414	0.0223768	0.298886	A0A8C2MRA2;Q60446;A0A061I835;G3GWF4;A0A8C2MTS4;Q8C6H1;E9Q0U7;Q61699	769;810;810;730;766;297;769;810	A0A8C2MRA2	A0A8C2MRA2
19.9666	19.8273	20.5297	20.5316	20.7076	20.4634	23.2071	23.0622	19.5799	22.409	24.4118	23.941	S	3	257	___1													0.974078	2.61982e-13	87.111	79.64	75.002	0.86222	90196000	517	1.13227	-1.64628	-2.16326	0.220863	0.725354	0.551262	0.302763	0.816825	0.0737448	0.601364	A0A8C2MRA2;Q60446;A0A061I835	517;558;558	A0A8C2MRA2	A0A8C2MRA2
20.8098	20.3166	20.7775	19.7929	21.0436	20.0842	21.4934	21.6736	20.7575	21.3174	21.9863	22.145	S	2	258	___1													1	0.00129319	77.597	48.889	50.786	2.4756	19476000	98	0.744595	-0.649499	-1.51701	0.44842	0.477867	0.999576	0.408696	0.664331	0.180055	0.356107	G3H1D7;A0A8C2QF85;A0A8C2LSH6;G3I9W6;A0A061I857	98;140;140;145;584	G3H1D7	G3H1D7
22.2476	21.7878	22.1344	19.9156	21.0975	23.2667	20.3517	21.0738	22.4739	20.0633	21.3865	20.4112	S	2	265	___1													1	9.94605e-15	110.98	92.882	82.663	0.59981	896430000	353	0.0305207	0.0739579	0.0887929	0.169389	-0.363672	-0.437533	0.968164	0.849892	0.932136	0.677035	G3GV85;A0A061I8N8;A0A8C2QNL0;A0A0R4J0D3;A0A8C2QNK8;Q3TDQ1	353;424;488;496;497;496	G3GV85	G3GV85
25.8363	25.9012	24.9977	24.8439	26.0295	25.9722	25.521	25.7538	20.5702	25.4638	21.1465	25.7035	S	3	267	___1													0.978635	1.33767e-56	185.3	174.31	185.3	0.49525	531480000	1004	0.686664	-0.424313	-1.41881	0.967767	-2.59807	-1.88965	0.437967	0.512439	0.205748	0.107704	A0A061I8Q5;A0A061IB47;A0A061IC19;Q9R1D7;A0A8C2QN58;G3HXV9;Q8R0M4;Q6PB54;Q6A099;Q6DFZ1	1004;1004;1267;1296;1296;1297;57;268;1244;1298	A0A061I8Q5	A0A061I8Q5
19.797	20.2735	21.0065	20.0803	21.3949	21.4089	19.4515	20.7717	21.394	21.498	20.8998	22.0202	S	2	267	___1													0.989999	5.15965e-07	76.713	63.3	76.713	-0.22546	48463000	1485	0.387711	-0.467434	-0.886375	0.649162	0.696243	1.35468	0.620185	0.557669	0.409533	0.224304	A0A061I8Q5;A0A061IB47;A0A061IC19;Q9R1D7;A0A8C2QN58;G3HXV9	1485;1489;1752;1781;1781;1782	A0A061I8Q5	A0A061I8Q5
24.1908	24.4782	24.0196	21.0188	25.7097	25.7086	24.4507	20.8097	23.8763	24.1494	24.7129	25.024	S	3	267	___1													0.956613	2.64023e-11	134.25	111.02	90.316	-0.06331	302130000	1024	0.209122	-0.742868	-0.525865	0.0824416	0.270971	0.228157	0.769709	0.93658	0.617843	0.827101	A0A061I8Q5;A0A061IB47;A0A061IC19;Q9R1D7;A0A8C2QN58;G3HXV9;Q8R0M4;Q6PB54;Q6A099;Q6DFZ1	1024;1024;1287;1316;1316;1317;77;288;1264;1318	A0A061I8Q5	A0A061I8Q5
21.8415	22.0702	22.2918	22.124	22.6869	22.5561	22.7823	23.2816	22.3709	22.5511	23.2684	23.0954	S	2	268	___1	+		2G12_353										0.994275	0.00857417	61.435	36.582	48.44	0.12854	78831000	265	2.17326	-0.744848	-4.05208	0.00662471	-0.00527191	-0.019778	0.142915	0.995651	0.00671031	0.984862	A0A061I8U0;A0A8C2MHR2;G3IAY0;A0A8C2MIE3	265;316;653;736	A0A061I8U0	A0A061I8U0
20.8557	20.3821	20.1443	20.0165	21.5293	22.0336	21.1396	21.3347	21.4007	21.6786	21.8214	21.9585	S	2	271	___1	+		2G12_353				+		2G12_353				0.940652	0.00514411	63.76	43.998	46.063	-1.4104	26181000	449	2.31687	-1.15965	-4.35031	0.399696	0.205493	0.90901	0.129494	0.695135	0.00482095	0.398386	G3H282;A0A061I8Z0	449;507	G3H282	G3H282
24.0263	24.4039	24.9542	24.7733	24.4084	24.5474	24.5457	24.8885	24.5947	24.702	25.0392	25.2207	S	3	272	___1													0.996293	8.20949e-17	154.26	137.96	145.14	0.65834	343000000	117	0.0920529	-0.0580649	-0.252615	0.817371	0.291644	1.63924	0.900535	0.514971	0.808997	0.152275	A0A061I910;G3I7C7;P70452	117;117;117	A0A061I910	A0A061I910
21.3382	20.9018	22.3078	21.8928	20.6615	21.4403	24.6976	24.6131	23.9338	23.8572	25.4315	25.552	S	3	273	___1													1	1.08741e-179	287.33	267.16	270.46	-0.21019	8040800000	60	0.522275	-1.243	-1.13308	0.794587	1.84049	1.60108	0.526882	0.515631	0.300417	0.160477	G3I388;B2RTB0;A0A8C2MCX2;A0A061I927;Q3UHX2	60;60;63;80;60	G3I388	G3I388
22.4514	20.3193	23.2032	22.8772	19.3365	20.6736	24.7417	25.0805	24.6985	24.6277	25.5991	26.0318	S	2	273	___1													1	1.20947e-280	325.77	303.56	277.34	-0.19788	8182700000	63	0.0545513	-0.245309	-0.154926	0.958039	2.7812	1.87349	0.944974	0.512439	0.88196	0.110144	G3I388;B2RTB0;A0A8C2MCX2;A0A061I927;Q3UHX2	63;63;66;83;63	G3I388	G3I388
22.2868	20.0299	20.3117	20.1631	23.1506	21.201	21.9898	22.5409	22.6358	22.6554	22.586	22.6249	S	3	274	___1													0.999987	1.44664e-33	138.02	119.53	138.02	-0.28932	50582000	2	1.18783	-1.52273	-2.25617	0.435954	0.404922	0.976616	0.291272	0.673056	0.0648887	0.366476	A0A061I942;A0A1L1SSQ5;A0A1L1SQ76;A0A1L1SRD0;A0A1L1SQV7;Q8BTA2;A0A1L1SVK0;A0A8C2MHK1;Q61206	2;2;2;2;2;2;2;2;2	A0A061I942	A0A061I942
19.973	20.6012	20.4469	20.5254	20.9443	21.0747	21.8815	21.9713	21.7139	21.6464	22.1276	22.1275	S	2	275	___1	+		2G12_353										0.998945	0.00406505	77.379	23.623	77.379	0.46442	23862000	877	1.93517	-1.08134	-3.58238	0.716529	0.435893	1.46956	0.174461	0.539781	0.0116098	0.192075	A0A061IDR6;A0A061IAC3;G3I3F8;A0A061I962;A0A061IFY1;A0A061I967;A0A061ICT2;A6H619	877;886;877;877;886;913;913;867	A0A061IDR6	A0A061IDR6
25.333	25.5304	25.2552	24.9337	26.1235	26.2182	25.4382	25.8712	25.6841	25.7559	26.3725	26.37	S	2	279	___1	+		2G12_353										1	0.000462852	136.38	72.002	115.57	-0.20027	705020000	436	1.63991	-0.649731	-3.03624	0.205215	0.132846	0.517347	0.217405	0.82799	0.0229133	0.623426	A0A061I9A9;A0A061IBH3;G3I321;A0A8C2LPW1	436;436;539;540	A0A061I9A9	A0A061I9A9
19.8954	21.9323	20.1094	19.9752	21.3293	22.6852	20.1605	20.6177	22.5675	19.4331	22.8353	22.8073	S	2	280	___1													0.83629	1.32686e-54	159.5	88.466	159.5	-0.07333	43679000	1877	0.437539	-0.720099	-0.979542	0.300521	0.712669	0.716538	0.581994	0.76545	0.365141	0.500586	A0A061IAI2;E9Q394;A0A8C2MAU9;A0A8C2M658;A0A140LJJ5;A0A061IG43;A0A061ID05;A0A061I9C6;Q3UZK5;A0A140LHG3;G3I358	1877;1892;1895;1910;1910;1917;1917;1938;191;191;1867	A0A061IAI2	A0A061IAI2
21.4931	21.8627	22.6672	22.3945	22.3898	20.8417	19.7127	20.8838	21.923	19.7498	21.7532	19.5979	S	2	280	___1													0.957463	5.84486e-05	122.97	105.75	122.97	0.92125	80816000	2668	0.964076	1.14738	1.88352	0.0875815	-0.201025	-0.241283	0.341494	0.931722	0.108624	0.81737	A0A061IAI2;E9Q394;A0A8C2MAU9;A0A8C2M658;A0A140LJJ5;A0A061IG43;A0A061ID05;A0A061I9C6	2668;2684;2687;2702;2702;2708;2709;2729	A0A061IAI2	A0A061IAI2
20.5801	20.0879	19.6687	21.5575	21.6353	20.9919	21.2332	21.3934	18.7374	21.1486	21.8706	21.3389	S	2	280	___1													0.994852	5.84486e-05	119.87	89.536	118.13	0.18859	69245000	2676	1.01039	-0.839913	-1.96044	0.322975	-0.539589	-0.761232	0.329006	0.74614	0.0976357	0.475363	A0A061IAI2;E9Q394;A0A8C2MAU9;A0A8C2M658;A0A140LJJ5;A0A061IG43;A0A061ID05;A0A061I9C6	2676;2692;2695;2710;2710;2716;2717;2737	A0A061IAI2	A0A061IAI2
22.6904	23.2372	23.6467	23.7818	22.71	23.2991	22.4882	23.0434	22.6829	22.807	23.2226	23.3281	S	2	283	___1													0.999994	9.3843e-05	142.85	122.55	135.58	-0.54581	117590000	69	0.731338	0.453839	1.49462	0.208903	0.125	0.525388	0.414318	0.826395	0.185636	0.618155	A0A061I9I0;G3HFP5	69;540	A0A061I9I0	A0A061I9I0
20.8268	21.1806	20.4995	19.4765	21.9553	20.2212	23.4326	20.8728	20.9631	23.5973	24.3668	24.5502	S	2	284	___1													1	7.891e-23	168.08	147.23	144.68	1.7921	130010000	1121	0.687165	-1.12464	-1.41967	0.800409	1.74886	1.61084	0.437928	0.515631	0.205511	0.15834	A0A061I9I5;G3H6D9;A0A061I2T4;A0A061I455;A0A8C2MX49	1121;710;667;667;677	A0A061I9I5	A0A061I9I5
21.4305	20.839	20.4516	20.5877	22.5328	22.4335	22.3696	22.6669	22.1024	22.18	23.1108	23.0792	S	2	285	___1	+		2G12_353	+		2G12_353	+		2G12_353	+		2G12_353	1	0.000970241	88.155	51.471	60.434	0.42568	55387000	359	3.50627	-1.67353	-7.40464	0.159157	0.117356	0.414132	0.0346678	0.861031	0.000311699	0.693174	A0A061IE51;A0A061ID90;A0A061I9J6;A0A8C2M308;A0A061IGB2;G3H3N8;A0A8C2LXE7;A0A061IAN7;A0A8C2LX34	359;360;404;408;463;466;511;507;511	A0A061IE51	A0A061IE51
21.4222	21.8532	21.7797	19.8256	22.7738	22.7109	20.7263	20.7934	20.5016	20.5156	20.7065	20.9058	S	3	286	___1													0.983634	0.000437033	58.723	41.471	43.326	0.60752	44712000	724	0.299287	-0.530927	-0.71406	0.964519	-1.09373	-1.88426	0.688275	0.512439	0.50201	0.108513	A0A061I9K0;G3I7Q0;F6S7W6;A0A8C2LEI3;Q6P4S6	724;796;864;913;914	A0A061I9K0	A0A061I9K0
20.446	19.9151	20.0723	20.5738	21.6124	20.7187	20.3589	20.2384	21.1876	21.0397	21.454	20.2091	S	2	288	___1													0.827264	0.0281476	49.35	22.678	49.35	0.0098024	7416800	1930	NaN	0	NaN	0.237005	0.240517	0.585704	NaN	0.806102	NaN	0.579423	A0A061IBY1;G3I0L2;A0A061I9Q2;A0A8C2QEA8;A0A384DV78;A0A338P6N4	1930;1876;1930;91;203;1917	A0A061IBY1	A0A061IBY1
21.5908	20.6776	20.6437	21.021	21.7253	21.8712	22.2309	22.5488	21.6039	21.2152	22.3969	22.5277	S	2	291	___1	+		2G12_353										0.997972	9.12028e-05	121.04	103.23	107.17	0.14887	59816000	527	2.08098	-1.11081	-3.86656	0.1672	-0.158121	-0.432551	0.153154	0.852288	0.00829893	0.680456	G3H239;A0A8C2LML0;A0A061I9W3;A0A8C2QDQ5;A0A8C2LKN4;Q5DTI2;O55143	527;663;641;657;663;680;663	G3H239	G3H239
23.1223	20.1854	19.6388	22.6233	23.5736	23.2318	22.488	20.1319	22.1301	22.2966	20.2819	22.991	S	2	294	___1													0.852683	1.08372e-08	85.576	67.438	70.802	1.5545	61888000	201	0.357293	-0.963866	-0.828212	0.173117	-0.43144	-0.445989	0.640573	0.848601	0.439245	0.671248	A0A061IA90;A0A8C2MXW4	201;298	A0A061IA90	A0A061IA90
20.5967	20.276	20.5309	20.3766	21.0841	20.8779	20.5902	21.1888	21.3156	21.787	22.1131	21.5794	S	2	296	___1	+	+	2G12_353;353_TM_353										1	0.00124244	96.059	67.101	96.059	0.48045	17650000	317	1.75964	-0.490204	-3.25338	1.92794	0.763532	3.56856	0.19863	0.280486	0.0173926	0.0118047	A0A061IAB7;A0A8C2LR00	317;261	A0A061IAB7	A0A061IAB7
22.4268	22.4606	22.8893	22.4178	23.2728	23.0613	21.7196	22.1166	21.3429	21.1971	21.8377	22.2858	S	2	296	___1													0.999943	0.0153073	76.679	38.951	76.679	0.39161	65596000	396	0.00520258	0.00605345	0.0155572	1.01059	-0.876689	-1.96077	0.995307	0.510673	0.988092	0.0975905	A0A061IAB7;A0A8C2LR00	396;340	A0A061IAB7	A0A061IAB7
22.7865	22.2864	22.2146	22.118	23.4884	22.8606	24.4644	25.0126	24.2831	24.4091	24.8233	25.0445	S	2	298	___1	+		2G12_353										1	0	387.21	357.04	291.08	-1.1468	658750000	142	1.71874	-1.60512	-3.17858	0.634563	0.683509	1.32957	0.200832	0.563618	0.0191101	0.231973	G3HQ32;A0A061IAD5	142;142	G3HQ32	G3HQ32
20.789	20.352	20.0501	19.8461	20.015	21.1616	20.9305	21.2403	22.2771	22.0914	22.0388	20.7107	S	3	298	___1													0.776029	1.60985e-09	83.09	74.159	83.09	-0.041195	13860000	344	NaN	0	NaN	1.07175	0.94265	2.06243	NaN	0.496856	NaN	0.084771	G3HQ32;A0A061IAD5	344;344	G3HQ32	G3HQ32
21.6787	21.6953	21.5827	21.6735	21.3825	21.9579	21.6141	21.9706	21.6832	20.4217	21.8767	22.1146	S	2	299	___1													0.994929	8.1289e-05	150.49	116.6	150.49	0.79826	36390000	174	0.20145	-0.0737352	-0.509103	0.203274	-0.207244	-0.513101	0.775226	0.82828	0.628855	0.626219	G3H9B2;A0A061IH32;A0A061IAE2;A0A8C2MEM7;A0A8C2QKD9;A0A8C2MND2;A0A061IEX9	174;174;191;174;175;175;174	G3H9B2	G3H9B2
20.5218	20.7203	25.8103	25.6454	26.1774	26.2688	25.6817	25.9428	25.9371	25.9421	26.538	26.7133	S	2	302	___1													0.976238	0.000268286	158.25	121.06	158.25	0.21861	722580000	22	0.985947	-2.84324	-1.91984	0.505115	0.264942	1.10242	0.337057	0.630082	0.103289	0.312525	G3I075;A0A061IAN4	22;22	G3I075	G3I075
20.0677	20.9555	22.0763	20.1344	21.9796	21.4598	20.1356	20.3304	21.4038	22.486	20.585	21.8686	S	2	306	___1													0.988521	0.00125219	83.045	66.103	83.045	0.50426	23920000	216	0.0950575	-0.167891	-0.260185	0.45926	0.609488	1.01943	0.89632	0.654851	0.80342	0.347329	G3H198;A0A061IAV1	216;235	G3H198	G3H198
25.0187	24.7678	22.4549	24.3839	24.3145	20.652	20.6504	20.427	23.9743	24.1775	22.3735	22.7439	S	3	309	___1													1	1.2698e-39	171.99	156.83	166.35	-0.75602	442400000	25	1.27339	2.64535	2.40013	0.878864	1.80631	1.74186	0.275297	0.514971	0.0532856	0.132171	Q68FM0;A0A338P729;Q52KH2;A0A338P6R8;A0A8C2MJF8;A0A8C2MGL6;A0A338P769;A0A061IB75;B7ZNM7;G3HEN9;Q9Z2Q6	25;225;245;234;225;225;234;234;225;234;225	Q68FM0	Q68FM0
22.6495	22.6286	22.105	22.4677	23.265	23.6852	20.1777	21.6592	20.6658	20.1136	20.2837	20.7312	S	2	310	___1													0.991421	0.00133664	137.84	68.943	101.38	0.57077	46943000	601	0.122409	0.265976	0.327546	1.11989	-1.74819	-2.1426	0.866976	0.485056	0.754382	0.0758773	G3IAY3;A0A061IB90;A0A8C2MIY7	601;575;601	G3IAY3	G3IAY3
22.3788	22.7772	22.4411	22.5948	23.0561	22.7291	19.7169	19.9762	19.9828	20.3469	20.7935	20.5458	S	2	310	___1													0.999995	0.00216843	70.089	48.694	70.089	-0.45759	40344000	747	0.633185	1.17841	1.3272	0.480612	-0.95231	-1.05827	0.46542	0.643136	0.23271	0.330665	G3IAY3;A0A061IB90;A0A8C2MIY7	747;721;747	G3IAY3	G3IAY3
21.8453	22.0872	20.2478	20.4413	21.3651	21.0365	21.6957	21.8439	21.6926	21.7665	22.0729	21.913	S	2	312	___1													1	0.0142121	78.334	37.305	78.334	-0.37714	33403000	49	0.26905	-0.329899	-0.652586	0.969365	0.375967	1.8923	0.718567	0.512439	0.538207	0.107309	Q8VH52;G3I638;A0A061IBA4;A0A061IC74;Q6IRT4;Q8BTW2;Q3UVY8;Q3U8X1;A0A8C2LP68;Q9DCH4	49;161;204;204;261;262;262;262;263;262	Q8VH52	Q8VH52
20.4536	21.5731	21.9351	22.0792	21.9327	21.7741	22.2168	22.6758	21.2208	21.8776	22.0885	22.6061	S	2	321	___1													0.997211	0.000770469	136.96	101.08	97.734	-1.7757	44746000	176	0.752952	-0.639621	-1.5311	0.233769	-0.201637	-0.578842	0.406272	0.806772	0.176623	0.583756	A0A061IC54;A0A061ID51;G3I067;A0A286YDN1;A0A8C2M7A9;Q8VC03;A0A061IF97	176;177;148;176;177;177;176	A0A061IC54	A0A061IC54
22.5569	22.5886	22.2464	22.3786	22.6045	22.9303	22.1941	23.0258	20.1966	19.9938	23.2614	22.8349	S	2	324	___1													0.997501	0.000640537	72.496	54.36	72.496	0.045536	101590000	595	0.562679	-0.246054	-1.20455	0.601236	-1.11703	-1.27192	0.502297	0.576965	0.273729	0.250475	A0A8C2MB59;A0A8C2MAF6;A0A8C2MD52;A0A061ICI6;A0A8C2MI18;G3IAB7	595;595;673;662;673;189	A0A8C2MB59	A0A8C2MB59
20.6304	21.5295	22.6813	21.4211	20.906	21.0711	20.174	20.1723	20.8953	20.5411	20.6368	20.1095	S	2	325	___1													0.999991	6.74833e-12	111.27	76.463	104.79	-0.64284	38724000	149	1.053	0.984721	2.03124	NaN	0	NaN	0.320012	NaN	0.0885114	NaN	G3II52;A0A061ICJ2;A0A8C2QMY1;Q3B7Z2	149;213;238;238	G3II52	G3II52
21.4861	21.5224	21.5538	21.7957	19.9936	20.9349	20.1647	21.4625	20.0518	21.1975	20.9087	21.1937	S	2	327	___1	+		2G12_353										0.973482	2.76326e-16	178.84	159	169.04	-0.74255	12136000	56	1.4601	0.950593	2.71949	0.177534	0.199016	0.455961	0.236026	0.845051	0.034666	0.664456	A0A8C2MVB2;A0A0A6YX02;A0A061ICP0;G3II19;A0A061IFA5;Q9CQ22	56;56;56;139;139;56	A0A8C2MVB2	A0A8C2MVB2
21.5282	20.4447	20.544	19.8785	23.8946	21.0603	23.396	23.5133	21.7505	22.2775	23.0309	23.3023	S	2	329	___1	+		2G12_353										0.867647	0.0223259	53.327	10.932	53.327	-0.8295	66133000	53	1.75477	-2.36716	-3.24444	0.2024	-0.375725	-0.511188	0.19863	0.82829	0.0175887	0.62748	A0A061ICX9;A0A8C2MYL4	53;37	A0A061ICX9	A0A061ICX9
20.6462	20.1644	20.4159	19.855	22.6589	22.1619	20.2594	21.3534	21.3413	19.8153	21.6243	21.4771	S	2	330	___1													0.913446	6.13723e-23	112.55	91.712	112.55	1.4398	17227000	57	1.29049	-1.33802	-2.42905	0.347707	-0.543913	-0.809654	0.271937	0.727275	0.0512283	0.449049	A0A061ICZ3;G3ICV6;A0A8C2MVE3;A0A8C2MR69	57;109;109;109	A0A061ICZ3	A0A061ICZ3
21.4886	21.8734	23.1541	22.1267	21.1623	20.9416	22.2406	21.8248	21.2346	20.3018	21.9619	22.2635	S	2	330	___1													0.999997	0.000522108	76.262	54.89	76.262	2.1011	40955000	128	0.634706	0.618384	1.32982	0.068707	-0.101893	-0.192533	0.464489	0.945296	0.231896	0.853676	A0A061ICZ3;G3ICV6;A0A8C2MVE3;A0A8C2MR69	128;180;180;180	A0A061ICZ3	A0A061ICZ3
21.787	22.0756	22.8291	22.4079	23.4712	23.4862	23.2905	23.902	22.143	22.0588	23.4946	23.4828	S	3	334	___1	+		2G12_353				+		2G12_353				1	0.000276968	121.28	98.805	68.034	-0.037453	237610000	257	2.55792	-1.26257	-4.87957	0.891283	-0.74266	-1.76253	0.100904	0.514971	0.00276743	0.128445	A0A8C2MTC8;G3I3B6;A0A061ID81;A0A8C2QMI8;A0A8C2N117;A0A1B0GR78;A0A1B0GRA5;P70302	257;257;268;257;257;257;257;257	A0A8C2MTC8	A0A8C2MTC8
21.4029	22.6221	22.1066	21.8141	22.2842	22.6866	22.1614	22.9474	22.7661	22.2441	22.1701	22.6309	S	3	335	___1													0.933645	0.00078232	50.87	21.183	50.87	1.0204	62610000	113	0.85304	-0.533495	-1.69882	0.106552	-0.0671206	-0.288825	0.373924	0.916528	0.140268	0.782434	G3H5G6;A0A061ID82	113;113	G3H5G6	G3H5G6
21.4163	21.471	21.6257	21.7074	20.2522	21.2496	20.1068	21.3601	21.8712	21.3403	21.0325	20.9503	S	2	337	___1													0.940833	4.39685e-06	107.65	68.341	107.65	0.062576	26068000	8	1.29395	0.812956	2.43491	0.696005	0.55642	1.43471	0.271685	0.547712	0.0508222	0.20137	A0A8C2MCI0;G3ILG2;A0A061IDD6	8;8;8	A0A8C2MCI0	A0A8C2MCI0
22.1235	22.0344	22.6156	19.5372	22.8106	21.9511	20.8559	19.3388	22.4522	22.0463	20.1605	23.5878	S	3	337	___1													1	1.90556e-210	221.85	201.65	86.785	-1.1727	6140700000	86	0.124234	0.338549	0.331947	0.340442	0.822599	0.795514	0.864333	0.732643	0.751218	0.456623	A0A8C2MCI0;G3ILG2;A0A061IDD6	86;86;86	A0A8C2MCI0	A0A8C2MCI0
22.1235	22.0344	22.6156	20.4052	22.8106	21.9511	19.8757	20.2148	22.4522	22.0463	20.3287	23.5878	S	3	337	___1													1	1.90556e-210	221.85	201.65	86.785	-1.1727	6151100000	88	0.284878	0.581608	0.68495	0.403127	0.890713	0.915463	0.702691	0.694885	0.518946	0.395251	A0A8C2MCI0;G3ILG2;A0A061IDD6	88;88;88	A0A8C2MCI0	A0A8C2MCI0
21.2441	22.7112	22.4687	22.2516	23.2771	23.6074	20.277	22.2971	19.8907	20.6883	20.8172	20.867	S	3	337	___1													0.998373	2.50726e-08	72.227	59.17	68.041	-0.14427	58823000	329	0.0870558	-0.195742	-0.239946	1.21172	-1.79887	-2.29625	0.906367	0.475043	0.81836	0.0614156	A0A8C2MCI0;G3ILG2;A0A061IDD6	329;335;335	A0A8C2MCI0	A0A8C2MCI0
19.7237	19.9972	20.0663	20.7258	20.2531	21.0211	22.6863	24.0301	22.504	22.6853	23.2542	23.657	S	2	338	___1													1	5.70225e-05	155.86	121.47	155.86	-1.5325	65880000	83	1.11924	-1.8694	-2.14151	0.536511	1.02747	1.15838	0.305185	0.608379	0.0759913	0.29073	G3HCY7;A0A8C2N051;A0A8C2N4C4;A0A8C2QN72;A0A061IDE9;A0A061IFK6	83;121;111;121;83;83	G3HCY7	G3HCY7
21.716	21.8256	22.5631	22.2981	22.8516	22.9872	19.7439	19.9442	20.6801	19.569	20.8769	20.6609	S	2	341	___1													1	1.05858e-07	128.51	85.447	128.51	-0.70514	37737000	379	0.337128	0.718981	0.789041	0.447287	-0.934976	-0.997495	0.656566	0.665441	0.460121	0.357037	E9PWM5;A0A061IDL5;G3H183;E9Q577;A0A0R4J073;Q5U5Q9	379;273;378;379;379;379	E9PWM5	E9PWM5
20.0976	21.1282	20.1162	21.6707	22.3626	22.7165	21.8753	20.7441	19.6675	20.5626	22.7482	22.3929	S	3	342	___1													0.993239	6.11543e-05	55.827	42.639	55.827	1.2319	32022000	98	1.04664	-1.17144	-2.02067	0.283924	-0.58183	-0.68301	0.322013	0.772384	0.0898168	0.520088	G3H592;A0A061IDP8	98;163	G3H592	G3H592
20.2231	19.4949	19.0143	20.4247	20.7596	20.4856	20.7198	21.1362	21.4466	21.6013	20.817	21.3467	S	2	343;423	___1	+		2G12_353										1	0.000106939	112.36	54.808	73.887	0.5753	14056000	46	1.50182	-0.986036	-2.79209	1.29169	0.527608	2.43109	0.233312	0.453555	0.0314907	0.0510868	Q545S4;A0A8C2QJP1;G3HVP2;Q9CZ46;A0A061IDR8;P55821;D3Z1Z8;A0A8C2MLQ8;D3Z5N2;Q9DCP3;Q91XT3;Q545B6;A0A8C2MIZ0;A0A061IJR9;A0A061IHN3;P54227;Q9CYU5;Q9CXQ8;Q8C2H3	80;80;110;80;124;80;46;45;46;46;46;46;46;485;514;46;46;46;46	Q545S4;D3Z1Z8	D3Z1Z8
20.6011	20.638	21.5953	21.9588	22.9422	23.1494	20.5755	21.5597	22.4244	19.9758	22.5005	19.9971	S	3	347	___1													0.999999	6.09432e-07	75.55	51.539	66.12	-0.35618	73259000	657	0.57835	-0.858421	-1.23203	0.388293	-0.832246	-0.887478	0.493814	0.699698	0.264028	0.408984	G3GW54;A0A061IE17;A0A8C2N0B6;A0A8C2MZM2;A0A8C2MZF1;F6R6F1;E9Q632;O54916;D3Z2E3	657;662;681;709;618;668;681;708;618	G3GW54	G3GW54
20.5722	20.5963	21.6167	20.0133	22.9602	23.016	20.7621	22.5347	21.1351	22.5396	23.3652	23.2469	S	2	347	___1	+		2G12_353										0.952872	7.81512e-07	89.301	64.378	78.814	0.59291	123000000	220	1.38177	-1.6186	-2.5845	0.129207	0.253441	0.343884	0.253198	0.890181	0.0415175	0.742664	G3GW54;A0A061IE17;A0A8C2N0B6;A0A8C2MZM2;A0A8C2MZF1	220;225;272;272;272	G3GW54	G3GW54
23.264	23.6064	21.13	23.3628	22.243	25.207	23.3865	24.6273	22.9522	23.5283	25.1663	24.2861	S	2	348	___1													1	3.38869e-17	123.29	110.62	58.676	0.13292	847270000	49	0.543322	-1.02518	-1.17043	0.0503447	0.117245	0.143566	0.512603	0.960851	0.286205	0.890544	A0A061IE29;G3IJ36	49;49	A0A061IE29	A0A061IE29
24.0242	24.2736	24.1686	24.1043	24.7247	24.3781	25.1026	20.1068	25.0339	25.0668	25.3937	25.2206	S	2	351	___1													0.999971	7.25091e-20	198.97	170.77	172.13	-0.32045	361630000	204	0.189867	0.564621	0.48354	0.657403	1.6007	1.36882	0.788172	0.552816	0.645852	0.220088	A0A061IE56;G3H3N6;A0A8C2L999;Q8BGU5	204;264;307;326	A0A061IE56	A0A061IE56
23.0433	23.5017	20.5593	23.1164	23.7027	23.1981	23.7122	24.0841	23.2768	19.7316	24.3761	24.7894	S	3	352	___1													0.952907	1.83033e-24	138.92	100.66	135.75	1.2292	145350000	27	0.797312	-1.11913	-1.60565	0.216642	-0.630789	-0.542167	0.391017	0.820839	0.159473	0.607236	G3IN81;A0A061IE78;A0A8C2M753	27;27;40	G3IN81	G3IN81
20.4823	20.4696	20.1563	20.3829	20.6475	20.6276	22.7139	23.0285	23.2549	23.262	23.7301	23.7431	S	2	353	___1		+	353_TM_353										0.991824	2.16389e-06	151.56	122.85	151.56	-0.48113	63461000	22	1.10503	-1.38163	-2.11784	1.40886	1.74317	2.63102	0.308523	0.429625	0.0785178	0.0390064	G3HQZ3;A0A061IEB4;A0A8C2MUP3	22;31;100	G3HQZ3	G3HQZ3
24.2938	24.3609	23.2372	23.5127	24.3636	24.886	19.4911	23.6435	24.0921	23.6926	24.1395	24.0022	S	2	355	___1													0.989507	1.7067e-09	136.81	97.192	54.7	1.3627	545880000	73	0.243428	0.755108	0.599264	0.301522	0.885559	0.718546	0.742914	0.76545	0.570916	0.499433	A0A8C2MDU1;Q8C845;A0A061IEE2;Q9D8Y0	73;74;73;74	A0A8C2MDU1	A0A8C2MDU1
20.7363	19.3524	20.7769	19.8875	24.5903	20.2973	20.0376	19.8097	20.7149	23.8721	23.635	23.9752	S	3	356	___1													1	8.88165e-52	177.98	169.5	177.98	-0.49083	1041900000	21	0.361151	-0.995442	-0.835647	0.646398	1.86559	1.34993	0.637828	0.559338	0.435361	0.225737	G3H166;A0A8C2MCA5;A0A061IEE5	21;37;21	G3H166	G3H166
24.4752	24.7019	24.3693	24.6127	21.46	21.0545	23.6502	23.9207	23.9175	23.8721	19.7785	19.564	S	3	356	___1	+		2G12_353										1	8.88165e-52	177.98	169.5	177.98	-0.49083	1136000000	23	1.46426	2.01839	2.72672	0.205549	-0.738342	-0.518076	0.236026	0.82799	0.034335	0.622946	G3H166;A0A8C2MCA5;A0A061IEE5	23;39;23	G3H166	G3H166
20.043	21.0003	21.897	19.7189	22.8698	22.8692	21.472	21.199	21.3425	20.3413	21.2635	22.4685	S	3	360	___1													0.981568	3.43501e-06	99.522	81.658	63.337	-0.24674	84676000	33	1.13198	-1.43771	-2.16277	0.56029	-0.748551	-1.20036	0.302763	0.594405	0.0737938	0.275239	A0A061ILC3;A0A8C2MX59;A0A8C2LBI1;A0A8C2LFN9;G3I7D2;A0A3L7I1E7;A0A061IEK4	33;33;33;33;33;33;33	A0A061ILC3	A0A061ILC3
23.6075	23.5621	23.0752	23.1069	23.8505	23.7796	23.072	23.5578	23.266	23.2638	23.3716	23.3076	S	2	361	___1													1	8.40506e-44	205.06	156.85	205.06	2.7509	460560000	194	0.449819	-0.227039	-1.00214	0.722564	-0.262723	-1.47978	0.574596	0.539781	0.354962	0.189425	A0A061IEK7;A0A8C2N2Z5;G3H656	194;194;348	A0A061IEK7	A0A061IEK7
20.8526	22.2085	22.4685	22.3887	23.0244	23.2738	23.1357	23.3663	23.2855	23.5051	23.9792	24.151	S	2	364	___1	+	+	2G12_353;353_TM_353										0.999996	0.000600116	73.781	59.115	73.781	0.77926	112140000	339	1.70522	-1.22049	-3.154	1.31089	0.530145	2.46365	0.201166	0.452085	0.0197143	0.0488771	G3GRX2;A0A061IHT4;A0A8C2MCB5;A0A061IFQ4;A0A061IES5;P52479	339;339;361;369;1028;359	G3GRX2	G3GRX2
25.5603	25.7879	25.6495	25.8982	26.3387	20.8998	24.8824	25.3211	20.2437	25.6862	25.7446	25.6628	S	3	364	___1													1	2.41647e-189	273.63	259.98	168.87	-0.17336	1325700000	550	0.526447	1.3635	1.14051	0.00482987	-0.0261807	-0.0144488	0.52299	0.996769	0.297546	0.98894	G3GRX2;A0A061IHT4;A0A8C2MCB5;A0A061IFQ4;A0A061IES5	550;550;572;580;1239	G3GRX2	G3GRX2
21.6292	20.8182	20.7143	20.3176	21.0039	20.9169	24.6433	24.846	23.9727	23.9433	25.0217	25.2852	S	3	368	___1													0.99991	1.58083e-36	188.22	170.4	157.14	-0.66906	264800000	90	0.888919	-1.9827	-1.75859	0.725016	1.70324	1.48393	0.362556	0.539781	0.129146	0.188358	G3HYP6;A0A061IEW1	90;139	G3HYP6	G3HYP6
20.841	20.1337	20.6602	21.1799	20.6454	20.3194	21.3074	21.5186	21.421	21.2379	21.1565	21.5949	S	2	371	___1													1	0.000772263	80.979	40.264	52.693	-0.64016	22296000	18	0.285855	-0.243997	-0.686935	0.654864	0.404866	1.36446	0.701906	0.552816	0.517779	0.221379	A0A061IEZ5;G3GX06;Q6PGF7	18;15;15	A0A061IEZ5	A0A061IEZ5
23.5584	23.4806	23.5608	23.4483	23.8229	23.8684	21.0666	20.6415	19.2458	20.2986	20.4934	21.1025	S	2	374	___1													1	0	367.31	331.98	367.31	1.2566	345590000	39	0.639573	1.16218	1.3382	1.13817	-2.06476	-2.17311	0.462552	0.48391	0.229312	0.0727497	A0A061IFA3;A0A061IHT5;G3I2D8;A0A061IIW3;A0A8C2MCV2;A0A061IKX4	39;39;39;39;39;39	A0A061IFA3	A0A061IFA3
20.9476	21.6005	20.9888	20.8651	20.7525	20.1716	20.2549	23.3604	19.3979	23.1864	20.0405	23.7682	S	2	374	___1													0.868088	5.2609e-84	236.69	201.77	236.69	-0.057199	304250000	58	0.0150474	-0.0343366	-0.0445058	0.130856	0.463405	0.347823	0.986393	0.889085	0.965945	0.739851	A0A061IFA3;A0A061IHT5;G3I2D8;A0A061IIW3;A0A8C2MCV2;A0A061IKX4	58;58;58;58;58;58	A0A061IFA3	A0A061IFA3
25.0184	25.0534	25.2194	24.8772	25.6131	25.6923	22.9657	23.1049	24.5194	24.528	21.187	23.9457	S	3	374	___1													0.999999	2.0163e-156	263.77	227.71	196.75	-0.4984	1085700000	117	0.405062	0.698094	0.919096	0.305681	-0.798999	-0.726873	0.607383	0.762346	0.393494	0.494674	A0A061IFA3;A0A061IHT5;G3I2D8;A0A061IIW3;A0A8C2MCV2;A0A061IKX4	117;117;117;117;117;117	A0A061IFA3	A0A061IFA3
22.0612	21.7786	22.1914	22.0395	22.7452	23.0464	22.0115	22.1965	22.4439	22.2861	22.4422	21.7961	S	2	374	___1													0.919963	0.00278795	96.331	26.519	69.979	-0.13233	301290000	87	0.969545	-0.482235	-1.8926	0.398336	-0.257853	-0.90645	0.341494	0.695135	0.107264	0.399635	A0A061IFA3;A0A061IHT5;G3I2D8;A0A061IIW3;A0A8C2MCV2;A0A061IKX4	87;87;87;87;87;87	A0A061IFA3	A0A061IFA3
24.0484	23.8284	22.4387	22.2726	23.0449	22.9315	20.1032	19.6517	20.3786	22.1727	20.5978	20.5566	S	3	375	___1													1	1.40227e-35	121.07	106.84	121.07	0.78485	107790000	759	0.848499	1.71423	1.69124	0.201339	-0.506384	-0.508862	0.375356	0.8293	0.141743	0.629014	A0A061IFB2;A0A8C2N9P0;F8WHR6;A0A8C2N1X3;G3H160;Q569Z5;A0A2R8VHK2	759;787;800;803;945;804;71	A0A061IFB2	A0A061IFB2
21.1281	20.8279	20.8896	21.0745	20.9178	20.6526	19.3444	20.4987	21.3102	21.8451	20.9439	20.9806	S	3	376	___1													0.969553	5.77745e-21	103.53	94.685	103.53	0.85332	12102000	779	0.893893	0.626657	1.76687	1.19149	0.91658	2.26231	0.361536	0.477904	0.127675	0.0643438	A0A8C2LNE6;G3HKI6;A0A061IFD4	779;549;779	A0A8C2LNE6	A0A8C2LNE6
23.6372	24.0503	23.7441	23.3839	25.3475	25.3036	23.7692	24.2947	23.8964	23.8869	24.6031	24.9121	S	3	377	___1													0.999999	3.45736e-51	222.88	193.3	164.15	-0.2054	4445000000	6	1.25194	-0.974901	-2.36391	0.322001	-0.354133	-0.759308	0.280797	0.746578	0.055984	0.47643	Q3U7F3;Q3TIK8;A0A8C2M293;Q5EBP8;Q3UK83;A0A8C2M0H3;A0A061IFF1;P49312;Q3TFB1;G3IGL0;A0A061IHZ6;A0A8C2NAV9	6;6;6;6;6;6;6;6;6;6;6;6	Q3U7F3	Q3U7F3
21.105	20.8235	20.1396	20.9777	20.3485	21.7923	21.4051	21.823	20.8805	21.1544	21.9579	21.5962	S	2	378	___1													0.999987	1.38954e-05	89.541	54.317	80.534	0.3016	23692000	170	0.69302	-0.58078	-1.42964	0.0458685	0.0550251	0.131379	0.434531	0.964682	0.202759	0.89977	G3H3S7;A0A8C2MXP1;A0A061IM23;A0A061IK20;A0A061IFF3	170;172;179;185;189	G3H3S7	G3H3S7
21.1457	20.4446	21.9899	22.6045	21.6313	20.5346	20.6461	20.3865	20.2806	20.1989	21.4167	20.2196	S	2	379	___1													0.838342	0.00136758	78.324	67.494	78.324	1.3121	17752000	1445	0.648857	0.746525	1.35416	0.273271	-0.270678	-0.661258	0.455954	0.782446	0.224462	0.533002	A0A8C2LL08;A0A061IGC5;G3IB34;A0A061IFF9	1445;1455;1455;1455	A0A8C2LL08	A0A8C2LL08
21.0246	20.3852	20.0107	20.6085	21.3677	21.3719	21.7173	22.1517	22.0756	22.0964	22.9089	22.8712	S	2	380	___1	+	+	2G12_353;353_TM_353										0.991288	0.000884383	65.374	50.943	65.374	-1.9306	32559000	70	2.17893	-1.1449	-4.06364	1.51293	0.835868	2.81151	0.141815	0.40339	0.00662323	0.030695	G3I7Y7;A0A061IGG3;A0A8C2MLM9;A0A061IFG1	70;492;503;503	G3I7Y7	G3I7Y7
20.9985	19.3504	20.4098	21.7632	20.6282	22.9084	19.4408	20.3346	20.3553	20.1909	19.4478	21.0523	S	3	384	___1													1	0.0046154	54.471	18.826	54.471	-0.17197	16899000	828	0.0794115	-0.19753	-0.220368	0.292757	-0.566432	-0.700908	0.916081	0.766258	0.832892	0.509616	A0A8C2L9Z2;G3I804;A0A061IGK8;A0A061IFK5	828;851;1114;1114	A0A8C2L9Z2	A0A8C2L9Z2
22.087	22.1908	22.3694	22.2353	22.0269	20.6115	22.2385	22.2379	22.3775	22.1605	20.8663	22.9639	S	2	386	___1													0.999905	0.00369694	78.816	14.331	78.816	0.20869	52084000	178	0.511773	0.441916	1.11434	0.211005	0.313339	0.529958	0.535246	0.824382	0.30777	0.61517	E9PZG4;E9PX62;Q6KAT4;A0A8C2N0S5;E9PXW8;A0A8C2QPI3;E9PXW1;A0A061IFN5;A0A061IJ71;A0A8C2N118;A0A8C2N3Q6;A0A8C2N916;A0A061IGP4;Q8C2B3	178;156;188;156;156;156;132;180;180;178;154;156;180;178	E9PZG4	E9PZG4
24.0478	24.0858	24.1957	24.1733	24.3094	24.5004	24.186	24.3658	23.8291	23.8846	24.544	24.4543	S	2	388	___1	+		2G12_353										0.999995	1.40602e-05	119.62	100.36	119.62	0.1138	236350000	117	1.5623	-0.214745	-2.89826	0.353712	-0.162387	-0.821293	0.223939	0.724085	0.0273966	0.442882	Q8BUX6;A0A061IFT2;Q3TUQ7;A0A8C2LE67;Q5EG47	117;388;487;496;496	Q8BUX6	Q8BUX6
21.6993	21.6428	22.3905	22.1263	22.0743	22.2262	20.1179	20.3705	20.7126	19.238	19.9345	20.0109	S	2	388	___1													0.993344	1.88067e-21	175.8	144.97	139.88	0.76453	154090000	107	0.628879	0.767471	1.31977	0.998601	-1.22324	-1.94086	0.467722	0.511716	0.235029	0.100323	Q8BUX6;A0A061IFT2;Q3TUQ7;A0A8C2LE67;Q5EG47	107;378;477;486;486	Q8BUX6	Q8BUX6
22.1064	22.1124	21.8274	22.0176	23.0234	22.827	21.9083	22.4784	22.0352	21.9944	22.0487	22.4091	S	2	392	___1													0.999763	0.000517661	101.39	57.187	101.39	0.4746	61147000	48	1.12093	-0.543328	-2.14434	0.832323	-0.437419	-1.66423	0.304575	0.514971	0.0756951	0.147122	A2A9N9;A2A9P0;Q3UGI1;Q3TN62;G3I1X7;A0A061IG80;P58058	48;48;48;48;48;88;48	A2A9N9	A2A9N9
22.5312	22.4632	21.5925	21.4671	22.8733	22.3125	21.2546	19.8327	21.0646	22.3935	19.7845	20.2916	S	3	394	___1													1	7.92201e-56	146.12	134.33	146.12	0.078362	59742000	10	0.25035	0.44521	0.613788	0.332705	-0.684729	-0.780379	0.736915	0.738778	0.561888	0.464831	A0A061IGC6;A0A8C2QIF5	10;10	A0A061IGC6	A0A061IGC6
22.219	22.2768	22.2314	22.0989	23.0936	20.2117	20.9567	22.7238	21.1493	21.6246	23.3754	23.2247	S	2	395	___1													0.963142	7.34704e-07	113.72	95.412	94.09	0.11627	59174000	584	0.274455	0.460079	0.663685	0.277489	0.597099	0.669893	0.713008	0.777184	0.531551	0.52785	A0A8C2QH38;A0A061IGD8;Q80U46;Q9EPQ8	584;645;326;588	A0A8C2QH38	A0A8C2QH38
22.9105	22.7751	23.0343	20.0346	23.0998	23.0918	22.2801	22.4676	23.0212	23.0525	22.3241	22.5764	S	2	396	___1													0.984402	7.40069e-05	132.17	92.549	88.155	-1.5856	196380000	455	0.30614	-0.546195	-0.72779	0.0106051	0.00870466	0.0315208	0.682604	0.992084	0.494152	0.975877	Q5PPR2;Q3U1G4;G3IFV2;A0A061IGF1;A0A8C2MLC6;A0A061IJZ5;Q6P1Y9;A0A8C2MLW3;A0A061IHG8;Q8R3S6	455;455;455;462;470;471;477;477;478;470	Q5PPR2	Q5PPR2
21.4595	21.9527	21.5539	21.6472	21.6996	21.7895	22.1818	21.6167	21.8008	20.2758	21.4934	22.0286	S	2	398	___1													1	0.00071715	101.39	72.087	101.39	-0.61543	39194000	708	0.462266	-0.168602	-1.02493	0.465154	-0.422267	-1.03019	0.564747	0.653706	0.344932	0.342646	A0A061IGL8;A0A8C2MUP5;A0A8C2MUN7	708;710;708	A0A061IGL8	A0A061IGL8
20.7734	20.7873	22.1426	21.3173	21.5079	21.2799	21.7146	22.2245	21.6435	21.5658	22.7881	20.2453	S	2	399;488	___1													1	0.000573712	94.616	41.289	94.616	0.61287	38339000	709	0.516945	-0.426583	-1.12358	0.0781401	-0.121048	-0.217088	0.531062	0.939362	0.304127	0.835333	A0A061IGN9;A0A061INA9;A0A061ILB0	241;709;754	A0A061IGN9;A0A061INA9	A0A061INA9
20.5674	20.4337	20.0628	19.9527	21.4568	22.6499	19.713	19.7981	20.5115	22.4665	23.4462	23.0029	S	3	399;488	___1													0.999998	5.42451e-34	128.43	106.02	128.43	1.4751	579110000	67	0.395362	-0.650276	-0.900841	0.743842	1.4523	1.51574	0.614635	0.533705	0.402382	0.180368	A0A061IGN9;A0A8C2MJ65;A0A8C2MIA7;A0A8C2MR44;A0A061INA9;A0A061ILB0;A0A8C2MIJ5	67;67;67;67;67;67;67	A0A061IGN9;A0A061INA9	A0A061INA9
21.4518	19.8721	21.25	21.4331	21.299	21.463	21.557	21.5631	21.7853	21.4839	21.7215	21.5473	S	2	1020;1541;1740;2116;402;719;768	___1													0.999982	0.00493448	73.985	44.512	73.985	-1.3152	30338000	46	0.571431	-0.46877	-1.21991	0.880116	0.163988	1.74394	0.497805	0.514971	0.268268	0.13179	Q9JJ20;G3HYQ1;A0A061IGS6;O70456;A0A061IPN5;G3HW33;A8IP69;A0A3L7HLS7;P61982;A0A061I2D3;G3HK90;A0A3L7INR8;P68510;Q5SS40;A0A8C2LRM9;P62259;Q8BPH1;F6WA09;D6REF3;G3HLS2;A0A8C2MRH7;A2A5N2;Q9CQV8;G3IEY9;A0A8C2N6A1;A3KML3;P68254;A0A8C2N3S3;G3H132;G3HKZ1;P63101;A0A2I3BQ03;D3YXN6;Q8BWN0;A2A5N1	45;45;45;45;45;45;46;46;46;26;36;46;46;46;46;46;46;58;46;45;47;47;47;45;45;45;45;45;45;45;45;45;45;45;47	Q9JJ20;A8IP69;G3HK90;Q5SS40;G3HLS2;G3IEY9;G3HKZ1	Q5SS40
21.5034	20.5985	20.9386	21.6963	22.8155	21.0082	22.4778	22.7965	22.3237	22.6128	22.9336	22.7256	S	2	407	___1													0.787252	0.000369798	108.17	78.234	99.161	0.37372	99219000	218	1.1476	-1.09032	-2.18886	0.361645	0.374448	0.836599	0.301674	0.7187	0.0711869	0.434865	A0A061INI1;A0A061IGY3;G3I6B1	218;244;249	A0A061INI1	A0A061INI1
20.775	20.0714	22.3479	22.4019	21.0356	21.3789	21.8675	22.2416	22.278	22.341	22.1697	21.4228	S	2	408	___1													0.959712	0.000345427	86.291	58.549	73.927	-0.65061	108450000	30	0.137093	-0.231852	-0.362645	0.582518	0.421959	1.23931	0.850852	0.586086	0.729302	0.261506	D3Z6F8;A0A8C2M0E4;A0A8C2QFR9;G3H4E3;A0A061IGY5;Q9D9Z5	30;30;95;126;126;95	D3Z6F8	D3Z6F8
21.463	21.9812	20.9001	21.1345	21.9153	22.0572	20.7857	21.3975	21.1965	21.2005	21.469	21.5827	S	2	409	___1													0.96965	0.00105549	83.617	58.144	83.617	-0.46087	112730000	28	0.177357	-0.169238	-0.455563	0.234749	-0.176775	-0.580923	0.802643	0.806617	0.664726	0.582439	G3GX13;A0A8C2QJQ5;A0A061IGY6	28;172;140	G3GX13	G3GX13
20.0262	19.9251	21.9659	21.0317	24.3105	22.4893	20.6438	23.5309	20.5703	20.1442	21.2144	20.8419	S	3	410	___1		+	353_TM_353										0.830403	1.67178e-23	112.32	95.829	112.32	1.0429	335300000	81	1.13305	-2.00638	-2.16455	1.3248	-2.05093	-2.48727	0.302763	0.450849	0.0736129	0.047337	A0A061IGY8;G3HAE0;A0A8C2QFX4	81;67;67	A0A061IGY8	A0A061IGY8
20.1445	19.3616	19.7907	20.2111	20.9447	20.9176	22.1475	22.7843	21.8948	22.1445	22.9938	23.2423	S	2	412	___1	+		2G12_353										0.999434	0.000753662	108.57	48.092	108.57	0.44991	38680000	327	1.96222	-1.82159	-3.63431	0.758908	0.870311	1.54114	0.17098	0.526902	0.0109088	0.174218	A0A061IH23;A0A8C2MP19;Q3ULI5;A0A8C2MMU7;A0A8C2MQV8;A0A061II19;G3HQQ7;Q80W00	327;313;305;313;313;327;313;313	A0A061IH23	A0A061IH23
21.6855	22.25	21.1468	21.9391	20.3449	23.3086	22.7624	23.4538	22.6777	23.0694	23.6585	23.7181	S	2	2139;413	___1													1	0.000853055	105.46	61.013	91.937	-0.27576	86246000	212	0.414774	-0.712064	-0.937279	0.483773	0.813491	1.06399	0.599964	0.63992	0.384792	0.328267	A0A061II28;A0A061IH30;G3HQQ2;A0A8C2LGH9	212;212;212;212	A0A061II28;G3HQQ2	A0A061II28
21.24	19.4508	21.1573	22.4243	22.7184	22.6934	22.6742	22.929	22.6289	22.445	23.3396	23.3851	S	2	2139;413	___1	+		2G12_353										0.999999	0.0024719	70.089	41.325	70.089	0.68322	70234000	132	1.47316	-1.68566	-2.74217	0.336745	0.195903	0.788291	0.234651	0.73625	0.0336388	0.460527	A0A061II28;A0A061IH30;G3HQQ2;A0A8C2LGH9	132;132;132;132	A0A061II28;G3HQQ2	A0A061II28
24.5422	19.8686	23.2562	23.0882	25.2472	21.563	25.3272	25.4647	25.1728	25.0933	25.809	25.8843	S	3	414	___1													1	2.89221e-31	138.09	116.89	53.625	0.043196	437560000	449	0.586617	-1.71171	-1.24647	0.517067	1.08932	1.1238	0.489723	0.620987	0.25905	0.304042	A0A8C2ML15;A0A061IH56;G3HZU2	449;456;1207	A0A8C2ML15	A0A8C2ML15
26.5678	26.4611	26.4173	26.2694	26.6751	26.6433	26.3841	26.3661	26.7881	26.6213	26.6894	26.4883	S	3	414	___1													1	2.20467e-73	165.21	158.07	165.21	-0.6186	1508200000	51	0.372264	-0.0882573	-0.85697	0.588791	0.129588	1.25026	0.632012	0.582778	0.424362	0.257756	A0A8C2ML15;A0A061IH56;G3HZU2;Q3URR1;A0A3B2W430;Q3TTF9;A0A3B2W4B9;Q3TTI6;A0A3B2W883;Q3UB06;O70551	51;58;889;51;51;51;51;51;45;51;51	A0A8C2ML15	A0A8C2ML15
22.8965	20.7697	19.9933	23.3725	23.8476	23.9773	23.2323	23.6273	22.927	23.2349	23.5533	23.37	S	3	414	___1													0.999801	3.85772e-25	178	158.18	97.128	1.1532	345250000	311	1.21308	-1.91312	-2.29852	0.977145	-0.399838	-1.90523	0.286263	0.511716	0.0612243	0.105403	A0A8C2ML15;A0A061IH56	311;318	A0A8C2ML15	A0A8C2ML15
21.1116	20.1137	19.4107	20.1299	21.1363	20.7191	22.353	22.2986	22.8377	22.5012	23.0103	23.2304	S	2	417	___1	+	+	2G12_353;353_TM_353										1	0.000440123	126.76	88.363	126.76	-0.19543	42238000	290	1.42227	-1.43528	-2.65411	1.55175	1.26816	2.87965	0.243006	0.385514	0.0378205	0.0280706	G3HP98;A0A061IJC6;A0A061IH99	290;433;433	G3HP98	G3HP98
21.5175	20.626	21.8091	21.2275	21.1833	20.7908	19.9168	20.0733	20.3469	19.4635	21.7091	20.5122	S	2	417	___1													0.999952	0.000747212	93.258	68.966	93.258	-1.6231	12560000	398	1.06642	0.803974	2.05356	0.0103221	0.0168862	0.0306892	0.316618	0.992084	0.0858186	0.976513	G3HP98;A0A061IJC6;A0A061IH99	398;541;541	G3HP98	G3HP98
20.55	20.2434	22.1244	21.6869	21.9055	22.0805	22.1236	22.3671	21.5995	21.6593	22.3443	22.5732	S	2	420	___1													0.999984	0.000393476	86.898	62.004	76.228	0.023524	44345000	446	1.09971	-0.968009	-2.10898	0.105658	-0.0751252	-0.286616	0.311207	0.917003	0.0794851	0.784046	G3IFC0;B9EKQ3;A2A7B5;A0A8C2MRE7;A0A061IHB7	446;638;638;646;687	G3IFC0	G3IFC0
24.9556	24.8851	25.4168	25.01	24.8523	24.6525	25.9658	26.2646	26.3221	26.2126	26.4446	26.4296	S	2	421	___1													1	9.93078e-05	147.96	115.23	147.96	0.070709	762620000	642	0.383626	-0.366925	-0.878624	1.19877	0.91845	2.27452	0.623688	0.477904	0.413403	0.0632741	A0A8C2QHS5;A0A8C2QJD7;A0A8C2MFU6;A0A061IIC2;A0A061IM05;A0A061IKV0;A0A061IHC9	642;730;761;830;861;891;896	A0A8C2QHS5	A0A8C2QHS5
21.0738	21.1043	19.7025	20.1242	21.7309	21.0193	22.8792	23.0262	23.7112	23.9282	24.0982	24.4665	S	2	423	___1	+	+	2G12_353;353_TM_353										1	0.000638334	96.756	82.194	70.889	0.18354	90576000	38	1.5077	-1.66268	-2.80237	2.01584	1.88713	3.73829	0.233312	0.260283	0.0310668	0.00964193	D3Z1Z8;A0A8C2MLQ8;D3Z5N2;Q9DCP3;Q91XT3;Q545B6;A0A8C2MIZ0;A0A061IJR9;A0A061IHN3;P54227	38;37;38;38;38;38;38;477;506;38	D3Z1Z8	D3Z1Z8
21.5038	20.3851	20.1676	20.9231	21.3161	20.8857	19.8052	21.0865	20.7582	21.645	21.5221	20.9965	S	2	426	___1													0.995652	6.53229e-24	107.75	77.612	107.75	-0.14364	14044000	15	0.0216393	-0.0284958	-0.0635476	0.534987	0.457076	1.15568	0.978521	0.608979	0.951395	0.291751	G3HLC2;A0A061IHV3;A0A8C2LG80;A0A8C2LG69	15;67;273;278	G3HLC2	G3HLC2
22.0411	21.9413	22.2473	22.1804	21.3061	20.4995	22.9514	23.21	21.8485	21.6853	22.5518	22.8443	S	2	428	___1													1	1.92952e-06	147.39	89.552	147.39	0.023804	73095000	106	0.0597788	0.110759	0.168924	0.127484	0.240746	0.339756	0.937934	0.891156	0.871407	0.745618	A0A8C2QLR8;A0A061IHY9;A0A061IK19;A0A8C2MLP7	106;216;228;216	A0A8C2QLR8	A0A8C2QLR8
24.5353	24.8766	25.1961	25.1772	25.4004	25.4322	25.1499	25.2408	24.5493	24.5107	25.4449	25.4799	S	3	429	___1													1	1.05753e-10	134.87	126.27	134.87	-0.17435	470060000	106	1.11032	-0.359523	-2.12664	0.51257	-0.309638	-1.11576	0.30745	0.624805	0.0775681	0.307206	A0A061II27;G3GR69;Q8JZX4	106;155;155	A0A061II27	A0A061II27
21.4522	21.767	21.81	21.308	20.3852	21.1528	20.0773	22.2512	21.6508	20.1332	22.2793	22.4993	S	2	431	___1													1	0.01236	52.693	22.438	45.257	0.19522	49065000	181	0.581228	0.617689	1.23706	0.41374	0.674027	0.935347	0.493171	0.689695	0.262284	0.385709	D3YVN1;A0A0A6YWG8;A0A061II47;A0A061IJ37;A0A061ILL3;A0A8C2M1B4;Q505L1;Q3TF62;G3I1D2;Q9Z2N8	181;237;233;256;290;228;233;233;233;233	D3YVN1	D3YVN1
20.5248	20.8584	19.3872	20.8195	20.6597	19.9783	22.4476	22.8064	22.8053	22.899	23.0498	23.3538	S	2	432	___1													0.989651	0.015714	76.064	17.083	76.064	-0.49596	47610000	126	0.677456	-1.07553	-1.40311	1.17573	1.55396	2.2359	0.442738	0.477904	0.210157	0.0667219	P35979;A0A8C2LWJ7;A0A061II50;A0A8C2M6V3;A0A8C2M834;A0A8C2M5W7;Q5BLK0;Q8C2K0;G3HFY2;G3H2V8;A0A8C2MLG2;A0A8C2M4R3;G3HV18;A0A061IBB0;G3GVM6	126;126;126;126;126;115;126;126;149;11;117;100;95;287;122	P35979	P35979
20.0974	20.1292	21.8611	19.8367	22.3952	20.6253	21.5069	20.7529	21.3549	21.809	21.1987	21.9995	S	2	433	___1													0.939048	0.00399489	61.11	37.434	55.314	1.1556	22855000	291	0.650579	-0.83895	-1.35711	0.244896	0.270466	0.602353	0.454641	0.798355	0.223574	0.568989	G3I750;A0A8C2N1F6;A0A8C2N103;A0A061II66	291;2357;2362;2378	G3I750	G3I750
24.7508	24.6087	24.8082	24.4359	25.4897	25.458	25.1193	25.5148	24.5281	24.4977	25.2531	25.3526	S	2	434	___1	+		2G12_353				+		2G12_353	+		2G12_353	1	1.27731e-09	173.07	141.31	173.07	0.11271	471510000	68	3.00776	-0.744509	-5.97918	1.01797	-0.487561	-1.97303	0.0624086	0.510202	0.000982284	0.0959468	A0A061II99;G3IK30;Q8C0N2	68;68;68	A0A061II99	A0A061II99
20.9572	22.7957	23.4601	23.4887	23.0442	23.1747	20.9019	20.4117	20.6644	20.4814	20.1423	20.6325	S	3	435	___1													0.999487	7.11621e-24	105.48	93.738	105.48	0.51147	48711000	398	0.369444	0.792319	0.851574	0.994427	-1.40299	-1.93393	0.632474	0.511716	0.427126	0.101291	A0A8C2MUX8;A0A8C2MUW6;A0A061IIB1;G3I3A8	398;398;398;291	A0A8C2MUX8	A0A8C2MUX8
23.7681	24.0863	24.9732	25.012	24.4585	24.3892	25.2318	25.318	24.9148	24.8318	25.6259	20.2117	S	2	435	___1													0.886414	0.000768081	103.34	75.57	82.954	-0.34612	338400000	1838	0.434815	-0.389486	-0.97451	0.319042	-0.953326	-0.753457	0.58431	0.748941	0.367439	0.479687	A0A8C2MUX8;A0A8C2MUW6;A0A061IIB1;G3I3A8;Q91W16;Q3UNM2;F6ZQA3;E9Q7G0	1838;1852;1852;1669;240;482;482;1835	A0A8C2MUX8	A0A8C2MUX8
22.7511	23.0986	22.0955	21.7958	23.5104	20.3142	23.2246	23.3764	20.1095	23.3617	19.1811	23.8264	S	3	435	___1													0.942147	5.26227e-08	81.346	64.27	56.903	0.12819	84856000	1742	0.0747106	-0.171167	-0.208206	0.297262	-0.986728	-0.709988	0.92092	0.766189	0.841956	0.504356	A0A8C2MUX8;A0A8C2MUW6;A0A061IIB1	1742;1756;1756	A0A8C2MUX8	A0A8C2MUX8
21.5687	21.4459	21.3429	21.3075	21.7784	22.2144	22.4391	22.3727	22.1499	22.0623	22.7544	22.7824	S	2	436	___1	+		2G12_353				+		2G12_353				1	0.00512706	73.233	8.9687	73.233	-0.26582	54125000	2902	2.57249	-0.784887	-4.9128	0.433542	0.236113	0.972156	0.100145	0.675161	0.00267613	0.368517	G3HXJ8;A0A061IPI1;A0A8C2MBX1;A0A061IJA7;A0A061IIC1;A0A8C2MFP2;A0A8C2MC87;E9Q6J5	2902;2998;3025;3042;3045;2944;2991;3010	G3HXJ8	G3HXJ8
20.4214	20.5963	19.9067	20.1333	20.6222	20.7133	20.665	23.9113	23.7578	23.8352	24.2871	24.4668	S	2	436	___1		+	353_TM_353										0.867112	2.09344e-06	152.88	105.03	102.73	0.038046	114890000	117	0.716735	-1.21353	-1.4699	1.7004	2.60873	3.14526	0.421695	0.362839	0.191984	0.0199342	G3HXJ8;A0A061IPI1;A0A8C2MBX1;A0A061IJA7;A0A061IIC1;A0A8C2MFP2;A0A8C2MC87	117;257;240;257;257;240;240	G3HXJ8	G3HXJ8
20.4456	22.6612	22.7449	19.9918	20.5613	23.0596	19.4829	23.1656	22.6482	22.7494	23.513	23.7862	S	2	436	___1													0.80953	8.83638e-75	238.32	213.39	179.14	0.12018	71875000	2733	0.0313181	-0.106482	-0.0910373	0.836871	1.60684	1.67183	0.96689	0.514971	0.930426	0.145589	G3HXJ8;A0A061IPI1;A0A8C2MBX1;A0A061IJA7;A0A061IIC1	2733;2876;2856;2873;2876	G3HXJ8	G3HXJ8
22.2685	20.8325	22.3887	19.6223	23.6769	20.5521	22.0683	22.2898	23.0418	22.909	22.536	22.7462	S	2	437	___1													1	9.69543e-235	309.86	213.23	309.86	-0.39797	495740000	109	0.420875	-0.868816	-0.948653	0.459158	0.661433	1.01925	0.595304	0.654851	0.379424	0.34741	G3I798;A0A061IPJ2;A0A061IID6;A2AE27;Q9DBT5	109;135;135;135;109	G3I798	G3I798
20.7984	21.2399	21.0749	23.4823	24.5918	24.5384	24.0421	24.2563	22.7258	22.7444	23.5543	19.29	S	3	437	___1	+		2G12_353										1	4.53449e-05	111.06	39.369	42.568	-0.41625	152830000	87	2.28902	-2.70828	-4.29155	1.26051	-2.27854	-2.37838	0.131362	0.459413	0.00514015	0.0548893	G3I798;A0A061IPJ2;A0A061IID6;A2AE27;Q9DBT5	87;113;113;113;87	G3I798	G3I798
22.0051	21.7418	21.8193	21.47	22.4556	22.8575	20.7312	21.5861	21.036	21.1358	20.7353	21.4745	S	2	437	___1													0.999864	0.00775338	60.436	37.945	60.436	-0.45222	41676000	19	0.113272	-0.148492	-0.305342	0.813566	-0.812143	-1.63287	0.876354	0.515336	0.770421	0.153615	G3I798;A0A061IPJ2;A0A061IID6	19;45;45	G3I798	G3I798
22.5493	22.3063	22.818	22.9899	22.9104	22.9877	23.0816	23.271	22.3917	22.4541	22.7942	22.1954	S	2	438	___1		+	353_TM_353										0.999965	0.00167374	138.75	90.315	138.75	0.39441	85573000	6	1.24059	-0.39679	-2.34479	2.20182	-0.603828	-4.11045	0.280797	0.229889	0.0574665	0.00628322	A0A061IIE7;Q9CXP8	6;6	A0A061IIE7	A0A061IIE7
24.9224	25.1015	24.655	24.5697	25.6538	25.5537	25.1273	25.2596	25.2512	25.2871	25.2951	25.3641	S	2	442	___1	+		2G12_353										0.999544	0.000772263	109.16	86.114	103.08	0.39904	463220000	253	1.82767	-0.586479	-3.37929	0.338147	-0.099216	-0.791033	0.189627	0.735358	0.0148708	0.459043	Q3TE28;A0A061III9;O70349;Q8CDP6;Q6NZR5;Q3TW36;A0A3L7ILF9;G3HZD7	253;217;245;253;253;253;253;182	Q3TE28	Q3TE28
20.6582	21.3447	21.3325	20.3185	21.0238	20.4586	22.3714	22.4043	22.4263	22.3991	23.1966	23.3098	S	3	444	___1													0.993073	2.89248e-05	74.474	48.87	74.474	1.1538	44795000	17	0.548783	-0.651034	-1.18008	1.22631	1.26845	2.32076	0.508835	0.472238	0.282629	0.0593868	S4R224;A0A061IN76;A0A061IJK5;A0A061IIK6;A0A061IM17;A0A061IN79;G3UYQ2;A0A1B0GX81;A0A061IPP2;Q3TDL4;A0A8C2LE26;G3UZT6;A0A8C2LE05;Q3UF95;A0A8C2LBR9;Q9Z1R2	17;799;913;930;931;948;972;1030;948;1030;1000;1012;965;977;983;995	S4R224	S4R224
20.6419	21.6752	21.7264	20.9907	21.6145	22.173	22.4729	22.804	22.4003	22.4888	23.1388	23.0624	S	2	445	___1	+		2G12_353										0.999623	9.41311e-12	137.81	109.95	128.35	0.79827	120810000	762	1.47818	-1.00755	-2.7509	0.793827	0.506458	1.59981	0.233888	0.515631	0.033252	0.160758	A0A061IPP5;A0A061IIL0;A0A061IJK9;A0A8C2M1L2;Q5DTJ4;G3UX48;Q7TSC1	762;731;762;762;756;706;761	A0A061IPP5	A0A061IPP5
20.8474	23.0017	22.5933	22.5328	23.6121	23.9789	23.7035	23.813	23.529	23.1454	23.7067	23.7193	S	3	445	___1	+		2G12_353										0.999996	0.000148318	60.621	42.519	60.032	-0.17246	162270000	1005	1.7146	-1.53308	-3.17106	0.806385	-0.251778	-1.62085	0.201166	0.515631	0.0192929	0.156176	A0A061IPP5;A0A061IIL0;A0A061IJK9;A0A8C2M1L2;Q5DTJ4;G3UX48;Q7TSC1	1005;974;1005;1005;997;947;1002	A0A061IPP5	A0A061IPP5
22.0673	21.8656	23.329	22.7091	22.0952	21.318	19.881	20.5136	20.6078	20.24	21.2805	19.9113	S	2	445	___1	+		2G12_353										0.771491	0.000587794	98.682	71.568	86.291	-1.6255	30090000	454	1.41168	1.54079	2.63586	0.334575	-0.442049	-0.784045	0.244365	0.738399	0.0387543	0.462833	A0A061IPP5;A0A061IIL0;A0A061IJK9;A0A8C2M1L2;Q5DTJ4;G3UX48;Q7TSC1;Q9CRU5;Q9CRP1;Q9CRP0	454;419;454;454;449;399;454;286;286;286	A0A061IPP5	A0A061IPP5
23.2134	23.2988	22.7991	19.9564	24.0779	23.9685	24.9911	25.4239	25.5529	25.5405	26.0531	26.0761	S	2	450	___1	+	+	2G12_353;353_TM_353										0.999977	0	380.45	348.5	380.45	-0.90142	567320000	77	1.41585	-2.29841	-2.64304	1.67463	1.1903	3.09866	0.244018	0.365153	0.0383842	0.0211527	A0A061IJ02;A0A8C2N1S7;G3HSQ5;A0A8C2N1K0;A0A8C2QPL7	77;64;65;64;77	A0A061IJ02	A0A061IJ02
22.2765	22.3095	22.8656	22.6313	23.0196	22.9575	21.6661	22.3332	22.249	20.2079	22.2555	22.1978	S	2	451	___1													0.997811	0.00341965	68.355	20.264	68.355	0.40882	64480000	673	0.0263002	0.0266023	0.0768536	0.607637	-0.766556	-1.28303	0.974149	0.575745	0.941239	0.24681	G3I5K0;A0A8C2QLV7;A0A8C2MW13;A0A1D5RLV7;G3UYW1;A0A061IJZ8;A0A061IJ03;Q6VNB8	673;2242;2242;2263;2277;2449;2455;2277	G3I5K0	G3I5K0
22.8065	22.6878	22.143	22.3818	23.5471	23.0312	20.0985	20.255	20.4912	19.5761	20.8739	20.4317	S	2	452	___1													1	0	275.42	246.2	275.42	-0.40543	221340000	451	0.364017	0.771802	0.841161	0.716519	-1.38972	-1.46954	0.635847	0.539781	0.432497	0.192079	F6RDI8;A0A061INN6;A0A061IJ41;Q3UUW4;Q3UIX4;E9Q6E5;A0A061IJ47;A0A061IQ00;A0A8C2QGJ9;Q3URV9;Q8BV04;G3HB95;B7ZNC5;A0A061IMK5;A0A061IK34;A0A061IK40;A0A061IPZ8	451;434;434;164;427;462;432;427;462;177;374;340;327;434;439;432;427	F6RDI8	F6RDI8
22.6073	20.917	22.5715	22.4869	24.5086	24.5633	19.4209	20.3964	20.5154	19.1503	20.7555	20.4552	S	2	452	___1													1	1.16296e-06	95.094	73.254	54.524	0.39712	71929000	473	0.0184213	-0.0766263	-0.0542852	0.694775	-2.00324	-1.43262	0.983021	0.547712	0.95847	0.201941	F6RDI8;A0A061INN6;A0A061IJ41;Q3UUW4;Q3UIX4;E9Q6E5;A0A061IJ47;A0A061IQ00;A0A8C2QGJ9;Q3URV9;Q8BV04;G3HB95;B7ZNC5	473;456;456;186;449;484;454;449;484;199;396;362;349	F6RDI8	F6RDI8
25.2616	25.7153	24.3502	25.2093	26.4624	20.9181	25.9155	26.2935	25.7038	25.9191	26.7519	26.6119	S	2	452	___1													0.999887	0.000755958	89.9	51.096	72.817	0.48539	727170000	466	0.0616402	0.236731	0.173877	0.446017	1.3493	0.995161	0.937072	0.666181	0.86768	0.358083	F6RDI8;A0A061INN6;A0A061IJ41;Q3UUW4;Q3UIX4;E9Q6E5;A0A061IJ47;A0A061IQ00;A0A8C2QGJ9;Q3URV9;Q8BV04;G3HB95;B7ZNC5;A0A061IMK5;A0A061IK34;A0A061IK40;A0A061IPZ8	466;449;449;179;442;477;447;442;477;192;389;355;342;449;454;447;442	F6RDI8	F6RDI8
20.8474	20.8464	21.3399	19.9138	21.0587	21.1479	20.8081	20.8946	19.8092	20.3256	20.6076	20.6224	S	2	453	___1		+	353_TM_353										0.878513	0.00196988	65.092	51.689	65.092	-1.0715	11222000	114	0.333211	-0.240456	-0.781372	1.67673	-0.636114	-3.10244	0.65981	0.365153	0.464289	0.0210509	G3HFW9;A0A8C2LCL1;A0A061IJ46	114;121;114	G3HFW9	G3HFW9
20.2904	19.4357	20.394	20.5132	20.5844	20.7614	21.4774	21.8268	21.1607	21.7245	21.7608	21.872	S	2	453	___1	+		2G12_353										0.944835	0.018984	71.501	61.195	53.775	0.091911	19841000	167	1.40503	-1.00415	-2.62443	0.674062	0.467011	1.39732	0.246835	0.552561	0.0393522	0.211806	G3HFW9;A0A8C2LCL1;A0A061IJ46	167;174;167	G3HFW9	G3HFW9
20.5646	20.1986	19.5494	21.1281	22.0186	22.2832	20.5763	22.1158	21.7394	21.5237	22.629	20.7695	S	2	454	___1	+		2G12_353										0.850786	0.000228141	90.731	70.969	90.731	-0.27941	29192000	18	1.44638	-1.38828	-2.69574	0.0531608	-0.0830846	-0.151181	0.237686	0.95999	0.0357782	0.884788	Q8CI62;A0A061ILR3;A0A3L7INU7;A0A061IJ66	18;18;52;52	Q8CI62	Q8CI62
20.721	20.4447	20.889	22.3745	20.8885	21.1185	19.5584	20.5178	22.1847	20.4053	22.6702	22.5656	S	2	455	___1													0.983188	0.00136131	75.088	48.301	75.088	1.4781	23087000	855	0.482654	0.586528	1.06197	1.20216	1.43569	2.28021	0.552609	0.477904	0.329113	0.062782	A0A061IK80;A0A061IJ87;A0A8C2N200;G3HRX4;A0A061IQ26;F6XRZ6;D6QSS8;F6VJ78;F7CDH3;Q9R1V6	855;622;878;667;819;147;855;176;202;855	A0A061IK80	A0A061IK80
24.0865	23.2666	22.6888	23.4941	23.7093	23.8213	20.6458	20.2257	20.4072	21.1202	19.9973	20.1154	S	2	456	___1													0.999445	2.72167e-21	103.27	88.328	78.556	-1.9588	115330000	227	0.60232	1.28348	1.2738	0.850521	-1.6905	-1.69461	0.482483	0.514971	0.24985	0.141085	G3HP95;A0A061IJA8;Q547H1;P58801	227;364;364;364	G3HP95	G3HP95
21.3598	21.5206	21.9852	21.4097	22.4052	22.2308	20.6006	21.3586	20.097	20.1571	20.1498	20.2595	S	2	456	___1		+	353_TM_353										0.999911	0.00363081	66.989	46.864	66.989	1.0957	23113000	401	0.0644175	-0.080008	-0.181236	1.91217	-1.48298	-3.53848	0.934477	0.283843	0.862149	0.0122414	G3HP95;A0A061IJA8	401;538	G3HP95	G3HP95
20.7616	21.1985	19.1013	19.75	20.7829	21.634	27.2029	27.4313	24.7029	24.564	25.381	25.6392	S	2	457	___1													0.98367	3.81721e-51	219.84	166.63	169.79	0.32538	679650000	106	1.16143	-4.05997	-2.21198	0.17558	0.808985	0.451556	0.298411	0.846465	0.068955	0.667452	A0A061IJB5;A0A8C2QKG4;A0A8C2MI53;G3HCB0;Q05CD2;A2BI12;Q99JF8	106;106;106;106;106;106;106	A0A061IJB5	A0A061IJB5
20.0064	21.0587	20.3647	20.3273	21.2336	21.8603	20.4668	21.8939	20.0824	21.3254	22.3947	22.0181	S	3	459	___1													0.999996	0.000826091	58.671	27.209	58.671	0.49393	16286000	321	1.21396	-0.924375	-2.30002	0.0528239	0.0915089	0.150272	0.286263	0.95999	0.0610991	0.885475	A0A061IJE8;A0A061ILW5;A0A8C2LHM2	321;325;356	A0A061IJE8	A0A061IJE8
22.1516	22.026	19.7665	19.9982	22.0895	21.924	20.8215	21.1309	20.6956	20.1062	20.7035	20.4538	S	2	462	___1		+	353_TM_353										0.977057	2.57897e-05	77.776	53.351	77.776	-0.35069	21521000	81	0.2992	-0.505917	-0.713885	1.60596	-1.00171	-2.97563	0.688275	0.384684	0.502111	0.0247765	G3GXH6;A0A8C2LKR2;A0A061IJI5	81;81;1501	G3GXH6	G3GXH6
20.2406	19.7942	19.7553	20.8843	22.1011	21.9698	20.1543	21.3082	22.1198	21.9627	22.4697	22.6	S	2	465	___1													0.999915	3.72059e-09	168.5	125.69	168.5	0.083577	33949000	28	1.24428	-1.21476	-2.351	0.991418	0.904696	1.92893	0.280797	0.511716	0.0569802	0.101996	A0A061IPS0;A0A061IJP7;F8WI30	28;28;8	A0A061IPS0	A0A061IPS0
20.7127	20.7594	20.2318	19.6883	21.1823	21.1988	22.5716	23.0808	20.5752	20.6271	21.5599	21.5909	S	2	472	___1	+		2G12_353										1	2.57924e-38	200.94	172.85	200.94	-0.010358	22918000	2	1.6475	-1.66031	-3.04984	0.820545	-0.920097	-1.64455	0.217244	0.514971	0.0225165	0.151166	G3H2X0;A0A8C2QNB4;A0A061IQN2;A0A061IK93;P60840	2;2;2;2;2	G3H2X0	G3H2X0
22.1566	21.9726	22.8908	19.6051	22.1167	22.2271	23.4912	23.6932	23.35	23.1403	23.9271	23.9121	S	2	1273;472	___1													1	0.00120497	142.89	92.611	142.89	-0.24759	140990000	67	0.728378	-1.22577	-1.48962	0.751134	0.7003	1.52804	0.415945	0.531156	0.186905	0.177364	G3H2X0;A0A8C2QNB4;A0A061IQN2;A0A061IK93;P60840;G3GRI8;E9Q827;A0A8C2MDU9;E9Q4B9;A0A8C2MA92;G3ILB7;A0A8C2MEV8;P56212	67;67;67;67;67;46;95;95;21;21;62;62;62	G3H2X0;E9Q4B9	G3H2X0
23.819	23.4795	24.5938	24.4044	22.4618	22.7387	24.6128	24.8526	24.9563	25.0754	24.9361	25.002	S	3	475	___1													1	1.01201e-67	183.34	180.21	167.32	-0.60006	497290000	735	0.247144	0.407701	0.607074	1.11567	1.32594	2.13558	0.738744	0.485676	0.566051	0.076617	G3I9F0;A0A061ILJ2;A0A061IKE0;A0A8C2M7P6;A0A8C2M263	735;858;865;878;940	G3I9F0	G3I9F0
20.5315	21.3096	20.4725	20.413	20.5664	22.8667	19.9823	21.2561	21.4951	21.5631	21.9116	22.399	S	3	477	___1													1	1.28701e-08	82.609	68.355	45.413	-0.10136	52672000	392	0.311758	-0.486183	-0.738996	0.463381	0.67436	1.02696	0.677707	0.654411	0.4878	0.344048	G3I4B7;A0A8C2LC86;A0A061IKI3	392;392;392	G3I4B7	G3I4B7
25.2779	25.1685	25.2348	25.0669	25.8183	25.6105	25.0526	20.2444	25.239	20.6753	25.715	25.571	S	4	477	___1													0.998549	6.14692e-71	158.37	148.51	104.43	-1.0763	912380000	37	0.322373	1.00558	0.760044	0.0225443	0.118653	0.0661414	0.669014	0.982785	0.476022	0.949414	G3I4B7;A0A8C2LC86;A0A061IKI3	37;37;37	G3I4B7	G3I4B7
21.2181	20.5017	20.9456	20.5972	20.4375	20.7281	20.6088	20.4027	21.0358	20.4737	20.2728	20.4301	S	2	479	___1													0.999123	0.00252364	68.536	41.054	68.536	0.36687	4829300	525	NaN	0	NaN	0.0163206	0.00882721	0.0482045	NaN	0.98559	NaN	0.963118	A0A061IKM8;G3H0I1;A0A8C2N7G7;Q571I4	525;672;672;671	A0A061IKM8	A0A061IKM8
24.1832	24.0147	23.9733	23.9668	24.595	24.5175	23.1265	23.5192	23.4616	23.394	23.3898	23.5669	S	2	481	___1													0.999992	0.000328336	96.229	51.912	92.866	0.72966	185390000	2172	0.0939944	0.0949721	0.25751	0.630839	-0.486444	-1.32315	0.897766	0.565064	0.805389	0.233971	G3GZ94;A0A061IKT3;A0A8C2LIR2;A0A8C2LND9;A0A8C2QDH2;Q8VHX6;Q3UXJ8	2172;2172;2220;2234;2236;2234;282	G3GZ94	G3GZ94
20.3506	20.4146	20.1845	21.4065	20.8617	20.7794	20.1391	19.8666	21.0224	21.3774	21.5502	21.8881	S	2	482	___1		+	353_TM_353										0.974353	0.0152792	54.259	30.287	54.259	-0.60409	14586000	82	0.188983	0.177399	0.481575	1.87217	1.04786	3.46273	0.788817	0.296258	0.647169	0.0134224	A0A0G2JF33;A0A061IPC7;A0A8C2QIQ6;A0A0G2JEE9;G3GXH1;A0A8C2M9U4;A0A061ING2;A0A061IL19;Q9CVI2	82;72;82;82;72;82;121;121;82	A0A0G2JF33	A0A0G2JF33
23.1613	19.7995	19.8482	20.8931	23.4977	21.6097	25.8219	25.914	24.68	20.3944	25.7868	25.9631	S	3	483	___1	+		2G12_353										1	5.94344e-152	213.93	186.69	70.983	-0.56275	730170000	1972	1.35118	-3.28528	-2.5322	0.000939585	-0.00468969	-0.0028233	0.258319	0.998846	0.0445469	0.997839	A0A061IL44;A0A3L7I2J9;G3IH63;A0A8C2MIA3;Q3UFT0;Q8VDD5;Q811J9;Q99JJ3;Q7TQJ6	1972;1943;1931;1898;942;1943;558;512;361	A0A061IL44	A0A061IL44
20.6383	20.6225	20.7358	19.8644	20.3522	20.4051	21.8906	21.9085	22.1651	21.8858	22.3572	21.88	S	2	487	___1													1	7.89538e-05	166.04	130.5	113.99	0.33082	25635000	23	0.672147	-0.673816	-1.39405	1.06659	0.93298	2.05384	0.445397	0.499287	0.212742	0.0857848	A0A1B0GRI4;A0A1B0GSS4;Q9D297;Q3V3X3;G3I7Z1;A0A8C2N4Y0;A0A061IR19;A0A061IM82;A0A061IL98;Q08639	23;23;23;23;23;25;578;668;669;23	A0A1B0GRI4	A0A1B0GRI4
23.1046	23.0861	23.1643	22.5496	23.8285	23.8765	23.0046	23.1984	23.4092	23.2234	23.3815	23.6319	S	2	488	___1													0.872331	0.000491246	138.45	76.799	94.191	-0.10963	126660000	308	0.97684	-0.500874	-1.90472	0.10198	-0.0655093	-0.277493	0.339608	0.918719	0.105478	0.790715	A0A061INA9;A0A061ILB0;A0A8C2MIJ5	308;308;308	A0A061INA9	A0A061INA9
22.9694	23.4076	24.0957	23.9927	22.584	22.4061	24.1008	24.429	24.458	24.6624	24.343	24.3796	S	2	490	___1													1	0.000172799	104.43	91.056	54.982	0.016811	253580000	3	0.156326	0.236379	0.407605	1.07786	1.0808	2.07258	0.82725	0.493568	0.697708	0.0835881	A0A061ILC8;G3I9V6	3;3	A0A061ILC8	A0A061ILC8
22.2002	22.1886	21.7339	21.9191	22.7212	22.3668	22.1776	22.2749	21.2656	21.1321	22.1188	20.6902	S	2	491	___1		+	353_TM_353										0.974347	7.93272e-07	107.98	77.918	107.98	0.25124	48568000	551	1.20826	-0.374657	-2.29043	1.82279	-1.08346	-3.3702	0.286563	0.308113	0.0619073	0.0150387	A0A8C2LYC1;A0A061IMD0;G3H9Y3;A0A8C2LYM1;A0A061ILE1;Q4KMV6;Q571D8;Q3U325;A0A286YDB3;Q80XQ2	551;551;572;573;573;403;571;587;587;565	A0A8C2LYC1	A0A8C2LYC1
21.7853	22.3582	21.7306	21.887	22.5971	22.6678	21.9296	22.066	22.3293	22.1009	22.4478	22.4217	S	2	492	___1													1	0.000424162	84.658	62.017	66.595	0.59784	58849000	321	0.792963	-0.374859	-1.59836	0.0164181	0.00979042	0.0484873	0.391911	0.98559	0.161078	0.962902	D6RG95;G3I5K4;A0A8C2LB45;A0A061IR37;A0A061ILE3;A0A8C2LB14;E9Q5K9	321;300;308;300;300;308;309	D6RG95	D6RG95
21.127	20.5807	20.2194	20.3735	20.9572	21.0213	21.6098	21.7364	21.4476	21.2838	21.4521	22.1966	S	3	494	___1	+		2G12_353										0.999923	6.66583e-11	92.098	78.674	92.098	0.13377	25461000	355	1.44169	-0.756024	-2.68762	0.407646	0.263841	0.923944	0.237788	0.692613	0.036167	0.391159	G3HQP9;A0A061ILQ8	355;381	G3HQP9	G3HQP9
23.4085	23.2171	24.2919	24.0993	24.3129	24.5866	23.231	23.9491	24.4878	24.192	24.0002	23.9114	S	2	494	___1													1	1.14865e-263	252.3	220.91	252.3	-0.054231	296670000	168	0.280774	-0.265698	-0.676599	0.152955	0.127974	0.399803	0.70721	0.865678	0.523873	0.703146	G3HQP9;A0A061ILQ8	168;194	G3HQP9	G3HQP9
24.6237	24.1159	24.7062	24.6073	24.879	24.9491	19.7477	23.8154	23.6586	23.5482	23.711	23.8755	S	2	496	___1													1	8.82639e-294	312.09	284.66	312.09	-0.029627	2107700000	547	0.418183	1.16545	0.943637	0.105028	0.350517	0.285056	0.597374	0.917977	0.381784	0.785185	G3HR05;A0A061ILS7;A0A8C2QHG1	547;574;671	G3HR05	G3HR05
22.6225	22.5542	23.1213	22.414	23.5577	21.5871	22.964	23.1482	20.2642	22.8058	23.6461	23.5309	S	2	497	___1													0.9969	2.77995e-06	134.04	108.31	134.04	-0.56807	89734000	534	0.111005	-0.136209	-0.299788	0.103628	-0.252464	-0.281587	0.878421	0.918719	0.774453	0.78772	A0A8C2MBI0;G3I457;A0A8C2MCI5;A0A061ILT0	534;543;582;778	A0A8C2MBI0	A0A8C2MBI0
21.4631	20.6859	20.6539	21.5609	20.7751	22.905	19.0658	19.7444	21.0818	21.0076	21.9843	21.4465	S	3	498	___1													0.999999	0.000393582	67.646	58.358	67.646	0.64955	21783000	40	0.214087	0.468398	0.536643	0.380913	0.757481	0.873467	0.765247	0.704809	0.610819	0.415994	G3ILL6;A0A8C2MST5;Q8K5D8;A0A061ILU5;G3HR69;Q99PC9;Q91V89;A0A8C2LXC9;Q7TNL5	40;514;530;538;563;565;565;565;566	G3ILL6	G3ILL6
21.5376	22.1359	21.6039	20.3281	20.743	20.6295	21.9585	22.3197	20.3111	20.516	20.4586	22.8143	S	3	500	___1													0.999963	0.00104237	52.298	28.467	52.298	0.57984	27526000	22	0.00661405	-0.0113053	-0.0197464	0.210033	-0.387698	-0.527846	0.993964	0.825671	0.984886	0.616548	A0A061IM67;A0A061IPB5;A0A8C2QL39	22;22;22	A0A061IM67	A0A061IM67
24.8386	24.7765	25.3337	20.499	25.0035	25.1758	23.5889	23.7577	21.2314	24.0625	23.391	23.397	S	3	503	___1													1	7.06562e-10	90.193	76.321	90.193	-0.29929	272980000	1533	0.167246	-0.519496	-0.432655	0.934874	-1.36096	-1.83501	0.814427	0.512965	0.680384	0.116178	A0A061IM90;G3HNA6;A0A8C2M532;A0A8C2M6R5;A0A061IP28;A0A061IHK7	1533;1170;1288;1521;1528;1560	A0A061IM90	A0A061IM90
21.0575	20.3609	20.7622	19.8821	21.2573	21.0364	21.0493	19.7694	20.2746	22.9638	22.5113	22.4521	S	2	503	___1													0.99979	8.80358e-09	90.348	70.689	90.348	-4.0347	35525000	329	NaN	0	NaN	0.936813	1.27234	1.83823	NaN	0.512786	NaN	0.115661	A0A061IM90;B7ZN52;F6TFN2	329;57;124	A0A061IM90	A0A061IM90
20.9613	20.1621	20.3072	20.3495	20.4972	20.2853	22.6006	22.7269	23.3051	22.976	23.1131	23.1786	S	2	503	___1													0.998701	1.95524e-17	190.03	172.17	154.47	-0.19	68766000	664	0.787358	-1.0825	-1.58896	1.2984	1.61569	2.44245	0.393812	0.453555	0.16317	0.0503039	A0A061IM90;G3HNA6;A0A8C2M532;A0A8C2M6R5;A0A061IP28;A0A061IHK7	664;404;419;652;659;691	A0A061IM90	A0A061IM90
23.0451	20.9032	19.7821	19.7141	24.2193	23.9765	20.5298	20.168	20.2758	23.5391	24.2997	24.6817	S	2	503	___1													0.982207	5.42751e-176	223.06	156.07	223.06	-0.1034	146410000	1446	0.459597	-1.36225	-1.02005	0.272678	0.975674	0.66004	0.566962	0.782647	0.347059	0.533731	A0A061IM90;G3HNA6;A0A8C2M532;A0A8C2M6R5;A0A061IP28;A0A061IHK7	1446;1083;1201;1434;1441;1473	A0A061IM90	A0A061IM90
21.0123	21.4543	21.0513	20.8331	21.0028	22.3331	21.2959	21.3011	20.3557	21.0329	22.1697	22.3399	S	3	504	___1													0.988627	0.00412106	44.382	34.006	44.382	0.58922	31643000	581	0.580848	-0.39544	-1.23639	0.00522088	-0.0086689	-0.0156116	0.493171	0.996769	0.262514	0.98805	G3H4C2;A0A8C2LP19;A0A061IMC6;A0A1D5RLY6;B2RWW1;Q8C052	581;690;707;684;684;684	G3H4C2	G3H4C2
21.5733	21.0929	20.876	19.8557	21.2314	20.8935	22.2518	22.4522	23.2547	23.0802	22.2503	22.0661	S	3	508	___1													0.999865	3.26038e-12	85.337	77.715	85.337	2.127	50873000	197	0.813492	-0.857722	-1.63275	1.02308	0.955596	1.98152	0.386813	0.510202	0.153641	0.0948245	A0A8C2MTS8;A0A061IMP8;G3HW43;Q78T58;Q8QZW8;Q3TIR9;Q1HDU4	197;369;141;130;197;197;372	A0A8C2MTS8	A0A8C2MTS8
22.4062	21.9975	20.2971	21.1562	22.8038	22.3197	22.2982	22.706	22.1296	21.7238	22.5656	22.373	S	2	512	___1													0.980911	0.0168803	74.301	48.742	69.825	-0.0086495	56329000	577	1.15281	-1.06766	-2.19755	0.731274	-0.333948	-1.49451	0.300573	0.539781	0.0703388	0.185663	A0A061IMU2;G3HR78;Q9DBS5	577;565;565	A0A061IMU2	A0A061IMU2
22.1883	21.1616	20.4079	20.3335	22.5228	22.4087	21.1941	21.6946	21.8891	21.6221	21.7338	21.2805	S	2	516	___1													1	1.00203e-05	103.7	81.614	103.7	1.7561	35313000	78	0.883668	-0.932238	-1.74985	0.424904	-0.323665	-0.956145	0.362556	0.681021	0.130717	0.37592	Q6ZWU9;A0A061IMX1;A0A8C2LIV0;A0A8C2QD13;A0A8C2QHL8;A0A0G2JDW7;A0A0G2JEX7;A0A8C2LAX4;A0A8C2QLY8;G3H5C9;G3HNK0;A0A8C2MAS9;G3H513;A0A8C2LDZ6;Q6ZWY3;A0A8C2LDZ4	78;78;78;78;78;76;46;78;78;78;46;66;46;46;78;77	Q6ZWU9	Q6ZWU9
21.0711	19.3311	19.6	20.8142	20.9924	20.2058	22.1732	22.2353	22.5059	21.8959	22.664	22.5371	S	2	517	___1													0.999988	3.56282e-22	176.94	164.11	176.94	-1.1149	32257000	349	0.931882	-1.19755	-1.83004	0.987371	0.999057	1.92221	0.352177	0.511716	0.116982	0.102951	A0A8C2MNU2;A0A061IMZ1	349;349	A0A8C2MNU2	A0A8C2MNU2
20.4975	20.5454	21.1403	21.0593	21.5069	21.7662	20.8189	21.315	20.6785	20.9487	20.7677	22.0837	S	3	521	___1													0.997785	0.00492473	48.351	29.394	48.351	1.6388	25179000	252	1.07642	-0.541162	-2.07019	0.246852	-0.232134	-0.606461	0.313679	0.797304	0.0838651	0.566432	G3H2Q7;A0A8C2N0U6;A0A061INC4	252;278;384	G3H2Q7	G3H2Q7
19.3507	20.6798	20.7463	19.8735	21.7023	21.2545	24.2489	24.7002	24.7418	24.5435	24.5898	24.5642	S	4	522	___1	+		2G12_353										1	0	381.99	368.33	72.638	-0.5244	3516700000	255	1.62183	-2.8139	-3.00391	0.952999	1.63338	1.86512	0.219132	0.512439	0.0238872	0.11143	A0A061INC7;A0A061IJX8;A0A061IQH5;A0A061IKW7;G3HWP9;A0A061IP91	255;268;248;247;261;260	A0A061INC7	A0A061INC7
22.1463	22.1929	21.3248	21.441	23.1416	21.9831	23.3725	24.2508	19.4454	20.8521	22.2138	21.7221	S	2	2304;522	___1	+	+	2G12_353;353_TM_353										0.999982	3.69228e-06	104.95	85.193	104.95	-0.46244	123940000	228	1.45648	-1.41075	-2.71323	1.4947	-2.12864	-2.77966	0.236026	0.407177	0.0349559	0.0320114	A0A061INC7;A0A061IJX8;A0A061IQH5;A0A061IKW7;G3HWP9;A0A061IP91;Q3U6P5;A0A8C2LMJ9;A0A8C2N1T5;A0A8C2N2V7;G3HIW1;Q9Z204	228;241;221;220;234;233;241;192;191;195;6;241	A0A061INC7;Q9Z204	A0A061INC7
22.4212	22.9499	22.8575	22.4009	23.1123	22.6357	22.1174	22.2757	22.5367	22.4606	22.7919	22.8435	S	2	523	___1													1	0.00522581	72.848	34.687	49.466	0.28892	78712000	100	0.180969	0.122108	0.46368	0.202776	0.122872	0.512011	0.797921	0.82828	0.659222	0.626937	Q52L49;A0A061INE7;P15066;Q52L79;Q3V255;Q3US19;A0A8C2QGE7;P05627	100;100;100;73;73;73;73;73	Q52L49	Q52L49
25.3371	25.3766	25.5845	25.6577	25.3685	21.0187	23.0391	23.1131	25.1369	25.4062	23.8251	23.8135	S	2	524	___1	+		2G12_353										1	0.0128294	83.998	19.578	64.485	-0.10052	361170000	185	1.41342	2.35414	2.63885	0.695207	1.41061	1.43336	0.244018	0.547712	0.0385996	0.201741	G3HLC1;A0A061INH9;A0A061IPE1;A0A8C2MMU8;P35831	185;187;420;434;434	G3HLC1	G3HLC1
21.1477	20.4726	19.8959	19.9695	21.4699	21.502	22.906	23.4635	23.3109	23.3625	22.6492	22.6606	S	2	524	___1	+		2G12_353										1	0.000824085	145.46	105.19	141.1	0.20388	69520000	199	1.83003	-1.96391	-3.3837	0.572344	0.660459	1.22151	0.189199	0.589351	0.01479	0.267705	G3HLC1;A0A061INH9;A0A061IPE1;A0A8C2MMU8;P35831	199;201;434;448;448	G3HLC1	G3HLC1
20.6048	19.7698	20.1109	20.0547	20.6221	21.1237	23.0139	23.2257	23.2395	21.5741	22.9477	23.4047	S	2	525	___1	+		2G12_353										1	9.25308e-11	159.13	127.3	159.13	0.40326	61637000	2328	1.46897	-1.86128	-2.7349	0.460051	0.795161	1.02088	0.235693	0.654851	0.0339647	0.346696	A0A061INK4;G3I2Z3;A0A8C2MGU3	2328;2377;2499	A0A061INK4	A0A061INK4
20.3067	20.851	19.9966	20.365	20.6729	20.7851	22.0523	22.6235	22.2546	22.3003	22.7456	22.8888	S	2	526	___1													1	7.04598e-05	141.88	112.14	132.78	-0.34908	35778000	214	1.18894	-1.15367	-2.25803	1.03872	1.01384	2.0075	0.291272	0.509313	0.0647232	0.0914703	G3HJS5;A0A061INK8;A0A061IQ61;A0A8C2MEE6;A0A8C2M971	214;220;220;272;410	G3HJS5	G3HJS5
23.9167	24.0303	25.0555	24.5551	24.529	24.3035	24.194	24.6655	23.7131	23.8419	24.2583	24.504	S	2	527	___1													1	4.96446e-38	218.15	175.35	57.836	1.0515	255850000	167	0.0412692	-0.0335932	-0.11875	0.806159	-0.343642	-1.62047	0.956154	0.515631	0.90935	0.156258	A0A061INL5	167	A0A061INL5	A0A061INL5
24.4713	24.6327	24.1704	24.1212	24.9641	24.8655	24.6287	24.8191	24.7367	24.8962	24.8699	24.7871	S	3	527	___1	+		2G12_353										1	0	449.19	417.3	229.62	-0.30975	2083800000	199	1.80444	-0.470484	-3.33609	0.0131873	0.00310421	0.0390839	0.19209	0.989289	0.0156877	0.970091	A0A061INL5	199	A0A061INL5	A0A061INL5
22.7204	22.1781	21.7729	21.9218	22.7061	22.1546	25.2052	25.8595	27.8024	27.6931	26.2824	26.554	S	2	527	___1		+	353_TM_353										1	0	452.54	409.92	429.44	0.60801	1191900000	139	1.00938	-1.83303	-1.95876	1.69084	3.10164	3.12795	0.329006	0.363874	0.0978637	0.0203778	A0A061INL5	139	A0A061INL5	A0A061INL5
23.016	22.801	23.1313	23.4669	23.2582	23.2382	23.4475	23.8849	23.9778	24.2401	24.0498	24.3316	S	2	527	___1		+	353_TM_353										1	1.16514e-14	184.22	157.69	70.802	0.79143	295550000	17	0.869986	-0.353438	-1.72707	2.17101	0.692591	4.04752	0.367477	0.234775	0.134901	0.00674506	A0A061INL5	17	A0A061INL5	A0A061INL5
20.9364	20.5217	19.9215	19.7408	20.4183	20.8926	21.8442	22.0339	21.7896	21.4167	22.8224	22.856	S	2	527	___1													1	1.16514e-14	184.22	157.69	70.802	0.79143	183820000	22	1.12408	-1.01713	-2.14959	0.87888	0.923933	1.74188	0.303934	0.514971	0.0751486	0.132166	A0A061INL5	22	A0A061INL5	A0A061INL5
23.6046	23.5109	23.0998	23.142	24.1298	24.2833	23.9361	23.8083	23.5182	23.2003	24.6904	24.5941	S	2	528	___1	+		2G12_353										1	3.36361e-49	218.78	193.85	218.78	-0.76521	345030000	335	2.26225	-0.7001	-4.23548	0.0340926	-0.0386209	-0.0988186	0.133128	0.971046	0.00546699	0.924501	A0A061IQ76;Q3UGC1;A0A061INN0;Q8C079;G3IG31	335;335;335;335;53	A0A061IQ76	A0A061IQ76
22.6379	22.5796	20.8486	20.5197	23.1431	20.9762	23.1862	23.5228	23.532	23.6914	24.4303	24.1597	S	3	528	___1													0.998735	2.31503e-30	174.55	159.78	153.23	0.15791	110680000	59	0.624425	-1.06063	-1.31209	1.0423	1.24627	2.01346	0.469277	0.509313	0.237452	0.0907185	A0A061IQ76;Q3UGC1;A0A061INN0;Q8C079	59;59;59;59	A0A061IQ76	A0A061IQ76
20.6981	20.1828	21.936	21.06	23.486	22.9594	22.036	19.8144	22.605	20.4225	22.5936	22.1141	S	3	530	___1													0.995103	3.92236e-12	87.772	68.234	87.772	0.29866	59964000	584	0.583087	-1.10473	-1.2403	0.0511771	-0.140167	-0.145821	0.492094	0.96075	0.261164	0.888839	G3HQS5;A0A8C2QK95;A0A8C2MGM6;A0A061INS9	584;625;630;634	G3HQS5	G3HQS5
21.8817	21.0841	22.3732	22.0465	23.3839	23.3022	20.8547	20.1062	20.5348	20.6173	20.9923	20.5504	S	2	531	___1													0.97519	0.00133402	54.511	43.249	52.278	-0.43404	167020000	368	0.025278	-0.0653691	-0.0739462	0.711492	-1.23806	-1.46102	0.974646	0.542661	0.943457	0.194316	G3IJU9;A0A061INW6	368;482	G3IJU9	G3IJU9
23.3735	23.8487	22.065	22.0764	24.3729	24.2891	25.5135	25.5004	22.7648	22.5039	23.5138	23.715	S	2	531	___1	+	+	2G12_353;353_TM_353										0.999984	7.21703e-07	145.81	132.84	145.81	0.44149	456170000	416	1.97461	-2.07809	-3.65822	2.15339	-1.79461	-4.01176	0.168454	0.239044	0.010602	0.00702434	G3IJU9;A0A061INW6	416;530	G3IJU9	G3IJU9
23.0292	22.9076	22.2574	19.7826	23.6147	23.4799	22.7194	23.1144	22.6171	22.8249	23.0627	23.1149	S	2	532	___1													0.999721	1.60434e-28	201.48	170.92	194.12	-1.0683	93681000	139	0.783011	-1.23787	-1.58166	0.683617	-0.327167	-1.41362	0.395754	0.552182	0.164812	0.207197	G3IFL3;A0A8C2M3N6;A0A061IR05;A0A061IQH6;A0A061IP05	139;273;334;363;363	G3IFL3	G3IFL3
21.0489	21.3192	21.1354	20.4017	21.6015	21.8979	21.3015	21.6844	21.2367	21.1908	22.4503	22.1822	S	2	535	___1	+		2G12_353										0.999613	5.15752e-05	120.59	100.93	120.59	0.086549	167230000	44	1.47628	-0.645049	-2.74759	0.159644	0.143627	0.41525	0.233888	0.860727	0.0333981	0.692399	A0A061IP81;A0A8C2LAR4;Q6NSP9;P52927	44;44;44;44	A0A061IP81	A0A061IP81
22.1152	21.7753	22.3983	22.38	21.9559	21.6111	21.7699	22.0938	21.8967	22.0531	22.414	22.2303	S	2	2295;538	___1													0.999618	0.000521471	87.184	42.867	87.184	0.42862	53206000	46	0.865273	0.309495	1.71921	0.969182	0.290838	1.892	0.369428	0.512439	0.136373	0.107354	A0A8C2LBJ5;A0A8C2LBD9;A0A8C2LCM8;A0A061IPC8;A0A061IR24;A0A061IQ31;G3IM85;S4R241;S4R1U2;S4R1I1;S4R1J9;S4R2F3;S4R2R5;Q8C8R3	46;10;31;180;180;180;27;10;31;10;10;31;10;31	A0A8C2LBJ5;S4R2F3	A0A8C2LBJ5
21.1593	21.4837	22.3675	20.9367	21.5248	20.7234	21.8318	22.3805	21.4814	20.5948	22.3252	19.8874	S	3	543	___1													0.951745	0.000445675	49.076	35.449	49.076	1.4162	25804000	250	0.100778	-0.128304	-0.274502	0.372781	-0.542902	-0.857958	0.88911	0.71223	0.792906	0.423857	G3HR63;A0A061IPQ3	250;253	G3HR63	G3HR63
20.5566	21.3803	21.9105	21.2677	22.3502	22.6016	19.0902	20.7894	20.7416	21.055	21.6183	21.8821	S	2	545	___1													0.995451	0.0011439	110.39	81.429	110.39	-0.91049	31924000	204	0.0283529	0.0709505	0.0826731	0.0477953	0.116455	0.136637	0.971749	0.962753	0.936801	0.895787	A0A061IPZ5;A0A8C2M243;A0A8C2M3H0	204;204;204	A0A061IPZ5	A0A061IPZ5
21.7278	22.6478	23.5673	23.1587	23.9039	23.5596	21.0317	20.5081	20.2054	20.0278	19.7793	19.9551	S	2	545	___1		+	353_TM_353										0.998377	0.00216701	71.153	39.728	59.367	0.0083825	56426000	1179	0.220974	0.524579	0.551501	1.39044	-2.25892	-2.59937	0.761304	0.429625	0.601209	0.0406965	A0A061IPZ5;A0A8C2M243;A0A8C2M3H0	1179;1213;1214	A0A061IPZ5	A0A061IPZ5
25.2143	25.2123	25.4045	25.2978	25.0314	25.0152	23.9414	24.3339	25.2433	25.3031	24.3233	24.474	S	2	546	___1	+		2G12_353										1	2.02134e-142	278.01	257.55	169.89	-0.60598	406570000	682	1.38038	0.701743	2.58213	0.287857	0.255417	0.690994	0.253198	0.769535	0.04165	0.515399	G3I7H8;A0A061IQ54;A0A8C2LYM8	682;691;716	G3I7H8	G3I7H8
20.5799	20.0953	20.303	20.3797	20.6402	21.1129	20.2632	20.4877	19.7809	20.9209	21.4525	21.1117	S	2	549	___1													0.996583	0.0157943	57.802	37.706	55.261	1.8356	8241100	288	0.670878	-0.286498	-1.39188	0.184223	0.190485	0.470966	0.44565	0.839089	0.213365	0.6543	A0A061IR39;A0A061IQ59;A0A8C2MCD6	288;288;240	A0A061IR39	A0A061IR39
21.3579	21.4277	21.1879	19.384	22.2211	22.4822	21.7069	20.1144	21.0946	20.5912	22.7424	22.4478	S	2	553	___1													0.840974	0.000124554	123.29	107.15	123.29	-1.4536	32118000	169	0.502988	-0.791783	-1.0986	0.0410906	0.0878277	0.118257	0.538857	0.96777	0.314059	0.909724	Q8BV62;A0A061IQE2;G3HJI0;Q8VE19	169;740;766;766	Q8BV62	Q8BV62
22.4299	22.7511	22.8308	22.6619	23.4595	23.287	23.4043	23.5283	23.3596	23.1971	23.45	23.3479	S	2	554	___1	+		2G12_353	+		2G12_353	+		2G12_353	+		2G12_353	0.870133	9.39046e-08	136.01	121.32	136.01	0.78484	161870000	532	3.52787	-0.751328	-7.47211	0.509148	-0.0811386	-1.10964	0.0346678	0.627496	0.000296572	0.309636	G3HYU3;A0A061IR78;A0A061IQH4	532;615;650	G3HYU3	G3HYU3
20.1781	20.0048	19.685	20.3301	20.9644	20.8946	21.8892	22.0397	19.5511	21.628	22.138	22.0956	S	2	555	___1	+		2G12_353										0.997888	7.95893e-07	140.31	107.09	140.22	-0.71112	20534000	1146	2.25551	-1.39748	-4.22142	0.048156	-0.0938044	-0.13762	0.133128	0.962452	0.00555254	0.895043	A0A061IQK5;G3GXG9	1146;1183	A0A061IQK5	A0A061IQK5
22.0787	21.0617	23.2866	22.6347	21.2627	21.6053	19.8313	20.7414	20.4127	19.9388	19.7761	20.2354	S	2	557	___1													1	4.9797e-33	184.8	162.32	184.8	2.0119	48218000	767	1.21806	1.40525	2.3069	0.954555	-0.769425	-1.86771	0.285708	0.512439	0.0605255	0.111031	G3HXX3;A0A061IQL4	767;778	G3HXX3	G3HXX3
21.2899	22.1944	22.7234	22.463	22.2432	22.6402	21.4856	22.0207	21.2709	20.8014	22.109	22.2532	S	2	557	___1													0.999596	0.00183314	73.781	26.222	66.267	-0.38173	50079000	932	0.0633133	0.0702643	0.178315	0.537925	-0.488814	-1.16088	0.935396	0.607677	0.864344	0.289785	G3HXX3;A0A061IQL4	932;943	G3HXX3	G3HXX3
22.9635	22.875	20.5134	22.773	23.9577	23.6373	22.322	22.7081	22.9726	22.7633	22.6742	22.331	S	2	561	___1													1	9.55158e-05	131.69	112.3	131.69	0.84651	91792000	769	0.58411	-0.875038	-1.24209	0.53633	-0.470987	-1.15806	0.491392	0.608379	0.260549	0.29085	G3H487;A0A061IQX9;A0A8C2MR64;A0A8C2MRH4;Q9EPU0	769;1076;1101;1111;1122	G3H487	G3H487
20.2529	22.6063	22.5702	22.5061	23.2446	23.8878	20.3746	21.8148	22.757	23.1292	20.9218	20.4876	S	2	561	___1													0.999997	3.24173e-28	171.98	138.18	167.97	-0.61009	280250000	749	0.134415	-0.346553	-0.356297	0.195384	-0.506515	-0.495756	0.853379	0.832081	0.733812	0.6377	G3H487;A0A061IQX9;A0A8C2MR64;A0A8C2MRH4;Q9EPU0	749;1056;1081;1091;1102	G3H487	G3H487
22.6187	21.3881	22.9493	22.9665	22.3468	22.6985	22.0071	21.8039	20.1107	20.0124	20.1884	19.9858	S	2	563	___1		+	353_TM_353		+	353_TM_353		+	353_TM_353		+	353_TM_353	0.994346	1.33856e-05	150.26	101.61	150.26	0.35798	63996000	274	0.259262	0.266537	0.632356	4.38087	-2.13977	-10.5957	0.72799	0.0273702	0.550476	4.16036322720042E-05	G3HM98;A0A061IR35	274;274	G3HM98	G3HM98
21.4815	21.6684	21.4779	20.8445	22.7583	22.4975	20.3127	19.4977	20.6017	20.5925	20.7988	22.6336	S	3	565	___1													0.996327	0.000422819	55.763	40.673	55.763	2.1961	28705000	6	0.0428384	0.101541	0.123071	0.0403826	-0.109899	-0.116303	0.955443	0.968351	0.90607	0.911208	Q3U247;Q3TYF1;A0A061IR67;G3HW31;Q61127;Q3TBL2	6;6;6;6;6;6	Q3U247	Q3U247
22.1584	21.8723	21.3385	21.1899	22.934	22.8385	21.2644	20.1845	20.6487	19.7248	20.039	20.7132	S	2	565	___1													1	0.00358244	58.32	48.787	58.32	-0.90678	29078000	171	0.0857537	-0.165598	-0.236628	1.13272	-1.52391	-2.16401	0.908138	0.48391	0.820817	0.0736683	Q3U247;Q3TYF1;A0A061IR67;G3HW31;Q61127	171;171;171;171;171	Q3U247	Q3U247
21.59	21.8478	22.1755	22.0486	22.9293	20.821	19.8923	20.268	19.8444	19.9303	21.5815	21.0577	S	2	565	___1													0.999908	4.60374e-05	141.34	94.039	124.78	-0.16979	303630000	159	0.65191	0.937817	1.3594	0.182379	-0.374145	-0.466842	0.453712	0.841067	0.22289	0.657083	Q3U247;Q3TYF1;A0A061IR67;G3HW31;Q61127;Q3TBL2	159;159;159;159;159;159	Q3U247	Q3U247
20.891	20.908	21.1931	20.9534	21.0869	20.3728	20.0571	22.0883	21.7407	21.4877	20.3852	22.0089	S	2	566	___1													0.993119	0.00644047	58.04	35.028	58.04	3.4398	15124000	32	0.066444	0.0850682	0.186584	0.383305	0.504352	0.878015	0.932706	0.702885	0.858136	0.413709	G3HC25;A0A061IR84	32;32	G3HC25	G3HC25
20.074	19.371	19.6633	20.4514	20.7824	20.6915	23.217	23.6211	23.5606	23.3151	23.7395	24.0074	S	2	567	___1	+		2G12_353										1	0.000324007	137.84	114.41	132.79	0.39303	76330000	229	1.44216	-2.18808	-2.68844	1.02876	1.57766	1.99095	0.237788	0.510202	0.0361277	0.0935922	A0A061IRA2	229	A0A061IRA2	A0A061IRA2
21.5294	22.1449	22.6141	20.565	22.6442	20.914	20.8917	22.1714	20.8571	22.1066	20.2743	20.2288	S	3	570	___1													0.829899	0.00013811	63.302	54.702	63.302	0.63484	29879000	24	0.031832	0.058044	0.0924818	0.596573	-0.788595	-1.26381	0.966746	0.579696	0.929326	0.253179	A0A061IRH1;G3HG40;A0A8C2MH21	24;523;533	A0A061IRH1	A0A061IRH1
20.8119	21.3374	23.4507	19.7748	21.4493	21.7973	20.2679	22.8229	22.8687	23.6353	23.5331	23.2847	S	3	571	___1		+	353_TM_353										0.976543	1.21952e-70	150.56	140.28	136.67	-2.0949	122880000	8	0.0938243	-0.240642	-0.257082	1.70477	1.74612	3.1532	0.897799	0.36086	0.805704	0.0197345	A0A061IRH3;A0A8C2M8E3;G3H4F0	8;8;8	A0A061IRH3	A0A061IRH3
23.8899	24.1399	23.9617	23.6092	24.4817	24.3348	24.0723	20.6994	23.942	23.7698	24.6764	24.885	S	2	572	___1													0.99008	1.01022e-47	211.9	194.21	151.39	-0.44494	213600000	545	0.221639	0.503114	0.552929	0.435866	0.921223	0.976452	0.760912	0.673056	0.60029	0.366551	A0A067XG53;A0A8C2MNV3	545;571	A0A067XG53	A0A067XG53
24.5606	24.5842	24.4652	24.3894	25.0287	25.1256	20.1853	20.4591	21.1892	21.2634	20.4303	20.1116	S	2	573	___1													1	0.00067521	132.03	104.55	132.03	-0.071917	165870000	112	0.622961	1.80016	1.30956	0.670213	-1.95107	-1.39074	0.470307	0.552816	0.238253	0.213691	A0A087WRL1;G3IE98;A0A087WNV1;A0A8C2MYA3;A0A8C2N0C4;A0A087WSR7;A0A8C2MY95;A0A087WR52;Q8K2K6	112;112;181;181;181;181;181;178;181	A0A087WRL1	A0A087WRL1
22.1891	21.316	20.2723	20.8007	22.2663	21.8442	21.8795	21.6496	21.1555	21.0532	22.1286	21.845	S	2	574	___1													0.9819	0.000253286	73.466	55.33	73.466	-0.28898	61978000	312	0.906469	-0.765406	-1.78779	0.586981	-0.36432	-1.2471	0.359736	0.584547	0.124031	0.258833	A0A087WNZ7;A0A8C2LXM5;G3I8X6;G5E870;A0A087WSG4;A0A087WP92;A0A0B4J1N9	312;312;354;312;21;354;312	A0A087WNZ7	A0A087WNZ7
21.0527	20.1681	22.8911	22.9191	23.9093	23.7964	21.8477	22.0151	20.6521	21.552	22.66	22.6229	S	3	574	___1													0.912074	0.00491	45.916	33.991	45.916	-0.11871	70209000	1016	0.608039	-1.13436	-1.28373	0.668455	-1.02039	-1.38774	0.477957	0.552816	0.246582	0.214558	A0A087WNZ7;A0A8C2LXM5;G3I8X6;G5E870	1016;1049;1092;1049	A0A087WNZ7	A0A087WNZ7
20.8227	21.0072	19.3319	20.01	21.791	20.9219	20.3787	21.8846	21.8108	21.725	22.2923	22.2256	S	3	577	___1													0.980371	0.000200847	70.98	49.139	70.98	0.11281	22912000	9	0.91282	-0.951113	-1.79836	1.02305	0.769374	1.98147	0.358543	0.510202	0.12223	0.0948311	A0A087WS74;Q8BUM1;A0A8C2LUF5;Q544R5;A0A8C2M9E5;Q6VYI4;A0A8C2LUJ5;Q6VYI5;A0A8C2QFH1;Q8BLD4;A0A087WRP4;C9DT14;Q8R0B4;Q05C33;A0A087WRZ5;A0A087WQA5;A0A087WSH7;H3BJV1;Q921F2	9;183;183;183;183;183;183;183;183;183;34;183;183;183;183;99;63;35;183	A0A087WS74	A0A087WS74
28.26	28.4426	28.7469	28.632	28.4098	28.3619	25.7895	26.1349	25.8461	25.9085	26.093	26.2489	S	2	580	___1													1	1.34947e-216	302.64	302.64	302.64	-0.66367	8885000000	2	0.969577	1.34637	1.89266	0.806736	-1.14989	-1.62144	0.341494	0.515631	0.107256	0.15605	Q8BT45;A0A8C2MC15;A0A087WRQ4;A0A8C2MDN9;P63166	2;2;2;2;2	Q8BT45	Q8BT45
20.994	20.7309	22.1557	22.6791	21.0697	21.2947	19.6788	20.477	21.2542	21.3421	22.8114	19.9668	S	3	586	___1													0.998705	1.02335e-06	107.65	93.682	46.356	-0.8367	47067000	1537	0.863752	1.00989	1.71668	0.471982	0.713603	1.04262	0.369589	0.647805	0.136851	0.337301	A0A8C2QLP3;A0A098KXG8;Q64511	1537;1539;1539	A0A8C2QLP3	A0A8C2QLP3
20.6911	20.0256	23.3129	23.7636	21.6526	21.0932	20.8112	20.1112	22.9018	22.8746	20.0575	22.387	S	2	586	___1													1	2.71809e-27	115.63	95.914	115.63	0.23987	713040000	1398	0.473755	1.03126	1.04584	0.746822	1.13817	1.52077	0.558113	0.533236	0.335927	0.179134	A0A8C2QLP3;A0A098KXG8;Q64511;F6XX57	1398;1400;1400;274	A0A8C2QLP3	A0A8C2QLP3
21.1559	23.5921	24.5083	24.5245	24.5904	24.2536	23.1383	23.6647	24.4055	24.3231	21.1171	24.2057	S	3	586	___1													0.99987	3.24725e-64	193.61	180.93	139.54	-0.3674	344700000	1451	0.21795	-0.466545	-0.544989	0.180637	-0.398892	-0.462937	0.76269	0.841529	0.605411	0.659724	A0A8C2QLP3;A0A098KXG8	1451;1453	A0A8C2QLP3	A0A8C2QLP3
20.4849	21.2103	22.7591	22.7522	20.7038	21.355	20.3869	21.7351	23.0926	22.8316	22.3978	22.1216	S	2	586	___1		+	353_TM_353										1	2.09249e-15	171.29	160.01	171.29	0.48821	63100000	1598	0.542443	0.756435	1.16888	2.23331	1.56573	4.17534	0.512721	0.225125	0.286785	0.00584373	A0A8C2QLP3;A0A098KXG8;Q64511	1598;1600;1600	A0A8C2QLP3	A0A8C2QLP3
23.4914	23.594	23.6874	20.0744	23.9609	23.8169	20.4165	19.7053	24.9739	24.9317	21.2408	22.3371	S	3	586	___1													0.999993	3.30413e-46	162.07	156.54	150.98	-0.34394	218310000	1361	0.205873	0.736883	0.518784	0.425405	1.39595	0.957075	0.771164	0.681021	0.622482	0.375487	A0A8C2QLP3;A0A098KXG8	1361;1363	A0A8C2QLP3	A0A8C2QLP3
22.0931	21.9379	19.8868	22.5758	20.1147	22.7621	22.918	20.3312	19.8205	22.5185	21.8753	22.7603	S	3	590	___1													0.999363	7.81143e-07	77.576	62.07	65.753	0.28687	46741000	49	0.0328889	0.0919108	0.0954481	0.0754451	0.212156	0.210113	0.966597	0.940298	0.927067	0.840533	A0A0A6YW42;F6W2V3;A0A8C2LXA1;A2AJ72	49;101;565;566	A0A0A6YW42	A0A0A6YW42
21.6079	22.076	23.6621	23.6107	21.5599	20.8268	23.3549	23.4296	23.3553	23.5037	23.4896	19.54	S	2	591	___1													1	4.8336e-05	130.98	112.2	50.284	0.90307	167310000	2	0.212104	0.446383	0.532343	0.053682	0.179374	0.152586	0.767546	0.959931	0.613615	0.883727	A0A0A6YXG0;Q4W8V2;Q3UA21;Q3TX70;A0A8C2M539;Q9JKK1	2;2;2;2;2;2	A0A0A6YXG0	A0A0A6YXG0
24.0588	23.9668	23.6015	23.5813	23.3266	23.1506	20.01	20.952	23.7168	23.3982	22.1556	22.217	S	3	594	___1													1	2.17881e-29	199.58	174.72	47.499	-0.032975	330620000	30	1.23961	1.94228	2.34314	0.508729	1.01209	1.10889	0.280797	0.627781	0.057596	0.309935	A0A0A6YY66;Q8BSN6;G3GZJ6;A0A8C2MU40;O70480;A0A061I7W6	30;30;30;30;30;30	A0A0A6YY66	A0A0A6YY66
20.0042	20.8897	20.2346	19.8132	20.7504	20.8397	22.4499	22.8708	22.3144	21.9888	22.8032	23.1076	S	2	595	___1	+		2G12_353										0.992855	0.00010817	125.28	111.32	101.3	0.21174	40186000	958	1.3399	-1.4923	-2.51298	0.662039	0.825798	1.37676	0.259136	0.552816	0.045719	0.217751	G3H2I6;A0A0A6YY91;A0A8C2LPN1;P13595	958;979;993;1005	G3H2I6	G3H2I6
22.847	22.6955	22.5124	22.4531	20.4052	21.5236	21.8106	21.6986	21.1304	20.2812	22.0955	22.1281	S	2	597	___1	+		2G12_353										1	0.000557579	108.68	86.599	104.94	0.72822	47519000	210	2.03475	1.2675	3.7753	0.0309851	0.0493088	0.0901004	0.158127	0.9741	0.00923113	0.93114	Q0P6A0;G3H5Y4;A0A0G2JGC2;A0A0G2JFV3;A0A8C2QD57;A0A0G2JDE3;A0A8C2LDZ0;A0A0G2JG66;A0A0G2JDF4;A0A8C2LD56;A0A0G2JFF5;A0A0G2JDK6;A0A8C2LGU4;A0A8C2LI82;A0A0G2JGM8;Q8JZZ7	210;210;442;1312;1374;1374;1406;1406;1423;1430;1438;1449;1450;1458;1458;1458	Q0P6A0	Q0P6A0
20.9213	19.5779	21.8263	20.3428	22.6424	20.2408	21.7398	21.5039	21.5938	21.7198	21.9535	21.9733	S	2	598	___1													0.986058	4.22815e-07	122.93	95.602	122.93	-0.82348	38662000	859	0.594867	-0.864685	-1.26084	0.221416	0.278347	0.552451	0.485552	0.816825	0.254175	0.600598	Q8BJ53;Q812D4;A0A0H2UH17;A0A8C2M351;Q812D5;A0A8C2QGV5;A0A0G2JDV6;A0A8C2LYZ7;A0A8C2M062;Q80X50;Q80U73;A0A0G2JFN7;Q3TSB0;Q8BZ69	859;859;859;890;859;859;859;870;884;879;380;381;263;161	Q8BJ53	Q8BJ53
20.3963	21.3789	21.1323	20.9867	22.7143	22.8222	24.9054	25.409	25.0973	25.2087	25.7554	20.6496	S	2	598	___1	+		2G12_353										0.987367	0.000302393	96.866	75.806	96.866	-0.40376	440320000	609	2.19924	-2.9892	-4.10516	0.0550937	0.215018	0.156385	0.13796	0.95839	0.00632064	0.880859	Q8BJ53;Q812D4;A0A0H2UH17;A0A8C2M351;Q812D5;A0A8C2QGV5;A0A0G2JDV6;A0A8C2LYZ7;A0A8C2M062;Q80X50;G3HBZ8;Q80U73;A0A0G2JFN7;Q3TSB0	609;609;609;640;609;609;609;620;634;629;361;130;131;13	Q8BJ53	Q8BJ53
20.5091	22.4515	22.7197	22.287	21.5988	22.5999	21.9083	21.9351	21.4595	21.2057	21.8885	19.8317	S	2	601	___1													0.997522	0.000375555	83.397	63.11	83.397	0.82041	41247000	42	0.0115656	-0.018703	-0.0343391	0.94898	-0.914179	-1.85845	0.990291	0.512439	0.973721	0.112466	G3H2S5;A0A0G2JFX7;A0A8C2LFX9;Q9CWZ3	42;53;42;42	G3H2S5	G3H2S5
20.3454	20.4412	20.4924	20.6057	20.9475	21.5407	20.8027	20.9901	21.545	21.4175	20.8601	21.1722	S	2	603	___1	+		2G12_353										1	0.00454218	64.55	19.389	64.55	0.045793	11676000	369	1.89677	-0.599074	-3.50923	0.345998	0.178425	0.806335	0.177888	0.728882	0.0126833	0.450818	G3ICB5;Q8BKH0;A0A0G2JGC8;A0A8C2MGJ4;E9Q912;A0A8C2MET5;A0A8C2MCG1	369;498;498;498;547;547;548	G3ICB5	G3ICB5
21.2403	21.4241	20.5673	20.7839	22.055	21.6994	19.7568	20.6379	21.195	20.2343	21.2123	20.9113	S	2	608	___1													0.99815	0.0260985	54.157	25.983	51.276	0.74793	17299000	174	0.0203218	-0.0333853	-0.0597631	0.0955401	-0.14903	-0.261397	0.979984	0.923996	0.954285	0.802527	Q8VDM7;A0A0N4SV65;A0A0N4SUY3;Q91YS3;A0A0N4SWF5;Q8CIA7;G3HYA3	174;196;251;174;241;361;510	Q8VDM7	Q8VDM7
21.6082	21.023	21.41	21.019	21.8139	22.4071	20.2553	21.799	21.1113	20.4621	20.2725	21.2073	S	2	609	___1													0.827858	0.000449825	80.706	19.878	80.706	1.05	25692000	94	0.257662	-0.303799	-0.629033	0.771381	-0.805528	-1.56212	0.728429	0.526902	0.552508	0.169285	A0A0N4SV15;Q80UY2	94;145	A0A0N4SV15	A0A0N4SV15
22.1999	22.0394	21.8453	21.6511	21.6717	22.2101	22.098	22.5747	22.3689	22.6546	22.3833	23.0851	S	2	610	___1													1	0.00114236	146.07	130.69	124.12	0.43578	61506000	2	0.409476	-0.20469	-0.927371	0.995357	0.484364	1.93547	0.603568	0.511716	0.389515	0.101075	A0A0N4SVC2;E9QP00;A0A8C2MMN2;Q6PFR5;A0A0N4SV13;Q3TAP5	2;2;2;2;2;2	A0A0N4SVC2	A0A0N4SVC2
22.4995	22.7044	22.9544	23.3574	23.324	23.3975	20.4413	20.4796	20.5092	20.2112	20.6253	19.9876	S	2	612	___1													1	5.01167e-10	179.93	152.52	145.7	0.31996	121260000	9	0.520083	0.968305	1.12917	0.947583	-1.57734	-1.85613	0.528175	0.512439	0.301938	0.112828	A0A0N4SVM0;D6RCW7;Q5DQJ3;Q3UCD2;Q3UBZ3;A0A8C2MZV0;P47754	9;9;9;9;9;9;9	A0A0N4SVM0	A0A0N4SVM0
21.3729	20.5543	19.8382	20.5604	20.7708	21.1497	22.2978	22.2461	23.3798	23.1039	22.9151	22.3242	S	3	613	___1		+	353_TM_353										0.886002	7.95274e-05	53.895	46.091	53.895	-0.53531	43221000	147	1.08137	-1.03464	-2.07844	1.58803	1.31466	2.94377	0.313584	0.385514	0.0829139	0.025821	F7BP94;A0A0N4SVS8;G3I0X3;A0A8C2MF10;Q8QZV7	147;244;623;623;623	F7BP94	F7BP94
20.7565	20.7674	20.9042	19.546	20.9189	21.3803	21.3009	20.2502	21.3221	20.9012	21.5298	19.882	S	2	613	___1													0.975727	0.0281221	46.592	30.119	46.592	0.027376	8373500	150	0.529724	-0.469047	-1.14633	0.0417471	-0.0537996	-0.120067	0.522266	0.967086	0.295308	0.908349	F7BP94;A0A0N4SVS8;G3I0X3;A0A8C2MF10;Q8QZV7	150;247;626;626;626	F7BP94	F7BP94
20.1651	20.4196	21.0245	21.1241	20.6035	21.0327	22.6614	22.776	22.4966	22.4297	22.8763	23.0863	S	2	615	___1													1	1.88946e-07	121.68	98.667	89.356	0.85022	68397000	199	0.913895	-1.08506	-1.80014	0.824565	0.953818	1.65127	0.358543	0.514971	0.121928	0.149774	A0A8C2MB43;A0A0N4SWB9;A0A8C2MC35;G3HVM2;Q8K2V2;F8WJ98;A0A8C2MDW2;Q69ZZ6	199;199;203;378;418;419;422;378	A0A8C2MB43	A0A8C2MB43
21.0797	20.7923	20.5309	21.748	22.5972	22.7714	21.3282	21.4993	21.7236	22.2568	20.7779	21.8086	S	2	617	___1													0.997506	0.0113502	58.274	23.519	58.274	-0.14052	58273000	99	1.17231	-1.0113	-2.23017	0.36481	-0.407287	-0.842684	0.295219	0.717945	0.0672502	0.431708	F7A3Q3;A0A0R4J227;Q571J8;F6ZS70;E9QMP6;Q3T9A3;Q3U3A1;G3IKJ7;A0A0R4J0B1;A0A8C2LTD9;E9PYX3;A0A8C2LQU4;E9Q9N6;A0A8C2LTS4;A0A8C2LSM1;Q05512;F6UY70;F7CVZ7;F6ZEX4	99;483;487;474;483;450;450;483;483;483;483;483;483;483;483;483;25;20;63	F7A3Q3	F7A3Q3
22.3836	22.6901	22.6736	22.8909	23.1573	22.8705	22.6643	22.9821	22.7795	22.8711	23.0216	22.8558	S	2	618	___1													0.999998	0.00020446	71.085	63.474	71.085	0.21726	89639000	340	0.891934	-0.259014	-1.76361	0.118313	-0.0365381	-0.31763	0.362023	0.902832	0.128253	0.761529	A0A0R4J0C7;Q80ZV5;A0A8C2L764;A0A6Q6QAE5;Q99PT3	340;351;352;353;370	A0A0R4J0C7	A0A0R4J0C7
22.4832	22.4506	22.6434	22.9238	23.2594	23.2361	23.4003	23.7469	22.9867	23.0604	24.2161	23.9643	S	2	619	___1	+		2G12_353				+		2G12_353				0.999985	0.000758738	142.1	92.796	117.98	-0.28415	124090000	204	2.57248	-0.785439	-4.91277	0.169484	0.146205	0.437749	0.100145	0.849892	0.0026762	0.676887	G3H6H5;A0A8C2MAR2;A0A0R4J0H8;Q6NWW9	204;208;208;208	G3H6H5	G3H6H5
20.7444	21.8844	19.788	21.8708	21.6852	20.7839	20.6667	21.2128	20.5233	20.361	20.3617	20.805	S	2	620	___1													0.766168	0.0003564	89.231	50.051	89.231	-0.67929	16681000	743	0.00922949	-0.0152478	-0.0274742	1.1916	-0.574391	-2.26248	0.993079	0.477904	0.978973	0.0643282	Q6GQV8;G3HMZ1;A0A8C2MQE0;A0A8C2MQX5;A0A0R4J0J8;Q2KN98	743;833;833;850;850;833	Q6GQV8	Q6GQV8
23.8899	23.7374	20.358	19.8164	21.337	23.729	23.3392	20.5908	23.9258	23.9358	20.826	23.7893	S	3	622	___1													0.937039	2.15126e-09	80.87	74.035	54.994	0.69932	100530000	1883	0.0814686	-0.298556	-0.22566	0.345863	0.870209	0.806072	0.91386	0.728882	0.828956	0.450959	A0A8C2LIQ4;A0A8C2QD91;A0A0R4J0V5;P11414;O35559;P08775	1883;1919;1928;1966;1966;1966	A0A8C2LIQ4	A0A8C2LIQ4
21.0873	22.1169	20.7187	19.3029	22.2977	22.1518	21.2836	21.5139	21.5636	21.7468	20.5192	22.6065	S	3	623	___1													1	0.000373818	113.37	101.64	58.885	-0.22201	67075000	447	0.789296	-1.00531	-1.59221	0.157699	-0.202737	-0.410773	0.393483	0.861669	0.162444	0.695506	D3Z0V2;G3I1U6;A0A0R4J0X8;A0A8C2QC35;Q9ES28	447;516;516;673;673	D3Z0V2	D3Z0V2
19.6028	20.6156	20.0334	21.2029	22.0203	20.4465	22.2384	20.5399	23.1704	23.4604	23.6973	24.0919	S	2	624	___1		+	353_TM_353					+	353_TM_353				0.948224	0.000347492	138.89	99.109	138.89	-0.1217	59827000	1349	0.799465	-0.947616	-1.60926	2.37262	2.29373	4.46939	0.390039	0.207125	0.158685	0.00424018	G3H6A7;A0A0R4J170;A0A8C2QJL0;Q3TKT4;Q8R569;Q8R0K1;Q3UI73;Q3URH5;G3UX35	1349;1349;1382;1349;298;485;541;1181;1187	G3H6A7	G3H6A7
20.7541	20.6113	20.6307	21.5805	20.8481	21.8997	22.735	20.2041	22.7908	19.5671	22.8503	22.7625	S	3	624	___1													0.993565	0.00149445	58.671	45.47	43.12	-0.83996	37346000	695	0.379471	-0.527561	-0.870722	0.234477	0.570929	0.580345	0.627036	0.806617	0.417377	0.582805	G3H6A7;A0A0R4J170;A0A8C2QJL0;Q3TKT4;Q3URH5;G3UX35	695;695;695;695;494;500	G3H6A7	G3H6A7
22.5463	22.5765	22.5621	22.5178	23.3877	23.2302	20.0726	20.6212	20.2006	20.1328	21.1704	21.2902	S	2	624	___1													0.999901	0.0181142	51.979	28.659	51.979	0.57673	53080000	1419	0.36209	0.722769	0.837454	0.578597	-1.12941	-1.23246	0.636917	0.58791	0.434421	0.263878	G3H6A7;A0A0R4J170;A0A8C2QJL0;Q3TKT4;Q8R569;Q8R0K1;Q3UI73	1419;1422;1452;1419;368;555;611	G3H6A7	G3H6A7
20.8951	21.9069	20.3213	20.7098	20.6339	23.8963	19.6765	19.6622	19.8834	20.5468	23.5647	23.5309	S	3	1155;626	___1													0.998783	0.000109437	81.594	42.807	81.594	1.0676	45604000	109	0.00282876	-0.00897312	-0.00848161	0.270145	0.914183	0.654839	0.995746	0.784151	0.993508	0.536852	A0A0R4J1L2;Q91VK2;Q80T06;F6ZFU0;A0A0R4J1E2;P57776;D3YUQ9;D3YZT9;E9QN08;A0A8C2M7H7;A0A8C2M350;G3I5H3;A0A8C2QHY8;A0A061IEA0;A0A061ID94;A0A061IJX7;A0A061IGU4;A0A061IE95;A0A061IHT6;D3Z7N2	109;128;133;404;512;133;133;152;133;109;128;190;501;506;524;525;603;611;622;109	A0A0R4J1L2;A0A8C2M7H7	A0A8C2M7H7
23.1208	22.8958	21.9818	22.5088	23.5486	23.8137	20.9968	21.8606	21.363	21.2423	20.2274	20.1352	S	3	626	___1													1	1.02599e-16	153.09	134.26	45.395	0.95271	119240000	138	0.0344309	0.0718741	0.0997645	1.28342	-1.81293	-2.41708	0.965767	0.453555	0.923781	0.0520694	A0A0R4J1L2;Q91VK2;Q80T06;F6ZFU0;A0A0R4J1E2;P57776;D3YY68;D3YUQ9;D3YZT9;E9QN08	138;157;162;433;541;162;71;162;181;162	A0A0R4J1L2	A0A0R4J1L2
22.951	23.0628	22.9006	22.8284	23.3012	23.3464	22.9644	20.4085	22.6894	22.6195	23.3498	20.0048	S	2	627	___1													0.999722	0.0274344	53.317	25.304	51.445	0.36047	85231000	192	0.248584	0.430583	0.610091	0.124409	-0.339225	-0.33237	0.738466	0.894247	0.564178	0.750915	A0A1B0GSB5;G3HD66;A0A8C2MUM4;Q3UJF1;Q3U2E0;Q6P9T4;A0A8C2MUZ9;Q80ZH1;B7ZDF7;A0A8C2LDR7;G3HLJ3;A0A8C2LCZ5;A0A8C2QGX6;A0A1B0GSQ5;A0A1B0GRH0;A2AWS5;A0A8C2MU58;A0A1B0GT67;G3HYN8;A0A8C2QGX8;A0A1B0GSE4;Q80TW3;A0A0R4J1F3;B7ZDF5;Q6NZM9;Q9Z2V6;Q99N13	192;208;269;251;251;250;251;250;250;245;251;247;223;223;220;251;251;244;129;220;220;52;220;269;245;250;220	A0A1B0GSB5	A0A1B0GSB5
23.1938	22.759	19.8071	22.4054	22.214	22.6242	20.4467	21.1901	19.4033	21.6548	20.6584	20.272	S	2	628	___1													0.999767	3.14696e-14	121.82	99.012	121.82	0.96626	51214000	6	0.181763	0.422568	0.46546	0.824594	-1.12161	-1.65132	0.797669	0.514971	0.658017	0.149764	D6RE33;A0A0R4J1Q0;G5E896;G3HKX1;A0A8C2LM08;Q3UJB9	6;6;6;6;6;6	D6RE33	D6RE33
22.1421	20.9242	22.3228	22.5524	23.0731	23.1208	22.6623	22.9625	22.7182	20.4719	23.5988	23.4215	S	3	633	___1	+		2G12_353										0.984732	9.67287e-07	76.186	38.188	74.561	-0.10243	79622000	458	1.37055	-0.969301	-2.56529	0.221876	-0.402069	-0.553439	0.254234	0.816825	0.0426044	0.599962	G3GXD5;A0A140LJB7;Q3MIA8;G3UXW9;A0A8C2QIN9;Q99LD4	458;469;470;509;509;454	G3GXD5	G3GXD5
21.9804	22.1096	22.631	22.8597	22.5453	22.3436	23.1426	23.2757	22.6936	22.5986	23.5643	23.4901	S	2	637	___1													1	0.000114469	148.52	130.71	45.115	-1.3849	123480000	92	0.676189	-0.431619	-1.40095	0.323086	0.259858	0.761452	0.443291	0.74614	0.210771	0.475241	A0A8C2LJ30;A0A1D5RLZ6;A0A8C2QIU2;Q4KL41;G3GWY3;Q9DCC8	92;92;121;135;135;135	A0A8C2LJ30	A0A8C2LJ30
22.8479	23.0105	23.4428	23.4936	23.2242	23.0747	23.3425	23.7362	23.6425	23.4608	20.7064	19.8061	S	2	637	___1													1	0.006429	45.28	36.767	45.115	-1.3849	119330000	95	0.284078	-0.145727	-0.683324	0.716819	-1.44049	-1.47005	0.703747	0.539781	0.519902	0.191947	A0A8C2LJ30;A0A1D5RLZ6;A0A8C2QIU2;Q4KL41;G3GWY3;Q9DCC8	95;95;124;138;138;138	A0A8C2LJ30	A0A8C2LJ30
20.5834	26.0874	26.5405	25.3925	25.7003	25.0285	21.1335	20.7982	20.5281	23.4564	19.4037	21.0469	S	3	642	___1													1	1.46422e-126	236.37	228.69	236.37	0.063949	354300000	13	0.338047	1.48581	0.790837	0.638846	-2.05635	-1.33695	0.655903	0.561208	0.459148	0.229696	A0A1L1STC0;G3H6C5;Q61081	13;13;13	A0A1L1STC0	A0A1L1STC0
20.475	21.4376	22.1206	21.775	22.5762	22.6587	20.3185	21.6266	20.6645	20.6338	19.7971	21.314	S	2	644	___1													0.999722	0.00171371	109.44	72.298	109.44	0.54634	31336000	180	0.209915	-0.342962	-0.527591	0.974495	-1.19268	-1.90082	0.768985	0.511923	0.616715	0.106049	Q8C5H7;I6L9D3;A0A1L1SUS7;G3HBI7;Q8K0D0	180;96;147;180;180	Q8C5H7	Q8C5H7
19.613	20.6296	21.3654	20.8323	20.8063	20.7991	20.776	19.6638	21.0189	21.1916	20.8519	20.403	S	2	644	___1													1	0.00905908	50.353	10.731	50.353	0.31213	10500000	137	0.0767096	0.0988007	0.213389	0.491471	0.355069	1.07789	0.919373	0.634939	0.838089	0.322499	Q8C5H7;I6L9D3;A0A1L1SUS7;G3HBI7;Q8K0D0	137;53;104;137;137	Q8C5H7	Q8C5H7
19.9358	20.8425	20.5125	21.8537	22.3563	21.8667	21.9351	22.4566	21.7913	19.7222	23.0496	22.8369	S	3	649	___1	+		2G12_353										0.995807	0.00260257	56.951	39.732	56.951	0.22362	42552000	310	1.72559	-1.36754	-3.19108	0.149533	-0.303673	-0.391852	0.200832	0.869134	0.0188108	0.708707	G3I7N8;A0A8C2LA53;H3BJS0;H3BKH2;E9Q3S2;H3BK48;E9PY90;H3BK44;H3BJI6;Q3TZZ3;A0A8C2LGR1;H3BL19;A0A8C2LFD8;A0A8C2QCK6;H3BKL6;A0A1W2P711;Q91ZV0	310;527;599;590;588;579;566;555;547;538;560;519;551;549;495;1191;1190	G3I7N8	G3I7N8
19.8127	21.1384	22.2669	22.8882	22.138	20.8991	22.9661	23.2601	23.0796	22.9548	24.0755	23.7817	S	2	652	___1													0.999493	0.0252305	45.915	12.23	45.915	0.42435	84759000	368	0.40523	-0.789286	-0.919412	1.00275	1.1571	1.94775	0.607381	0.511404	0.393342	0.0993681	A0A1Y7VJN9;A0A8C2M8C4;A0A1Y7VL34;G3H9M8;Q9D2N4	368;368;368;353;368	A0A1Y7VJN9	A0A1Y7VJN9
21.2233	20.5135	19.7173	20.2525	20.9773	20.4437	21.9192	20.5948	23.0324	22.911	23.0215	23.2886	S	2	653	___1		+	353_TM_353					+	353_TM_353		+	353_TM_353	0.964158	6.69474e-70	238.02	219.92	216.54	0.84323	69452000	37	0.572636	-0.55708	-1.22203	3.05343	2.0796	6.1	0.497181	0.0923343	0.267525	0.00088425	G3HSJ3;Q3UHA6;A0A8C2M8T4;A0A8C2QIS4;A0A8C2MCW7;A0A1Y7VK55;P70255	37;323;323;314;323;345;323	G3HSJ3	G3HSJ3
21.2333	20.1269	20.2885	20.6869	21.4656	21.3431	24.7373	24.8616	24.314	24.2781	24.8836	24.7939	S	2	653	___1	+		2G12_353										0.996752	8.8142e-98	253.15	204.07	185.95	-0.30384	164620000	53	1.32647	-2.51802	-2.49011	0.719892	1.46546	1.47525	0.263517	0.539781	0.0471553	0.190593	G3HSJ3;Q3UHA6;A0A8C2M8T4;A0A8C2QIS4;A0A8C2MCW7;A0A1Y7VK55;P70255;A0A061I339	53;339;339;330;339;361;339;251	G3HSJ3	G3HSJ3
20.0729	21.5611	19.8339	20.7599	20.1638	20.9185	20.3581	24.4618	23.7722	24.018	24.839	24.679	S	2	657	___1		+	353_TM_353										0.997052	0.0213415	51.998	12.851	51.998	1.0716	111300000	41	0.368786	-0.918578	-0.850312	1.4725	2.85152	2.74103	0.632966	0.412594	0.427774	0.0336896	I7HFT6;Q6ZQJ8;Q3TMJ9;Q8R1S8;A0A1Y7VML1;Q6PCM3;Q3UZJ0;G3GWW4;A0A8C2N4Z3;O35261	41;28;41;42;41;89;158;159;159;158	I7HFT6	I7HFT6
26.0202	25.65	24.6813	24.982	25.9765	25.6677	24.6079	25.4624	24.9264	24.9893	24.8828	25.2454	S	3	658	___1													1	2.56432e-252	246.68	204.94	69.605	-0.14059	1413100000	93	0.0811745	-0.0952554	-0.224905	0.65964	-0.417668	-1.37265	0.91417	0.552816	0.829517	0.218957	A0A286YCG3;G5E8R4;G3I5B3;A0A8C2LQT9;A0A8C2QF59;Q922D4	93;617;617;557;588;588	A0A286YCG3	A0A286YCG3
20.5073	21.1964	20.2452	20.1592	20.9382	20.5606	21.4199	20.9076	22.4141	23.5574	20.6431	21.7955	S	2	659	___1													0.791097	1.06064e-15	107.63	82.308	97.579	-0.10238	24380000	27	0.711518	-0.429568	-1.46106	0.919611	1.14596	1.80964	0.423975	0.514971	0.194304	0.120334	A0A286YD22;A0A286YDT9;A0A286YDG2;G3IAS7;Q9JMB0	27;27;27;27;27	A0A286YD22	A0A286YD22
24.3506	24.5683	23.6522	20.9025	24.3909	24.1519	21.2249	24.1508	24.2797	24.3051	20.8186	24.0239	S	2	660	___1													1	1.8733e-10	115.71	96.736	93.598	0.044019	1904600000	164	0.0338904	-0.111243	-0.0982531	0.0374748	-0.122846	-0.108247	0.96585	0.969881	0.924932	0.917329	Q8CAC4;A0A286YDC0;Q3THG5;G3HRW3;Q03147	164;127;164;164;164	Q8CAC4	Q8CAC4
21.8901	21.644	21.3026	21.7035	22.3686	22.9046	21.9117	22.0645	20.9579	21.1034	22.0728	21.917	S	2	662	___1	+		2G12_353										0.998988	0.00467363	67.207	44.868	67.207	0.93047	47425000	880	1.44787	-0.677336	-2.69832	1.17843	-0.799585	-2.24043	0.237686	0.477904	0.0356557	0.0663079	Q3UG84;A0A2I3BPE9;Q3TBX9;G3HBQ8;Q3UGI8;A0A2I3BRT5;Q7TT21;Q3TCQ7;A0A8C2LVX8;Q3UG88;A0A2I3BPP1;A0A8C2QGQ4;Q3UHB2;A0A8C2M110;Q61037;A0A2I3BPR7	880;880;938;742;939;939;939;939;939;939;939;939;939;939;939;49	Q3UG84	Q3UG84
20.3699	21.3166	21.0683	20.0832	22.1901	22.0256	21.0742	20.6193	20.9328	20.9557	21.6219	21.006	S	2	665	___1													0.999964	0.00340033	79.974	33.816	79.974	-0.052494	63203000	188	0.802874	-0.767791	-1.61497	0.366415	-0.348205	-0.845766	0.389179	0.716498	0.157444	0.430115	A0A2I3BQJ3;G3GUX6;Q8K072	188;152;152	A0A2I3BQJ3	A0A2I3BQJ3
22.1026	22.1707	22.9528	22.7229	23.8638	23.9269	22.7627	19.9499	22.9819	23.0248	23.9473	24.0537	S	2	666	___1													0.994713	0.000396436	82.171	53.966	82.171	0.27958	113000000	1543	0.0509647	-0.138589	-0.145246	0.394192	0.876093	0.898634	0.948897	0.697004	0.889273	0.403467	E9Q2H1;A0A2I3BQS6;Q80TP3;A0A8C2LCU7;A0A8C2LDK8;A0A8C2LCT5	1543;1549;1543;1488;1492;1507	E9Q2H1	E9Q2H1
23.3087	22.9259	22.038	21.9138	23.0151	21.0751	22.2053	22.0934	22.0749	21.894	21.7808	20.816	S	2	666	___1													1	4.91003e-07	115.57	98.661	115.57	0.047338	56321000	321	0.373446	0.449388	0.859229	0.413562	-0.455776	-0.935014	0.631344	0.689695	0.423208	0.385868	E9Q2H1;A0A2I3BQS6;Q80TP3;Q3TSI5	321;327;321;118	E9Q2H1	E9Q2H1
20.5158	20.0387	20.4262	19.4415	21.1491	21.5015	22.3914	22.5087	22.4277	22.1808	22.4218	22.3802	S	2	669	___1	+		2G12_353										1	0.00118384	81.625	55.507	73.951	-0.84418	32943000	342	2.29827	-1.78211	-4.31101	0.660203	0.464942	1.37361	0.129985	0.552816	0.00503188	0.218674	Q6P7V2;A0A2R8VKH6;Q63ZX6;A0A2R8VHV1;A0A5S8DHC4;A0A8C2LFF2;Q8CCJ9	342;369;369;342;369;369;368	Q6P7V2	Q6P7V2
21.863	21.5155	21.699	21.8861	20.5042	22.0196	21.8478	22.263	22.3647	22.4323	20.5745	23.0555	S	2	670	___1													0.805859	0.000249925	99.283	69.539	91.313	0.25949	107070000	59	0.0730269	0.0822225	0.203826	0.280089	0.448078	0.675201	0.923006	0.774845	0.845227	0.5247	A0A2U3TZF4;G3IHD9;B2RPW2;A0A8C2MG40;Q8BGV8	59;59;59;59;59	A0A2U3TZF4	A0A2U3TZF4
23.8343	23.9296	24.6263	23.9204	25.621	25.5847	24.6246	25.0071	24.9446	24.9132	25.5233	25.5642	S	2	671	___1	+		2G12_353										0.999481	8.01932e-05	108.37	59.631	108.37	0.46386	478960000	51	2.01563	-1.13172	-3.73789	0.0309965	0.0269461	0.0901326	0.160268	0.9741	0.0096465	0.931115	G3GYJ1;A0A2X0SSA9;Q8BQW4;A2AH25;Q5FWK3	51;51;91;91;51	G3GYJ1	G3GYJ1
22.7247	22.6926	22.6447	22.54	23.103	23.6394	22.5416	22.7806	22.1245	19.6851	22.7137	21.2799	S	3	672	___1													0.999799	2.44303e-07	97.32	81.927	86.727	-2.4789	104410000	294	0.745278	-0.365672	-1.51816	1.17675	-1.56533	-2.23761	0.408672	0.477904	0.179772	0.0665655	G3H300;A0A8C2LWU4;A0A2Z6L7P8	294;294;760	G3H300	G3H300
24.0432	23.9446	23.6797	23.6933	24.4586	24.3264	23.7253	23.9653	23.2399	23.5922	23.9159	23.7025	S	3	672	___1													1	8.62931e-15	95.926	81.672	87.85	-0.79061	212250000	413	0.711768	-0.278727	-1.46148	1.21997	-0.506307	-2.3101	0.423975	0.473495	0.194192	0.0602608	G3H300;A0A8C2LWU4;A0A2Z6L7P8;D6RI80;A0A8C2LUX3;E9Q8A3;A0A2Z6LC43;A0A2Z6LNB8;A0A2Z6L7M7;Q8BKC8	413;413;879;96;437;440;894;894;945;428	G3H300	G3H300
20.599	21.9023	19.9476	20.9023	22.9814	21.0146	21.775	22.3932	21.2564	22.3691	20.2159	22.5516	S	3	674	___1													0.831219	9.04199e-07	68.834	54.22	56.854	-0.93539	32863000	825	1.06641	-1.20323	-2.05355	0.265133	-0.442786	-0.64451	0.316618	0.788784	0.0858196	0.543084	A0A2Z6LBQ0;A0A8C2L760;A0A8C2QBV1	825;251;252	A0A2Z6LBQ0	A0A2Z6LBQ0
22.4126	20.9721	22.7838	22.0686	24.1468	23.8368	21.7332	20.8893	19.909	19.8426	21.4445	20.308	S	3	674	___1		+	353_TM_353										0.853468	5.49075e-21	103.92	85.622	100.79	-1.0284	82113000	458	0.27675	-0.592236	-0.668382	1.38692	-2.27548	-2.59334	0.710536	0.429625	0.52875	0.0410276	A0A2Z6LBQ0;A0A8C2LQS6;G3H2Z6;A0A2Z6LYC6;A0A2Z6LPQ5	458;458;459;457;458	A0A2Z6LBQ0	A0A2Z6LBQ0
22.99	20.3084	20.6821	18.8107	23.9809	23.9914	23.4349	23.9757	23.4166	23.9347	24.2563	20.952	S	2	675	___1	+		2G12_353										0.879973	3.56317e-44	205.31	182.39	205.31	0.17113	136800000	245	1.94267	-3.14794	-3.59673	0.40891	-0.705809	-0.926312	0.173729	0.692613	0.0114113	0.390023	A0A2Z6LYB4;A0A8C2QMA6;A0A8C2MQ26;G3H306	245;327;369;422	A0A2Z6LYB4	A0A2Z6LYB4
20.2543	21.3819	22.4143	21.9486	20.9645	22.3847	19.5759	20.895	20.6161	20.8409	20.2437	20.6475	S	2	676	___1													0.931938	0.00597669	59.898	45.022	59.898	-0.66116	17846000	404	0.310852	0.544744	0.737191	0.256568	-0.367979	-0.626758	0.678451	0.795026	0.488819	0.553901	A0A2Z6M2Z2;G3H2Z9;Q9D2D7	404;374;374	A0A2Z6M2Z2	A0A2Z6M2Z2
21.0017	20.0868	20.8097	19.4346	22.4153	20.9119	22.7002	22.8568	22.6435	22.4408	23.0915	21.059	S	2	679	___1	+		2G12_353										0.998695	0.00114326	101.71	71.148	101.71	-0.89943	52030000	7	1.78486	-1.88785	-3.29984	0.0491048	0.0876446	0.1402	0.195565	0.961156	0.0164111	0.89309	Q3TE53;A0A3B2W7H4;G3HRZ9;A0A3B2WAQ7;A0A8C2MPQ4;A0A8C2MLP2;Q3UHP6;A0A8C2MK74;P59672	7;106;604;642;668;647;663;668;663	Q3TE53	Q3TE53
22.9707	22.8654	22.3805	22.4028	23.4633	23.8202	22.5162	22.4679	22.6859	22.6999	23.2239	22.8113	S	2	679	___1													0.99999	2.9573e-14	185.95	150.44	185.95	-0.60256	95761000	23	0.506419	-0.412045	-1.10475	0.236109	-0.211645	-0.583807	0.537526	0.806449	0.311588	0.580619	Q3TE53;A0A3B2W7H4;G3HRZ9;A0A3B2WAQ7;A0A8C2MPQ4;A0A8C2MLP2;Q3UHP6;A0A8C2MK74;P59672	23;122;620;658;684;663;679;684;679	Q3TE53	Q3TE53
23.4256	23.4554	23.6311	23.3917	24.2245	24.2664	23.5788	23.9449	23.6904	23.5831	24.0157	24.1189	S	2	681	___1	+		2G12_353										0.99973	0.000139505	121.48	62.803	98.974	0.33953	176510000	27	1.70513	-0.527696	-3.15384	0.314289	-0.151604	-0.744028	0.201166	0.752874	0.0197185	0.484966	G3HCK9;A0A8C2QFZ8;A0A3B2WCD8;A0A8C2LVL8;Q3U0V1	27;182;182;170;182	G3HCK9	G3HCK9
21.954	22.8073	20.7689	21.8207	21.3482	23.959	20.4647	24.6765	23.6976	23.9914	24.4809	24.7275	S	2	683	___1													0.985938	9.6269e-05	112.36	65.16	101.38	-0.41404	139710000	43	0.295954	-0.77436	-0.707355	0.765892	1.61229	1.55289	0.692017	0.526902	0.505878	0.171438	P62751;Q91YK6;G3IGI0;A0A3L7GLT3;G3HQ39;Q5M9M5;Q4V9X9	43;36;43;43;43;43;42	P62751	P62751
22.7238	22.6746	22.9096	22.9632	22.4997	22.7452	21.8796	21.8943	22.8728	22.8899	21.0545	22.1211	S	3	687	___1	+		2G12_353										1	1.01765e-69	237.59	200.43	112.32	0.53372	134350000	548	1.3071	0.563078	2.4572	0.0140285	-0.020113	-0.0415386	0.268822	0.987628	0.0493064	0.968214	A0A3L7GQU3	548	A0A3L7GQU3	A0A3L7GQU3
23.598	20.0253	23.3822	23.3259	23.3586	23.6713	23.2082	23.0562	23.5006	23.5098	23.5279	23.6322	S	3	688	___1													0.986593	3.4526e-47	124.76	113.2	112.23	-1.4427	125580000	394	0.37216	-0.740729	-0.856772	0.808821	0.219035	1.62493	0.632012	0.515631	0.424463	0.155303	A0A3L7GV10	394	A0A3L7GV10	A0A3L7GV10
20.2247	20.1714	20.2223	19.9454	20.5877	20.74	24.7362	25.0349	24.9465	24.9998	25.3262	20.453	S	3	690	___1													1	1.11747e-09	83.283	73.362	68.044	0.91687	401320000	161	1.12704	-2.63376	-2.15453	0.285496	1.15668	0.686205	0.30314	0.771286	0.0746383	0.518208	A0A3L7H1R4;A0A8C2MP70;Q9D4C5	161;165;165	A0A3L7H1R4	A0A3L7H1R4
21.8772	21.8299	21.8214	19.7767	22.2914	21.8682	21.471	21.7258	21.377	19.9447	21.686	21.8972	S	2	692	___1													0.867098	1.19761e-20	103.02	89.984	82.877	-0.93964	42938000	124	0.417199	-0.512778	-0.941803	0.615551	-0.612874	-1.29674	0.597821	0.574637	0.38265	0.242353	G3I5U4;A0A3L7H4J3	124;518	G3I5U4	G3I5U4
22.0938	22.2538	21.7662	21.8267	22.8512	22.9383	24.4725	25.0103	24.2474	24.4823	25.0184	24.9435	S	2	692	___1	+		2G12_353										0.99737	3.19902e-21	199.4	162.07	169.89	0.17321	219910000	112	1.78173	-1.83296	-3.29406	0.726497	0.854803	1.48643	0.196397	0.539781	0.0165299	0.187717	G3I5U4;A0A3L7H4J3	112;506	G3I5U4	G3I5U4
24.185	24.4593	23.8521	23.7966	24.8823	24.482	27.6909	27.8568	27.7015	27.7184	28.2544	28.2854	S	2	694	___1													1	1.3649e-143	264.38	240.9	264.38	0.10136	3372700000	181	1.25413	-2.15477	-2.36761	0.994065	1.76193	1.93332	0.280462	0.511716	0.055702	0.101376	A0A3L7H5N7	181	A0A3L7H5N7	A0A3L7H5N7
24.2153	24.3625	24.7708	24.9054	24.6889	24.4092	19.9492	20.511	24.6296	24.69	20.3892	19.7953	S	3	701	___1													0.999997	8.02858e-32	120.91	108.04	104.48	0.15511	203450000	45	0.865694	2.17392	1.71991	0.00247664	-0.0135446	-0.00742881	0.369428	0.998592	0.13624	0.994314	A0A3L7HDB7;Q3TWW8;A0A8C2MVD0;A0A0A6YXX6	45;45;45;45	A0A3L7HDB7	A0A3L7HDB7
21.2523	20.4425	19.3235	20.3083	22.6834	22.8382	21.4974	22.1585	21.7088	21.6632	22.7141	22.6315	S	2	701	___1	+		2G12_353										0.997521	0.000325228	107.97	57.926	107.97	-0.12511	95641000	303	2.11785	-1.9627	-3.94014	0.101452	-0.114957	-0.27618	0.151353	0.918719	0.00762342	0.791676	A0A3L7HDB7;Q3TWW8;G3HDB3;Q8BKL0	303;303;174;174	A0A3L7HDB7	A0A3L7HDB7
20.1354	20.5715	19.8058	20.6093	21.094	21.5842	20.2101	20.4252	21.8743	19.886	22.0291	21.8527	S	2	704	___1													0.997218	3.70818e-46	126.9	105.95	113.71	0.1249	41821000	266	NaN	0	NaN	0.433506	0.582177	0.972089	NaN	0.675161	NaN	0.368548	E9PUF2;G3GXV7;Q3UCF7;B7ZNS2;A0A8C2M649;A0A8C2M591;A0A3L7HDN6;B1AZP2	266;434;438;956;956;970;973;973	E9PUF2	E9PUF2
21.178	20.3762	21.61	21.3045	21.6417	21.4868	21.4483	21.5266	21.1206	20.6497	21.5171	21.5739	S	2	705	___1													1	0.00580903	60.157	38.111	60.157	0.50237	30304000	83	0.754681	-0.408694	-1.53402	0.690528	-0.310539	-1.4254	0.406272	0.549442	0.175921	0.203926	D3Z0D7;A0A3L7HDP7;G3GVN4;Q8R1C6	83;116;116;120	D3Z0D7	D3Z0D7
23.9385	23.9901	24.448	24.4778	25.3243	25.0988	24.487	24.9285	24.7511	24.7997	25.2096	25.4585	S	2	707	___1	+		2G12_353										1	0.000337776	94.023	57.703	47.559	0.25293	725850000	52	1.76504	-0.746025	-3.2633	0.147863	0.0950985	0.387958	0.19863	0.870485	0.0171776	0.711438	G3HLS5;A0A8C2MYG0;A0A3L7HDR5;Q9CYG7	52;174;184;186	G3HLS5	G3HLS5
21.707	21.8452	21.9155	21.9466	22.4782	21.1039	20.3109	19.9942	22.1032	22.4082	21.5557	21.9004	S	2	710	___1													1	1.62876e-05	166.9	127.6	44.616	1.0384	182260000	114	0.785106	0.881802	1.58518	0.88552	1.02009	1.75294	0.394908	0.514971	0.164019	0.130161	A0A3L7HFU7;G3H6Y6;Q3KQQ1;Q3UVN5;Q9CZ44;A0A8C2QJ65;A2AT02	114;116;113;116;114;114;114	A0A3L7HFU7	A0A3L7HFU7
22.0416	22.2644	23.2014	22.9901	22.6188	22.4147	19.6966	20.2314	21.9371	22.3385	21.006	21.1522	S	3	711	___1													0.986618	9.21468e-22	183.7	155.85	103.85	-0.46348	98275000	10	0.876065	1.38399	1.73719	0.176599	0.368075	0.453854	0.364568	0.845518	0.133025	0.665888	A2AUE1;G5E8T0;A0A3L7HGW7;Q921J3;P60904	10;10;10;10;10	A2AUE1	A2AUE1
22.0159	20.9021	20.177	22.5966	22.6795	22.4266	22.5729	23.0909	20.1558	21.9885	22.9176	23.3119	S	3	712	___1													0.752909	9.10088e-20	175.08	158.09	63.979	-0.19982	60608000	270	1.18839	-1.26957	-2.25711	0.360909	-0.599026	-0.835182	0.291272	0.7187	0.0648049	0.435603	G3HGY3;Q6PB94;Q3TGS9;Q05DE0;V9GWV1;A0A8C2QBZ9;A0A3L7HH23;V9GXM1;A0A8C2L7W9;Q9EPJ9	270;338;340;345;348;347;360;370;369;360	G3HGY3	G3HGY3
20.7625	21.1687	21.1697	20.9161	21.1036	20.9738	19.3889	21.4154	20.9479	20.4252	20.7603	19.8391	S	2	713	___1													1	0.00248476	60.518	43.133	42.395	-0.71859	11621000	5	0.249088	0.283798	0.611146	0.171263	-0.227339	-0.441789	0.738093	0.848678	0.563524	0.674119	A0A3L7HHR6;Q3U3G2;Q91YL2	5;5;5	A0A3L7HHR6	A0A3L7HHR6
20.342	20.6222	21.0515	20.9559	21.6071	21.1486	19.7735	22.2615	20.8395	20.1179	22.7287	21.1782	S	3	714	___1													1	1.10582e-23	121.65	97.936	99.34	-0.2261	942910000	405	0.355636	-0.45476	-0.825011	0.00810599	0.0184097	0.0241601	0.641519	0.994003	0.440924	0.981508	G3HXA2;A0A3L7HHZ8	405;412	G3HXA2	G3HXA2
20.6037	21.5654	21.0515	20.5618	21.6917	20.1897	21.7319	22.2615	22.4935	22.3871	22.7287	22.6888	S	3	714	___1													1	2.23584e-25	162.09	139.26	99.34	-0.2261	972870000	407	0.469852	-0.523076	-1.03875	1.29779	1.10584	2.44142	0.561289	0.453555	0.33896	0.0503741	G3HXA2;A0A3L7HHZ8	407;414	G3HXA2	G3HXA2
20.5155	20.3322	19.5761	20.2149	20.5341	21.1405	19.4774	21.9292	21.7547	21.8519	21.0735	22.4489	S	2	715	___1													0.967506	6.10833e-07	104.17	47.97	104.17	-0.54478	17042000	160	0.502982	-0.610642	-1.09859	0.864968	1.01194	1.71871	0.538857	0.514971	0.314064	0.136468	A0A3L7HJ29;G3GWU4	160;169	A0A3L7HJ29	A0A3L7HJ29
22.6058	22.0513	22.5583	21.9209	23.4892	23.6128	23.5429	23.2805	23.0465	23.1853	23.6718	23.4909	S	2	718	___1	+		2G12_353				+		2G12_353	+		2G12_353	1	1.06465e-10	105.39	78.719	105.39	-1.5473	111240000	74	3.14669	-1.19725	-6.35256	0.360046	-0.132695	-0.833519	0.0528948	0.718934	0.000713366	0.43647	A0A3L7HKZ8	74	A0A3L7HKZ8	A0A3L7HKZ8
22.8716	23.2446	21.9752	21.746	23.2418	23.2041	21.7087	21.786	20.9545	21.2807	21.4095	21.244	S	3	720	___1		+	353_TM_353										1	0.00129329	77.593	57.264	42.314	-0.58526	78224000	137	0.0156931	-0.0257931	-0.0463827	1.55762	-1.26295	-2.89	0.985933	0.385514	0.96451	0.0276934	A0A3L7HM07;A0A0G2JGR7;Q99MR1	137;137;137	A0A3L7HM07	A0A3L7HM07
21.7679	21.888	22.0814	21.685	22.58	22.6235	21.5353	21.0646	20.2818	20.4183	21.6068	20.6569	S	2	720	___1		+	353_TM_353										0.998224	0.000927743	91.937	54.757	91.937	1.0976	50051000	157	0.0869617	-0.095263	-0.239706	1.31491	-1.20986	-2.47046	0.906367	0.450849	0.818537	0.0484273	A0A3L7HM07;A0A0G2JGR7;Q99MR1	157;157;157	A0A3L7HM07	A0A3L7HM07
22.8402	23.0043	22.9842	22.8911	23.606	23.1419	25.4834	25.676	25.212	25.0407	26.3492	22.723	S	3	721	___1													1	4.55014e-198	266.41	247.45	257.91	0.66929	4504500000	74	1.26982	-1.54684	-2.3941	0.134065	0.354413	0.355464	0.275437	0.886019	0.0537253	0.734404	A0A3L7HMQ6;A0A8C2LL87	74;84	A0A3L7HMQ6	A0A3L7HMQ6
20.6769	23.6399	24.977	24.6977	24.2789	24.6624	21.1038	21.2545	20.247	20.5268	19.6598	20.4412	S	3	721	___1		+	353_TM_353										0.99993	5.82642e-103	204.68	189.56	73.87	0.45038	446480000	86	0.193329	0.672992	0.491214	1.43531	-2.60617	-2.67661	0.784161	0.429625	0.640724	0.0367017	A0A3L7HMQ6;A0A8C2LL87	86;96	A0A3L7HMQ6	A0A3L7HMQ6
22.1999	22.7006	22.4049	22.3011	23.0572	22.9301	22.5618	23.0054	22.3022	22.3634	22.9824	22.9235	S	2	722	___1	+		2G12_353										0.997019	0.0164709	74.92	8.6497	66.692	0.23834	80495000	120	1.69131	-0.487031	-3.12879	0.537295	-0.245744	-1.15977	0.204786	0.607677	0.0203559	0.290205	G3HCK1;A0A3L7HN76;Q9ERL0;Q9EPX7;Q8CJ76	120;261;261;261;261	G3HCK1	G3HCK1
22.6419	23.0283	19.8864	21.5067	22.7676	22.5049	20.9476	20.7999	23.0151	22.4502	21.0105	20.117	S	2	724	___1													1	6.36038e-91	238.65	221.63	219.06	-0.097893	12632000000	307	0.00414235	0.010807	0.0124017	0.0444693	-0.106806	-0.127549	0.995307	0.965707	0.990507	0.902673	A0A3L7HPU9;Q5M8R8;Q5FWB6;P14869	307;307;307;307	A0A3L7HPU9	A0A3L7HPU9
23.3582	23.598	23.1921	20.3801	24.4373	23.9746	23.2232	23.7658	23.3645	23.4122	24.3449	24.423	S	3	725	___1													0.99528	2.08923e-33	140.38	127.89	125.61	0.16429	2771300000	73	0.752337	-1.21811	-1.53007	0.0323635	0.0359449	0.0939742	0.406272	0.972809	0.176873	0.928189	A0A3L7HQ14	73	A0A3L7HQ14	A0A3L7HQ14
22.7639	20.5218	20.6945	20.7426	23.6523	23.3844	23.1207	22.9791	23.0517	22.6273	23.7727	20.9495	S	3	725	___1	+		2G12_353										1	1.01623e-50	140.38	127.89	140.38	-0.022431	2704200000	77	2.05857	-2.10342	-3.82219	0.508276	-0.683786	-1.10808	0.155505	0.627796	0.0087384	0.310259	A0A3L7HQ14	77	A0A3L7HQ14	A0A3L7HQ14
22.0711	23.4026	22.6454	20.3931	22.8914	23.2212	23.3656	23.6511	23.1049	23.1936	23.756	23.7095	S	2	725	___1													1	0	377.86	361.15	377.86	-0.093279	4992300000	118	0.885323	-1.15425	-1.75261	0.284565	0.158649	0.684313	0.362556	0.772362	0.13022	0.51932	A0A3L7HQ14;A0A8C2QL03	118;111	A0A3L7HQ14	A0A3L7HQ14
25.7668	20.1596	24.8648	25.0799	21.4093	20.8336	20.9223	20.8729	25.1678	25.8495	20.8277	20.5516	S	3	725	___1													1	3.20011e-61	138.66	131.52	110.91	0.17872	511640000	141	1.20896	2.95825	2.29162	0.726593	2.08962	1.4866	0.286563	0.539781	0.0618066	0.187675	A0A3L7HQ14;A0A8C2QL03	141;134	A0A3L7HQ14	A0A3L7HQ14
20.5724	23.9362	23.4266	23.6138	24.2154	24.1073	22.7505	20.879	23.312	23.1566	22.3721	22.4066	S	2	726	___1													0.99991	2.47751e-24	199.04	172.91	199.04	2.0182	115530000	147	0.0315072	-0.1008	-0.0915692	0.0777179	-0.176252	-0.215997	0.966746	0.939362	0.930021	0.836146	A0A3L7HQF8	147	A0A3L7HQF8	A0A3L7HQF8
23.4238	20.1447	19.9979	23.6568	22.9648	19.909	23.2146	20.8244	23.5215	23.4973	24.0008	23.7484	S	2	729	___1													0.996343	4.00196e-06	96.756	72.726	96.756	0.20744	97160000	58	0.020463	0.0775557	0.060169	1.27362	1.96377	2.40051	0.979917	0.456949	0.953975	0.0532579	G3GRW4;A0A3L7HTU3	58;182	G3GRW4	G3GRW4
28.4344	28.3795	20.0697	27.9951	20.3648	20.5152	20.8017	20.4035	20.2278	20.4312	20.737	24.7898	S	3	730	___1	+		2G12_353										0.858133	1.03259e-85	225.5	195.4	50.705	0.47902	1377700000	15	1.49108	5.69839	2.77335	0.416219	1.02518	0.939975	0.233312	0.687666	0.0322791	0.383514	G3HMF9;A0A3L7HU95;D6RI64;Q9R0P4	15;15;15;15	G3HMF9	G3HMF9
26.9811	26.5468	26.4361	26.5544	26.9862	27.002	24.1772	23.9522	24.0239	23.3313	24.061	23.9329	S	2	730	___1													0.999392	0	415.23	383.11	415.23	0.34545	4583400000	17	0.609476	1.1002	1.28622	1.00931	-1.69213	-1.95864	0.477001	0.510673	0.245767	0.0978793	G3HMF9;A0A3L7HU95;D6RI64;Q9R0P4	17;17;17;17	G3HMF9	G3HMF9
23.5683	23.9452	23.4202	20.9372	24.8259	24.763	24.2902	24.7599	24.1458	20.3322	21.2978	25.4615	S	3	731	___1													0.996314	2.01249e-07	107.57	91.433	107.57	-1.1623	224510000	74	1.28978	-1.69206	-2.42785	0.755587	-1.85043	-1.53554	0.271937	0.528931	0.051312	0.175555	Q9CTF6;A0A3L7HUC0;P62071	74;186;186	Q9CTF6	Q9CTF6
20.2388	21.3944	20.9409	19.5739	21.3942	21.3942	20.793	21.2865	20.7024	20.8696	21.2843	21.1321	S	2	733	___1													0.969794	0.00772106	46.819	31.807	42.395	0.23852	17618000	7	0.795066	-0.679961	-1.60189	0.522726	-0.219868	-1.13389	0.391911	0.617324	0.1603	0.300105	A0A3L7HUU2;A0A8C2MUJ7;Q3TRK3;Q9QXS6;A0A0R4J1E3	7;7;7;7;7	A0A3L7HUU2	A0A3L7HUU2
25.5614	25.5841	25.5855	25.7536	25.7627	25.503	19.5551	26.0698	25.9084	20.9499	26.457	26.3537	S	3	733	___1													0.998469	1.22765e-150	259.25	249.53	254.05	0.14039	622510000	612	0.392812	1.3985	0.896027	0.127189	0.694601	0.339049	0.616418	0.891156	0.404751	0.746124	A0A3L7HUU2;A0A8C2MUJ7;G3H170;Q3TRK3;A0A061IEF1;A0A061IAS8;Q9QXS6	612;658;549;612;990;1054;658	A0A3L7HUU2	A0A3L7HUU2
25.0854	25.1899	25.9402	25.6322	26.7133	26.7363	25.4793	26.0209	25.444	25.4227	25.7878	26.0704	S	2	733	___1													0.999996	1.25468e-07	136.21	84.473	134.77	-0.043738	753970000	142	1.12054	-0.775523	-2.14369	0.816918	-0.556241	-1.63848	0.304575	0.514971	0.0757633	0.152434	A0A3L7HUU2;A0A8C2MUJ7;G3H170;Q3TRK3;A0A061IEF1;A0A061IAS8;Q9QXS6;A0A0R4J1E3;F7CPL2	142;142;79;142;520;584;142;142;79	A0A3L7HUU2	A0A3L7HUU2
20.4611	22.0838	20.0082	20.1599	21.195	21.7639	21.3173	19.9868	21.9644	20.0543	22.5696	21.8929	S	2	733	___1													0.986932	5.58854e-16	151.62	99.853	150.28	-0.96044	24831000	339	0.260419	-0.387493	-0.634757	0.361458	0.554595	0.836238	0.727412	0.7187	0.549011	0.435053	A0A3L7HUU2;A0A8C2MUJ7;G3H170;A0A061IEF1;A0A061IAS8	339;385;276;717;781	A0A3L7HUU2	A0A3L7HUU2
24.8345	25.0341	24.5082	24.4343	25.5906	25.3844	24.4925	24.7266	24.5453	24.704	24.748	24.769	S	2	736	___1													0.999981	4.84523e-05	113.93	54.019	96.015	-0.23016	373300000	394	0.540325	-0.345732	-1.16513	0.641141	-0.356923	-1.3409	0.513987	0.560161	0.288187	0.228486	G3HUZ5;A0A3L7HVZ0;Q8K124	394;399;395	G3HUZ5	G3HUZ5
19.9495	22.0903	20.9733	20.1927	21.7784	21.2767	22.286	22.8406	22.1724	22.7122	23.0427	23.1116	S	2	740	___1													0.992141	9.87072e-09	160.78	106.31	160.78	-1.2086	73935000	131	1.10513	-1.24396	-2.11801	0.909838	0.714292	1.7934	0.308523	0.514971	0.0784994	0.123073	G3I4Z3;A0A3L7I2A7	131;143	G3I4Z3	G3I4Z3
21.4206	20.7971	20.1687	20.8538	20.6392	20.9177	20.8807	21.212	22.5333	22.4195	23.0912	20.6705	S	2	743	___1													0.846407	3.15625e-06	106.58	84.346	106.58	0.12913	20616000	289	NaN	0	NaN	1.24915	1.2662	2.35922	NaN	0.462678	NaN	0.0563444	A0A3L7I304	289	A0A3L7I304	A0A3L7I304
22.3883	22.3227	21.9831	21.8999	24.0103	24.129	20.1475	20.2602	20.0008	19.7823	19.7561	20.4187	S	2	744	___1													0.999997	0.00399455	83.869	57.975	72.607	0.10259	82048000	165	0.00349657	0.011765	0.010476	0.977278	-2.14729	-1.90545	0.995337	0.511716	0.991981	0.105371	A0A3L7I4Q7;A0A0A1HAM8;P26645	165;163;163	A0A3L7I4Q7	A0A3L7I4Q7
21.2038	20.4814	20.6529	20.1009	20.7685	20.576	22.894	23.7246	21.8288	21.6536	22.3621	22.7701	S	2	745	___1													0.856548	2.39359e-06	106.67	96.962	65.563	-1.4261	61444000	158	0.851916	-1.38101	-1.69694	0.0709068	0.16288	0.198294	0.374058	0.94378	0.140632	0.849363	G3HUR3;A0A3L7I6E9;Q9CZ91	158;275;276	G3HUR3	G3HUR3
20.5855	21.4349	22.1548	22.5765	21.9071	23.5729	22.6592	22.9957	22.5066	22.5523	23.1553	23.2514	S	3	747	___1													1	0.000150061	109.6	99.411	109.6	-0.60402	72661000	33	1.01208	-1.0958	-1.96325	0.0743201	0.0826921	0.207191	0.328342	0.94088	0.0972562	0.842713	A0A3L7I7X6	33	A0A3L7I7X6	A0A3L7I7X6
22.1613	22.0977	21.9454	21.2831	23.0737	22.7826	22.5643	19.5856	20.005	19.9011	23.2407	20.3598	S	2	747	___1													1	1.15951e-16	156.73	131.93	125.73	-0.1198	1225100000	48	0.0545728	-0.12967	-0.154984	0.443439	-1.12492	-0.990419	0.944974	0.668048	0.881916	0.360214	A0A3L7I7X6	48	A0A3L7I7X6	A0A3L7I7X6
20.4354	20.147	19.04	20.6835	20.7822	20.7817	19.962	19.823	20.7992	19.8875	22.5822	22.5455	S	3	747	___1													0.810864	0.00144132	62.162	46.532	59.418	1.2364	16449000	95	0.2371	-0.260782	-0.585906	0.769927	1.11635	1.55968	0.748225	0.526902	0.579295	0.169853	A0A3L7I7X6	95	A0A3L7I7X6	A0A3L7I7X6
22.3944	22.8063	22.1055	21.8693	23.0532	22.8171	21.2727	20.3078	19.7079	19.8045	20.7238	20.5167	S	2	751	___1													0.999992	0.0056728	64.73	38.993	64.73	-0.66141	43394000	928	0.259148	0.431142	0.632121	1.27029	-1.6745	-2.39488	0.72799	0.456981	0.550619	0.0536677	G3HIN8;A0A3L7I8J7	928;931	G3HIN8	G3HIN8
22.8544	23.6704	19.9135	23.6256	23.5681	23.7163	20.4094	22.1963	24.5594	24.6663	23.6709	20.4085	S	2	751	___1													1	1.16281e-43	204.23	180.4	204.23	0.064983	263150000	655	0.0124721	0.0434198	0.0369933	0.281445	0.853718	0.677964	0.989483	0.773582	0.97169	0.523065	G3HIN8;A0A3L7I8J7	655;658	G3HIN8	G3HIN8
22.3147	21.0746	21.7503	22.1904	20.8407	22.9092	20.7997	21.4356	20.9893	21.1764	21.6375	21.7373	S	2	751	___1													0.999993	0.0243384	68.224	6.2612	68.224	0.018817	37279000	258	0.240448	0.336176	0.592984	0.0761462	-0.11119	-0.21193	0.745605	0.940106	0.574846	0.839177	G3HIN8;A0A3L7I8J7;B2RQ68;B7ZW89;Q8R4U7	258;261;261;304;261	G3HIN8	G3HIN8
24.2478	24.0283	23.6676	20.3614	24.2625	24.1624	23.78	23.7611	23.6187	23.4785	23.5248	23.24	S	2	752	___1		+	353_TM_353										0.978452	1.09035e-163	279.19	253.97	209.89	-0.34534	394030000	94	0.444675	-0.915204	-0.992694	1.86683	-0.52597	-3.45268	0.578376	0.296258	0.35919	0.0135884	Q99K70;A0A3L7I8K9;G3HN66	94;94;11	Q99K70	Q99K70
23.0796	20.556	19.8938	23.7783	24.8923	24.7714	24.0946	24.3947	19.7034	23.0292	24.2585	24.2805	S	2	752	___1	+		2G12_353										0.952236	3.70418e-29	207.97	158.69	207.97	-0.65546	315770000	381	1.51537	-2.71131	-2.81579	0.77774	-1.72033	-1.57281	0.23024	0.525782	0.0305229	0.166825	Q99K70;A0A3L7I8K9	381;381	Q99K70	Q99K70
21.8602	20.6468	21.5638	21.1559	22.5602	20.9649	21.1543	22.1966	21.8501	21.996	20.4109	22.0099	S	2	752	___1													1	2.07141e-155	267.81	267.81	209.4	0.78561	296180000	2	0.382654	-0.412338	-0.876777	0.101862	-0.152257	-0.2772	0.623858	0.918719	0.41433	0.790929	Q99K70;A0A3L7I8K9	2;2	Q99K70	Q99K70
23.1419	23.072	22.8206	22.7856	24.286	24.0779	23.9384	23.732	24.3352	24.0732	25.0498	24.777	S	2	752	___1	+		2G12_353	+		2G12_353	+		2G12_353	+		2G12_353	0.999984	2.07141e-155	267.81	267.81	209.4	0.78561	1128400000	15	3.43227	-1.05355	-7.17738	1.16563	0.550204	2.21899	0.0360947	0.477904	0.000369601	0.0682928	Q99K70;A0A3L7I8K9	15;15	Q99K70	Q99K70
22.8777	21.1871	23.1833	22.7139	22.9363	20.8314	23.4526	23.2001	23.2016	22.4632	23.5966	23.49	S	3	755	___1													0.99923	3.90981e-24	104.9	91.372	104.9	1.1449	93149000	113	0.0539619	-0.114635	-0.15334	0.391127	0.582729	0.892841	0.945245	0.699679	0.883157	0.406325	G3IJQ4;A0A8C2N3L6;A0A3L7I9H4	113;114;114	G3IJQ4	G3IJQ4
19.9966	20.9888	22.805	22.3409	21.0349	20.4678	23.2328	22.7169	23.113	22.318	20.0267	23.4194	S	2	756	___1													0.996282	4.32625e-07	103.79	57.722	97.767	-1.6596	58192000	29	0.135502	-0.330304	-0.358875	0.132567	0.356184	0.351901	0.852287	0.887785	0.731979	0.736942	A0A8C2MAU3;A0A3L7I9M2;G3I4E3	29;29;29	A0A8C2MAU3	A0A8C2MAU3
30.6402	30.6713	30.7529	30.7493	24.2948	24.2985	29.5367	29.9335	23.7186	30.779	23.7337	22.9455	S	4	759	___1													1	0	422.53	397.29	364.44	-0.88649	27037000000	65	1.2409	3.68754	2.34532	0.298246	-1.72169	-0.711966	0.280797	0.765923	0.0574248	0.503216	A0A8C2MG42;G3HDL6;A0A3L7IBK4;A0A087WS46;O70251	65;106;106;65;106	A0A8C2MG42	A0A8C2MG42
20.5217	21.0593	21.2648	21.6425	21.8606	20.5614	21.7444	22.9137	22.7174	23.1927	22.5495	22.9177	S	2	762	___1													0.939802	7.99981e-06	83.877	71.731	83.877	-0.24796	45235000	118	0.566548	-0.64795	-1.21135	1.12185	1.0743	2.14587	0.500596	0.484206	0.271302	0.0755352	Q0VBA4;A0A3L7IHA0;G3I949;Q9D7S7	118;118;159;118	Q0VBA4	Q0VBA4
18.7728	19.4246	19.9817	19.8318	20.6953	20.5153	21.4294	21.9507	22.0898	21.8345	22.0114	22.2621	S	2	763	___1	+	+	2G12_353;353_TM_353										1	1.79316e-06	121.02	94.904	121.02	1.6333	38167000	11	2.06609	-1.64495	-3.83706	1.40155	0.901797	2.61845	0.154505	0.429625	0.00858826	0.0396686	A0A3L7IIR3;Q4FK79;Q9DCF9	11;11;11	A0A3L7IIR3	A0A3L7IIR3
21.0416	20.8372	22.318	22.1098	23.3893	22.8853	22.2756	22.5142	20.3874	22.1306	22.1127	22.5017	S	3	765	___1	+		2G12_353										0.983337	0.00011307	67.418	49.281	67.418	-0.16005	54622000	146	1.43402	-1.18945	-2.67438	0.941889	-0.983013	-1.84667	0.240835	0.512786	0.0368109	0.114317	Q5M9K7;Q3U9P0;A0A3L7IM84;P63325	146;146;146;146	Q5M9K7	Q5M9K7
20.9648	21.6268	19.515	20.9593	20.3404	22.3464	21.0175	21.7194	21.8592	21.6406	21.9932	22.1406	S	2	766	___1													0.982317	0.00350999	96.331	58.245	96.331	0.2237	31981000	79	0.420406	-0.589462	-0.94778	0.581127	0.552474	1.23688	0.595713	0.586788	0.379834	0.262345	A0A3L7IMK5;Q3UB66;Q0PD67;P62821;G3H122;G3I2E9;A0A8C2LZD7;A0A494B945;Q6ZPF0;Q9D1G1;Q0PD66;Q5SW88;A0A8C2LIH4;A0A494BA38;A0A494BBL7;Q3V3C2	79;79;79;79;76;76;78;139;127;76;76;76;70;76;76;76	A0A3L7IMK5	A0A3L7IMK5
23.1387	23.3116	23.0838	23.2975	23.0026	23.4117	22.9504	23.2883	23.1817	23.2961	23.279	23.2174	S	2	769	___1													0.999694	0.00540465	62.546	16.084	44.349	-0.3426	116500000	564	0.134897	0.0446763	0.357442	0.293328	0.0803084	0.702059	0.85268	0.766258	0.732998	0.508947	G3I8S7;A0A3L7ISI1;G3H667;A0A061IAJ7;A0A8C2MV37	564;635;146;179;625	G3I8S7	G3I8S7
23.3703	23.2441	20.4124	22.096	20.9777	23.8148	22.6762	21.1181	21.9866	19.8281	22.0789	20.4	S	3	770	___1													1	1.38171e-15	147.7	119.15	85.489	-0.098029	563980000	267	0.048714	0.133983	0.139138	0.569641	-1.07329	-1.21678	0.949432	0.589892	0.893894	0.269376	A0A3Q4EBK4;A0A8C2LVM3;Q6P1B9;A0A8C2LXK1;G3HKJ6;A0A8C2LTJ2;A0A8C2QFS0;O08539	267;267;267;267;240;298;298;298	A0A3Q4EBK4	A0A3Q4EBK4
20.2164	20.5822	21.6603	20.7037	20.4461	23.4243	20.5618	23.4666	23.2939	23.3257	23.9905	24.1276	S	3	770	___1													0.971926	1.25974e-09	81.974	64.721	81.974	0.87226	81957000	293	0.623473	-1.18407	-1.31044	1.00368	1.70972	1.9493	0.470075	0.510974	0.237973	0.0991558	A0A3Q4EBK4;A0A8C2LVM3;Q6P1B9;A0A8C2LXK1;G3HKJ6;A0A8C2LTJ2;A0A8C2QFS0;O08539	293;293;293;293;266;324;324;324	A0A3Q4EBK4	A0A3Q4EBK4
20.5656	20.542	20.8135	21.1759	21.7827	21.3571	21.7197	20.0481	21.3528	21.411	21.8427	21.9066	S	2	771	___1													1	2.06915e-06	96.015	60.504	96.015	-1.0164	24432000	7	0.47754	-0.452641	-1.05271	0.414286	0.401363	0.936367	0.554933	0.689166	0.333012	0.385224	Q8K1G7;Q6P236;A0A3Q4EGD8;Q9D1P6;Q8BRC5;Q3TSL0;A0A8C2QKG6;Q8K4P0	7;7;7;7;7;7;7;7	Q8K1G7	Q8K1G7
20.8151	21.2439	20.8092	21.4466	22.2162	22.1231	21.1203	21.0118	20.6412	20.9534	20.9769	21.0773	S	2	772	___1													0.751585	0.0233299	50.088	15.835	50.088	-1.0263	18821000	329	0.739609	-0.539178	-1.5086	1.10392	-0.705688	-2.11599	0.411575	0.4919	0.182134	0.0787188	A0A3Q4EGQ9;A0A8C2MT19;A0A8C2MSZ0;E9QNE9;A0A8C2MWU2;G3HZB5;Q99JP0	329;332;329;329;332;264;329	A0A3Q4EGQ9	A0A3Q4EGQ9
22.3074	22.1876	22.517	22.0678	23.1352	23.4955	22.2617	22.745	22.5052	22.5937	22.5393	22.5761	S	2	776	___1													0.999806	0.000295048	144.8	87.577	138.55	-0.39391	251240000	98	1.19678	-0.639404	-2.27117	0.640708	-0.355768	-1.34015	0.289175	0.560161	0.0635658	0.228714	F8WH48;E0CYH4;A0A8C2MHX0;A0A494BB75;Q8C6G8	98;101;103;189;101	F8WH48	F8WH48
23.7679	23.9793	25.0462	24.8425	24.5687	24.5636	23.6016	23.9528	24.2951	24.2763	24.4161	24.6034	S	3	2210;778	___1													1	1.41176e-63	214.19	195.94	126.52	-0.64497	2123400000	1966	0.244053	0.237322	0.600579	0.396477	0.226038	0.902946	0.742087	0.696855	0.570095	0.40135	F6ZGN3;A0A4Y5WWJ7;G3I7W5;A0A8C2MLM0;Q9JMH9	29;1937;1966;1637;1966	F6ZGN3;G3I7W5	G3I7W5
22.2884	22.1689	23.0739	22.9433	22.3315	22.4668	22.477	22.8047	22.7876	22.9434	22.5348	22.6115	S	2	778	___1													1	0.00244932	103.26	73.001	103.26	0.48757	78762000	500	0.151252	0.0986462	0.39585	0.714512	0.199341	1.46614	0.832535	0.540616	0.705908	0.192969	F6ZGN3;A0A4Y5WWJ7	500;2408	F6ZGN3	F6ZGN3
20.254	20.8033	21.5647	21.263	20.837	21.6388	21.9167	20.7012	21.8742	21.3653	22.5465	21.7504	S	2	779	___1													0.999791	9.59372e-05	124.16	93.165	124.16	0.22789	56160000	105	0.308198	-0.30215	-0.731902	0.782397	0.610662	1.58063	0.680922	0.522248	0.491815	0.165045	G3UZM6;Q3V426;G3UZD6;Q6NWW1;A0A8C2N8V6;Q80TU3;A0A571BD95;A0A5F8MP95;Q9ES00	105;105;105;105;105;118;105;105;105	G3UZM6	G3UZM6
20.8627	20.4123	20.954	19.284	19.9481	22.0345	21.582	22.0183	21.6883	19.203	22.1714	19.8406	S	2	780	___1													0.90571	0.014556	60.167	25.015	53.597	-0.017402	19786000	97	0.810342	-1.01749	-1.62748	0.328258	-0.669921	-0.771645	0.387044	0.742108	0.15476	0.469615	Q3U0B0;P62482;E0CXI4;Q3U7L1;A0A571BGH0;A0A8C2LGG8;A0A8C2LH58;Q3UPV6;Q9D5E9;A0A571BEM7;A0A5F8MPA4;A0A8C2LJQ7;A0A571BF54;P63143;A0A571BFX6;Q8CD65;G3ICL7;E0CXZ9;Q3U6C5;A0A571BE49;A0A5F8MPK0	97;111;111;111;111;111;97;97;110;144;152;145;142;145;39;145;75;44;39;44;163	Q3U0B0	Q3U0B0
19.8568	22.0677	22.6543	22.4065	23.6876	23.7524	22.3062	22.7421	22.8837	22.6841	23.1085	23.153	S	2	780	___1													0.881894	0.00259047	71.085	36.364	71.085	0.14288	89250000	98	0.958892	-1.37576	-1.87491	0.171289	-0.164746	-0.441848	0.343385	0.848678	0.109928	0.674079	Q3U0B0;P62482;E0CXI4;Q3U7L1;A0A571BGH0;A0A8C2LGG8;A0A8C2LH58;Q3UPV6;Q9D5E9;A0A571BEM7;A0A5F8MPA4;A0A8C2LJQ7;A0A571BF54;P63143;A0A571BFX6;Q8CD65;G3ICL7;E0CXZ9;Q3U6C5;A0A571BE49;A0A5F8MPK0	98;112;112;112;112;112;98;98;111;145;153;146;143;146;40;146;76;45;40;45;164	Q3U0B0	Q3U0B0
21.1207	20.318	19.9038	21.8029	22.8325	22.532	21.3475	21.8923	21.7239	21.859	21.6133	21.8132	S	2	783	___1	+		2G12_353										0.999815	0.000458584	104.79	43.145	79.659	0.3382	37914000	929	1.35549	-1.36472	-2.53956	0.551853	-0.398704	-1.1855	0.258195	0.601508	0.0441073	0.280638	A0A8C2MXB9;A0A8C2MVX9;A0A5F8MPF0;Q60575	929;1059;1057;1057	A0A8C2MXB9	A0A8C2MXB9
21.1813	20.3099	22.6977	22.7246	21.5254	20.6546	20.1046	21.645	22.0451	21.7618	19.9486	21.8513	S	2	785	___1													0.999988	5.13861e-12	83.106	69.905	76.85	0.54423	28680000	517	0.485921	0.745949	1.06787	0.285911	0.419283	0.687048	0.55023	0.771111	0.326647	0.517713	Q8VCK0;Q8R3E5;Q3UPQ2;A0A5F8MPT3;Q5NCJ0;B2RUJ6;A0A8C2MMT8;Q5NCJ1;A0A8C2MG80;A0A8C2MHB3	517;823;1120;1256;1590;1595;1595;1598;1600;1603	Q8VCK0	Q8VCK0
20.0286	20.8601	20.2889	20.9143	21.8913	20.3701	21.3916	22.3211	22.5873	22.983	23.0153	23.488	S	3	787	___1		+	353_TM_353										0.972769	1.57565e-15	176.49	153.77	64.845	-0.54964	150560000	255	1.06613	-0.970552	-2.05307	1.79863	1.52486	3.32532	0.316618	0.314309	0.0858758	0.0158989	Q80Z93;A0A654ICD2;Q7TMQ1;P23242;Q8K562	255;255;255;255;217	Q80Z93	Q80Z93
19.7657	23.9873	20.4258	24.1917	21.2374	21.0155	19.9616	24.2353	19.4894	23.816	24.1913	23.9277	S	2	787	___1													0.985177	2.24247e-07	107.37	107.37	86.291	-0.3204	182690000	296	0.12111	0.480176	0.324406	0.372113	1.24363	0.856681	0.868079	0.712242	0.756642	0.424509	Q80Z93;A0A654ICD2;Q7TMQ1;P23242;Q8C4N2	296;296;296;296;22	Q80Z93	Q80Z93
19.417	21.0012	20.4244	20.5291	20.7782	21.7225	21.6026	22.0415	19.5708	20.8203	20.399	21.7829	S	2	787	___1	+		2G12_353										1	1.71971e-10	127.39	103.01	127.39	0.97295	36499000	306	1.49848	-1.19327	-2.78626	0.838988	-0.892979	-1.67537	0.233312	0.514971	0.0317338	0.144881	Q80Z93;A0A654ICD2;Q7TMQ1;P23242;Q8C4N2	306;306;306;306;32	Q80Z93	Q80Z93
20.4518	21.4501	20.043	20.0576	21.1279	21.5125	21.341	22.0902	21.977	21.8018	21.9822	21.6571	S	2	788	___1	+		2G12_353										0.997369	0.000401905	81.017	32.733	68.536	0.036667	25347000	218	1.39762	-1.01727	-2.61168	0.749843	0.336622	1.52586	0.248496	0.531889	0.0400299	0.177892	A0A668KM70;A0A8C2MU44;A0A8C2MYA2;E9QMF5;Q80TN7;G3HTK3	218;275;275;275;275;183	A0A668KM70	A0A668KM70
20.842	21.1012	21.0525	21.0729	23.0848	20.4903	19.6596	20.4128	20.0335	19.6817	21.6724	20.7439	S	3	789	___1													1	0.00976204	41.967	30.754	41.967	-0.12313	17407000	134	0.0491154	0.10524	0.140229	0.169098	-0.379046	-0.436871	0.949432	0.849892	0.893068	0.677489	A0A7N4FLU7;A0A8C2MTZ1;A0A8C2MU04;A0A8C2MTH3;A0A8C2MUD4;P28028;Q9JJU6	134;144;143;143;171;135;85	A0A7N4FLU7	A0A7N4FLU7
24.6922	24.7889	24.8184	24.6999	25.0086	24.9204	24.9311	25.1422	24.9739	20.3642	25.1118	20.5902	S	2	789	___1	+		2G12_353										0.999995	8.17815e-05	121.6	42.455	121.6	-0.74233	316670000	713	2.23004	-0.250705	-4.16858	0.852091	-2.2405	-1.69723	0.136271	0.514971	0.00588784	0.140575	A0A7N4FLU7;A0A8C2MTZ1;A0A8C2MU04;A0A8C2MTH3;A0A8C2MUD4;P28028	713;722;731;741;749;714	A0A7N4FLU7	A0A7N4FLU7
22.6468	22.7359	21.8389	20.182	23.5052	23.5787	22.6749	22.444	22.6153	22.1286	22.8361	22.8931	S	3	794	___1													0.999998	6.79805e-16	99.987	81.689	99.987	0.064583	134530000	96	0.927739	-1.19977	-1.82316	0.609101	-0.432374	-1.28557	0.35369	0.57516	0.118103	0.245979	A0A8C2L7S6	96	A0A8C2L7S6	A0A8C2L7S6
24.1704	24.0768	24.2704	24.0003	24.7882	24.865	24.6447	24.8835	24.3183	24.2062	24.5499	24.7561	S	3	795	___1	+	+	2G12_353;353_TM_353	+		2G12_353	+		2G12_353	+		2G12_353	1	1.92635e-05	146.79	98.133	74.769	-0.31971	349660000	9	3.79389	-0.665821	-8.34611	1.34361	-0.337697	-2.51929	0.0214526	0.444126	0.000160734	0.0453304	A0A8C2L943;A0A8C2LA35;A0A8C2L7V6	9;9;9	A0A8C2L943	A0A8C2L943
22.3664	22.6977	21.4337	22.1694	22.3662	22.6678	22.1245	22.314	21.709	21.8721	22.3898	22.2351	S	2	796	___1													0.999397	0.00151767	77.912	54.536	77.912	-0.20501	59315000	52	0.289103	-0.201318	-0.693519	0.815275	-0.316645	-1.63573	0.699361	0.514971	0.513922	0.153012	G3UY38;A0A8C2L9T3;A0A8C2L9U2;Q3UMT7;G5E924;A0A8C2L885;G3HJB6;Q8R081;G3UYY3;G3UY56;A0A061HW68;Q8BI42	52;52;183;151;174;183;440;182;52;74;96;151	G3UY38	G3UY38
21.798	20.999	23.1837	22.9299	21.7136	21.2949	23.7634	23.8603	22.9736	22.7886	24.0527	24.1806	S	2	797	___1													0.999593	2.93272e-30	171.84	168.44	160.13	0.23179	176960000	259	0.202243	-0.430414	-0.510842	0.505612	0.84081	1.10331	0.774067	0.630021	0.627708	0.312168	A0A8C2L897;A0A8C2LDN1;A0A061IL34;A0A061IPZ0;A0A061IQZ3	259;259;100;100;100	A0A8C2L897	A0A8C2L897
22.413	23.1429	23.4712	23.3106	23.3418	23.2166	22.0485	22.6078	23.2217	23.3758	22.5567	22.8279	S	2	797	___1													0.999848	8.0632e-17	177.67	133.21	167.28	1.0017	160190000	142	0.312702	0.280788	0.740875	0.218139	0.191871	0.545397	0.677011	0.81953	0.486741	0.605147	A0A8C2L897;A0A8C2LDN1;E9QP59;D3YU56;Q9WU40	142;142;140;140;140	A0A8C2L897	A0A8C2L897
20.6315	20.9713	20.4966	20.8817	22.5169	22.275	20.0839	20.9947	21.3007	20.5139	21.8624	21.9752	S	2	798	___1													0.852005	0.00221225	70.942	31.92	63.408	-1.1758	31888000	447	0.586122	-0.722343	-1.2456	0.028355	-0.0545831	-0.0826793	0.489819	0.976775	0.259345	0.936796	Q8CHD0;G3IBC6;A0A8C2L8C3	447;1977;1977	Q8CHD0	Q8CHD0
22.6965	22.9558	22.6552	22.8334	23.3484	23.8181	22.1871	22.9454	22.946	23.3657	22.8816	22.8452	S	3	799	___1													0.850873	5.35607e-16	100.19	82.378	91.66	-0.20785	107010000	336	0.354168	-0.28955	-0.822175	0.0632031	-0.0651355	-0.178023	0.64299	0.949865	0.442417	0.864563	A0A8C2L8E4	336	A0A8C2L8E4	A0A8C2L8E4
24.3547	24.3976	24.5079	24.1298	24.1154	24.2792	20.2249	20.5821	24.3501	24.192	20.6303	20.6355	S	3	801	___1													1	3.00184e-71	188.69	176.37	188.69	-1.1448	504730000	2734	0.949524	2.04711	1.85935	0.0344193	0.151576	0.0997321	0.346705	0.971046	0.112325	0.923806	A0A8C2L8V8;G3HJ15;A0A8C2QC64	2734;2744;2770	A0A8C2L8V8	A0A8C2L8V8
22.19	22.2561	22.3575	22.1317	22.955	22.6106	22.6655	23.1648	22.7595	22.7212	23.5045	23.456	S	2	801	___1	+		2G12_353				+		2G12_353				0.942406	0.00825478	80.688	68.641	61.56	0.30279	93446000	788	2.36222	-0.615137	-4.44705	0.473164	0.261328	1.04477	0.126063	0.6478	0.00434286	0.336385	A0A8C2L8V8;G3HJ15;A0A8C2QC64;Q9ERU9	788;762;788;788	A0A8C2L8V8	A0A8C2L8V8
25.0206	25.0455	24.757	24.7126	25.905	25.8153	25.1917	25.389	25.2037	25.2221	25.4836	25.385	S	2	801	___1	+		2G12_353										1	3.46931e-251	316.97	270.96	316.97	-0.67878	727840000	2401	1.9532	-0.69135	-3.61696	0.660783	-0.251662	-1.37461	0.172604	0.552816	0.0111377	0.218382	A0A8C2L8V8;G3HJ15;A0A8C2QC64	2401;2411;2437	A0A8C2L8V8	A0A8C2L8V8
22.1328	22.2693	23.3572	23.4414	24.4221	24.3596	20.7301	20.2063	20.0556	20.6975	21.1308	20.31	S	3	801	___1													0.875581	1.37582e-06	75.718	50.885	75.718	0.04004	75797000	1608	0.115842	0.370624	0.311617	0.805644	-1.88108	-1.61961	0.873914	0.515631	0.765875	0.156443	A0A8C2L8V8;G3HJ15;A0A8C2QC64	1608;1618;1644	A0A8C2L8V8	A0A8C2L8V8
21.2649	21.0436	21.5234	21.0956	22.5718	22.2798	20.9725	21.2947	20.6668	20.9446	22.0303	20.5058	S	2	801	___1													0.991948	0.000656269	108.98	74.182	86.756	-0.15757	145360000	2122	0.661064	-0.547803	-1.37509	0.701041	-0.742811	-1.44328	0.449735	0.54595	0.218241	0.199049	A0A8C2L8V8;G3HJ15;A0A8C2QC64;Q9ERU9	2122;2132;2158;2117	A0A8C2L8V8	A0A8C2L8V8
20.9065	20.721	20.9145	20.1082	20.9054	20.907	24.5072	24.5475	24.8866	24.6325	21.241	25.1884	S	4	801	___1													0.996067	4.89407e-47	125.68	119.1	113.17	0.22488	172620000	1158	0.994064	-2.0542	-1.93332	0.400864	1.27035	0.911208	0.334087	0.695135	0.101376	0.397316	A0A8C2L8V8;G3HJ15;A0A8C2QC64	1158;1132;1158	A0A8C2L8V8	A0A8C2L8V8
24.8761	24.9314	25.0719	25.1112	25.6467	25.6516	25.1303	25.3048	24.9636	25.0817	25.5916	25.7038	S	2	803	___1	+		2G12_353										0.999987	0.000507901	116.52	53.035	116.52	0.13221	491160000	249	1.66792	-0.435658	-3.08655	0.169149	-0.0981593	-0.436987	0.21134	0.849892	0.0214823	0.677409	G3IKP7;A0A8C2L987;Q0VBL3	249;293;293	G3IKP7	G3IKP7
20.6594	21.6541	20.0624	20.3754	21.2718	21.1538	20.3429	20.0936	20.9052	19.8081	20.4315	21.0698	S	2	805	___1													1	0.00361838	67.169	40.049	43.297	0.16593	226230000	2	0.0208582	-0.0277033	-0.0613051	0.152084	-0.161906	-0.397784	0.979528	0.865841	0.953107	0.704556	F7J0L2;H7BX95;A0A8C2L9D1;Q6PDM2;F7J0L3	2;2;2;2;2	F7J0L2	F7J0L2
22.374	22.2988	22.9157	20.7847	23.9835	23.929	20.8893	23.4425	22.8351	22.8991	24.0017	24.0446	S	2	805	___1													0.999913	0.00116505	67.252	50.919	55.452	0.55781	673790000	199	0.514371	-0.967762	-1.11898	0.186581	0.384078	0.476228	0.532825	0.837007	0.305935	0.650758	F7J0L2;H7BX95;A0A8C2L9D1;Q6PDM2	199;199;199;199	F7J0L2	F7J0L2
20.0475	20.5388	20.7776	20.6679	22.0786	19.6378	20.4741	20.1788	20.7856	20.6042	20.4907	20.3354	S	2	807	___1													0.904718	6.23589e-11	126.77	112.61	126.77	1.5283	12160000	4	0.0540883	-0.0843644	-0.15368	0.0245496	-0.0383296	-0.0718708	0.945223	0.980791	0.8829	0.945041	A0A8C2L9H8;G3GXW3	4;4	A0A8C2L9H8	A0A8C2L9H8
24.8439	25.0975	24.3083	24.0206	25.6003	25.6716	20.5482	24.7966	19.8662	24.3765	25.2635	20.5006	S	2	809	___1													0.795959	0.00078345	81.09	19.512	71.153	-1.2456	299320000	411	0.124534	0.413429	0.332671	0.398201	-1.65246	-0.906195	0.864333	0.695135	0.750699	0.39976	G3IBY7;A0A8C2L9K4	411;617	G3IBY7	G3IBY7
24.7435	24.54	24.8169	24.8042	25.0141	24.9651	24.9706	25.0887	24.9654	24.8494	25.6494	25.4916	S	3	811	___1	+		2G12_353										1	2.48046e-44	195.13	165.19	45.047	-1.1254	7242600000	6	2.16836	-0.283492	-4.04211	0.537609	0.229295	1.16032	0.143773	0.607677	0.00678648	0.289995	A0A8C2L9N9	6	A0A8C2L9N9	A0A8C2L9N9
20.8399	20.4504	20.5627	26.6775	22.9723	23.3158	26.8132	21.0929	26.8648	20.4458	20.6516	27.3546	S	3	811	___1													1	2.48046e-44	195.13	165.19	45.047	-1.1254	6469700000	8	0.309082	-1.41592	-0.733664	0.0436216	0.280619	0.125223	0.680009	0.966246	0.490816	0.904437	A0A8C2L9N9	8	A0A8C2L9N9	A0A8C2L9N9
21.0427	20.0317	21.0982	20.1747	21.8053	20.6403	22.699	23.0547	22.7869	22.8082	23.3693	23.2659	S	3	814	___1													1	2.70614e-32	120.57	109.87	120.57	-0.43087	75331000	1107	1.27871	-1.46296	-2.40912	0.914884	1.00775	1.80179	0.274302	0.514971	0.0526371	0.121651	A0A8C2LCM9;A0A8C2L9X4;G3GYB0	1107;1095;769	A0A8C2LCM9	A0A8C2LCM9
20.1991	20.6185	21.3929	21.764	23.0895	23.1197	22.4434	22.7428	21.7998	21.9704	20.9837	22.4838	S	3	816	___1	+	+	2G12_353;353_TM_353				+		2G12_353				0.999774	1.06936e-23	114.83	105.78	105.16	-0.15085	983610000	603	2.49978	-1.85521	-4.74842	1.60295	-1.03944	-2.97026	0.10547	0.384684	0.00316388	0.024949	Q6P5B5;A0A8C2LA09;G3GY70;Q9WVR4	603;605;618;602	Q6P5B5	Q6P5B5
22.0208	22.3905	22.7037	22.2427	23.5337	23.5556	22.3193	23.0628	22.0509	22.3378	22.7578	22.8009	S	2	820	___1													1	5.97453e-08	170.18	145.4	78.486	0.64007	454860000	249	1.27945	-0.778418	-2.41038	0.94645	-0.630984	-1.85424	0.274302	0.512439	0.0525469	0.113123	G3H220;A0A8C2LAJ3	249;353	G3H220	G3H220
21.126	21.4874	22.6208	19.4104	20.2042	20.4101	20.082	20.0906	19.9326	20.2567	20.6919	20.3104	S	3	824	___1													1	0.00673525	45.33	30.454	44.294	0.28092	14139000	10	0.699838	0.964432	1.44123	0.236085	0.101182	0.583755	0.429447	0.806449	0.199601	0.580651	A0A8C2LAU2	10	A0A8C2LAU2	A0A8C2LAU2
22.5042	23.2486	22.5405	20.0547	20.7746	22.3543	22.2129	20.6317	21.6489	22.4869	23.0896	20.0084	S	2	825	___1													0.996126	7.58246e-26	164.02	142.49	164.02	-0.66845	94292000	29	0.297486	0.593593	0.710438	0.148166	0.315062	0.388666	0.690053	0.870146	0.504097	0.710941	Q3UDA2;A2BFF8;A2BFF7;A0A8C2LCF4;D6Q0F7;Q3TPJ8;A2BFF5;A2BFF9;A0A8C2LAW3;D6Q0F6;D6Q0F5;O88487	29;95;95;95;101;95;101;101;101;113;118;95	Q3UDA2	Q3UDA2
25.7149	25.6503	26.0498	25.8186	25.9337	25.7853	25.968	26.0602	25.7668	25.8154	26.059	26.2471	S	2	826	___1													1	4.02023e-31	177.74	156.9	177.74	0.097951	783440000	2	0.57585	-0.128416	-1.22765	0.103326	0.0352497	0.280838	0.495697	0.918719	0.265552	0.788268	Q3TCW5;G3GXU2;D3YUV1;A0A8C2LAY6;Q99J45	2;2;2;2;2	Q3TCW5	Q3TCW5
22.3497	22.4438	21.7014	22.1742	21.9455	22.9715	21.2323	22.6929	22.3963	20.327	20.2145	23.3809	S	2	828	___1													0.999909	0.00768846	78.692	22.333	78.692	-1.207	50640000	326	0.0351559	-0.0432434	-0.101789	0.302838	-0.630883	-0.721182	0.965767	0.764583	0.92224	0.497923	A0A8C2LC17;Q60437;A0A8C2LDF0;A0A8C2LBF1;G3GX55;B1AZ46;Q3UKP6;Q8BKX1	326;326;326;326;346;326;326;326	A0A8C2LC17	A0A8C2LC17
20.6141	20.344	19.2397	20.6198	21.0602	20.6562	24.7497	24.8349	24.5578	24.548	24.5047	24.5312	S	2	828	___1													0.992526	4.07997e-05	110.66	69.122	110.66	0.58044	157010000	455	1.16116	-2.62084	-2.21152	0.735495	1.71017	1.50165	0.298411	0.53809	0.0689984	0.183868	A0A8C2LC17;Q60437;A0A8C2LDF0;A0A8C2LBF1;G3GX55;B1AZ46;Q3UKP6;Q8BKX1	455;455;455;455;475;455;455;455	A0A8C2LC17	A0A8C2LC17
22.3821	22.134	22.4756	22.2148	22.2856	21.9782	22.6647	23.1498	22.2531	22.2159	23.0468	23.2192	S	2	829	___1													0.999996	1.27768e-06	125.54	63.892	125.54	-0.31571	74269000	47	0.355319	-0.217928	-0.824399	0.1754	0.16417	0.45115	0.641684	0.846465	0.441246	0.667729	A0A8C2LCV9;A0A8C2LBH4	47;47	A0A8C2LCV9	A0A8C2LCV9
21.3673	20.6609	21.4339	19.4197	22.2383	22.9099	21.0723	21.1996	21.2445	21.1179	22.1129	22.1185	S	3	830	___1													0.996639	0.0054754	48.177	30.369	48.177	0.071472	34124000	11	0.896404	-1.13458	-1.77105	0.153522	-0.206594	-0.401118	0.361058	0.865354	0.126939	0.702228	F7A063;D3Z664;D6RHK6;D3Z4A7;D3Z7G2;D6RJL1;G3IAA7;B7ZMU0;A0A8C2LBL3;A0A8C2QCQ4;A0A8C2LG12;Q8C5X2;A0A8C2QCQ2;Q8CCA0	11;11;71;11;11;71;11;71;71;71;71;85;85;71	F7A063	F7A063
19.9206	20.0706	19.5149	20.2257	20.0387	20.9485	22.2384	22.0298	21.7009	21.8698	22.6174	23.0208	S	3	831	___1	+		2G12_353										0.999979	3.80291e-31	134.06	111.17	85.087	-0.50841	217460000	100	1.38607	-1.38091	-2.59187	0.825501	0.988376	1.65283	0.25284	0.514971	0.0411086	0.149451	A0A8C2LFV9;A0A8C2QC47;A0A8C2LBL7;A0A8C2LG94	100;94;100;85	A0A8C2LFV9	A0A8C2LFV9
21.1769	21.1	20.273	20.3952	20.4403	21.2962	20.6179	20.727	20.0976	20.0173	21.3029	21.0481	S	2	832	___1													0.967399	0.000488522	85.837	57.663	71.548	0.46031	15220000	25	0.0396713	-0.0341101	-0.114336	0.157053	-0.153881	-0.409283	0.958923	0.862633	0.912701	0.696541	A0A8C2LBP5	25	A0A8C2LBP5	A0A8C2LBP5
23.197	22.6853	23.0329	23.0206	22.8977	22.6055	20.2231	20.4039	22.5811	22.5809	22.2751	22.3042	S	3	837	___1													1	2.44154e-16	104.41	91.322	43.523	-0.53353	92784000	2	1.05154	1.45139	2.02881	0.598646	0.902776	1.26742	0.32034	0.578604	0.0888102	0.251973	A0A8C2LCH3;Q545R3;Q3TD08;B7ZWC0;Q62433;E9Q0J8;E9PZC7;E9Q7G8;E9Q147;E9Q7V2;E9Q514;E9Q5I8;E9Q3F9;E9PVF3;Q3TSR4	2;2;2;2;2;2;2;2;2;2;2;2;2;2;2	A0A8C2LCH3	A0A8C2LCH3
24.8016	24.9359	24.3779	23.9081	25.822	25.792	23.6646	24.2756	24.3325	24.2142	24.2701	24.2066	S	2	837	___1													0.999934	6.13014e-19	185.66	172.86	185.66	0.23916	1353600000	330	0.265985	-0.382677	-0.646269	0.537289	-0.632713	-1.15976	0.722452	0.607677	0.542019	0.290209	A0A8C2LCH3	330	A0A8C2LCH3	A0A8C2LCH3
21.3306	20.5595	22.2597	22.3987	21.1972	20.8995	22.6781	22.7941	22.9221	22.9858	20.8194	22.7882	S	2	838	___1													0.980366	0.00093745	105.65	74.218	105.17	0.05912	50669000	114	0.148921	-0.255083	-0.390425	0.281988	0.486634	0.679072	0.835048	0.77319	0.709707	0.52241	A0A8C2LCQ0;D3Z511;G3H0P2;Q91WM6	114;118;119;118	A0A8C2LCQ0	A0A8C2LCQ0
21.848	21.8632	22.5156	22.4825	22.8738	22.3772	20.3264	20.7431	20.1467	20.631	20.0984	20.8746	S	2	839	___1													1	1.01777e-07	159.22	124.21	111.43	0.45141	182370000	2	0.408529	0.597234	0.925597	0.89469	-1.14243	-1.7682	0.604417	0.514971	0.390365	0.127441	Q9D0J8;A0A8C2LCQ5;Q66JR8	2;2;111	Q9D0J8	Q9D0J8
21.7301	20.7422	20.0881	20.5501	20.3771	21.6773	22.799	23.2515	22.7936	23.069	23.1893	23.3935	S	2	841	___1													1	0.00141537	96.067	71.292	89.189	-0.41899	53938000	1146	0.861573	-1.24862	-1.71305	0.829744	1.08513	1.65993	0.369589	0.514971	0.137539	0.147998	A0A8C2LCY5	1146	A0A8C2LCY5	A0A8C2LCY5
20.7246	22.9528	22.8916	20.1161	23.5914	23.549	19.9043	23.2033	22.3965	22.8572	23.3606	23.8261	S	2	842	___1													0.986833	5.18328e-14	102.08	87.405	102.08	-0.77565	143090000	339	0.328688	-0.890727	-0.77249	0.235087	0.548121	0.581639	0.664225	0.806617	0.469151	0.581987	A0A8C2LD04;A0A8C2LJN6;A0A8C2QCT7;A0A8C2LFY6;A0A8C2LDS5;G3H6V0;A0A8C2LCY6	339;479;964;993;1028;1249;1258	A0A8C2LD04	A0A8C2LD04
23.1727	22.7658	22.5481	22.516	22.938	22.6997	21.1172	19.3861	20.7996	21.8059	20.9729	20.9757	S	2	844	___1													0.901981	0.000612105	148.41	120.73	148.41	0.83991	51569000	242	0.706998	1.2154	1.45339	0.181604	-0.396739	-0.465105	0.426589	0.841213	0.196337	0.658258	G3HHP2;F6XZM9;F6RND9;A0A8C2LD88;P97434	242;489;1001;1014;1015	G3HHP2	G3HHP2
22.9352	23.0119	23.0224	22.5588	20.4692	20.7938	23.4086	23.9325	23.4833	23.6754	23.4496	23.4413	S	2	845	___1													0.99997	9.95697e-05	115.29	83.078	75.416	-0.20202	106290000	268	0.352339	0.731046	0.818635	0.754153	1.36138	1.53313	0.645002	0.529875	0.444284	0.176135	Q05BG3;E9Q1T3;A0A8C2MDA8;A0A8C2LDA8;E9PX30;Q8BPM2	268;268;335;335;335;335	Q05BG3	Q05BG3
27.6757	27.777	27.967	27.5904	28.5587	28.5665	26.2613	27.5583	29.4202	29.7929	28.2197	28.4854	S	3	846	___1													1	0	353.24	335.59	305.77	0.15322	8159200000	125	0.00996842	0.0163555	0.0296494	0.961846	1.24339	1.87982	0.992866	0.512439	0.977308	0.109183	A0A8C2LDB4;G3IBF1;A0A8C2LE52;A0A8C2QCF1;A0A8C2LHL3;Q61937;Q5BL09;Q5U438;Q5SQB7;Q5SQB5;Q5SQB0;Q9DAY9;Q8BSZ3;Q3U536;Q3UDA7	125;141;125;125;125;125;125;125;125;125;125;125;125;125;125	A0A8C2LDB4	A0A8C2LDB4
23.4522	22.7053	25.2222	25.143	23.1892	23.6007	20.2556	22.7114	24.6608	24.728	23.4554	23.4773	S	2	846	___1													1	1.71246e-81	230.29	197.94	228.15	-0.079329	804080000	70	0.872144	1.69143	1.73066	1.02068	1.64112	1.97752	0.36637	0.510202	0.134232	0.0953506	A0A8C2LDB4;G3IBF1;A0A8C2LE52;A0A8C2QCF1;A0A8C2LHL3;Q61937;Q5BL09;Q5U438;Q5SQB7;Q5SQB5;Q5SQB0;Q9DAY9;Q8BSZ3;Q3U536;Q3UDA7;A0A8C2M128;A0A8C2MCX4	70;86;70;70;70;70;70;70;70;70;70;70;70;70;70;74;65	A0A8C2LDB4	A0A8C2LDB4
20.543	21.4578	20.0639	20.2437	21.9523	22.2899	22.8515	23.1178	22.777	22.7526	23.5159	23.927	S	2	846	___1	+		2G12_353				+		2G12_353				0.995322	0.000646844	100.79	83.874	67.704	0.091558	70934000	241	2.54593	-1.97579	-4.85233	0.891937	0.69024	1.76362	0.100904	0.514971	0.00284491	0.128252	A0A8C2LDB4;G3IBF1;A0A8C2LE52;A0A8C2QCF1;A0A8C2LHL3;Q61937;Q5BL09;Q5U438;Q5SQB7;Q5SQB5;Q5SQB0;Q9DAY9;A0A8C2QGF1;A0A8C2M128;A0A8C2MVT5;A0A8C2LNU2;A0A8C2LUE0;A0A8C2MCX4;A0A8C2LR75	241;229;241;213;241;241;241;241;241;241;213;241;212;237;201;223;195;151;160	A0A8C2LDB4	A0A8C2LDB4
20.7424	20.2929	21.0074	20.9025	21.928	22.1855	21.6033	21.9287	22.0432	21.7572	22.2062	21.7731	S	2	847	___1	+		2G12_353				+		2G12_353				1	0.000621238	87.298	49.742	60.167	-1.2367	27457000	198	2.99572	-1.17506	-5.94761	0.074566	0.0335798	0.20783	0.0624086	0.940877	0.00100991	0.842236	A2ALU3;Q5DTW3;G3HLH7;A0A8C2LDE8;Q8K382	198;421;467;579;592	A2ALU3	A2ALU3
20.6848	21.2188	20.3171	21.1522	22.4692	20.2648	21.636	21.804	21.8323	21.8618	21.8026	20.3274	S	2	849	___1													0.999328	0.000449825	80.706	39.002	80.706	-0.032437	26370000	576	0.661752	-0.70028	-1.37627	0.0515051	-0.0874991	-0.146708	0.449547	0.96075	0.217895	0.888167	A0A8C2LDN9;G3HL60	576;581	A0A8C2LDN9	A0A8C2LDN9
23.895	23.2929	23.5379	23.6739	24.4821	23.7802	23.0379	23.0436	23.6037	23.5894	23.3491	23.4758	S	2	850	___1													1	2.07508e-90	246.95	181.39	246.95	0.75797	428040000	92	0.0128197	0.0139914	0.0380098	0.0839963	-0.0814505	-0.232139	0.989257	0.93484	0.970913	0.824145	A0A8C2QCS0;A0A8C2LDQ1;A0A8C2LJF0	92;92;92	A0A8C2QCS0	A0A8C2QCS0
20.0748	22.0484	22.0491	22.4505	20.298	20.6606	21.3571	20.4594	19.184	20.332	20.7327	20.6612	S	2	850	___1													0.996259	0.000332923	84.297	40.693	84.297	-4.0992	17095000	328	0.822078	0.961916	1.64711	0.498252	-0.466299	-1.0901	0.383919	0.63341	0.150634	0.317503	A0A8C2QCS0;A0A8C2LDQ1;A0A8C2LJF0;G3HDP3	328;328;328;175	A0A8C2QCS0	A0A8C2QCS0
23.2949	23.1605	21.7989	21.9752	23.7408	23.425	25.3446	25.429	24.9535	24.8785	25.8107	26.0307	S	2	851	___1	+		2G12_353										1	1.21973e-164	280.62	245.44	150.12	-0.69241	1865400000	355	1.59046	-1.92745	-2.94808	0.765107	0.933537	1.55157	0.221865	0.526902	0.025677	0.171748	A0A8C2LDR3;A0A8C2LGN5;A0A8C2LGM3;G3HCI9;A0A8C2MCG9;G3HCI7	355;360;365;360;378;378	A0A8C2LDR3	A0A8C2LDR3
21.0871	21.1431	21.3568	20.7326	22.7454	22.9217	20.3261	19.8046	20.9023	20.3612	21.047	20.5643	S	2	851	___1													1	0.000280904	104.82	20.955	87.667	0.40659	86238000	612	0.17585	-0.369551	-0.452165	0.389124	-0.730767	-0.889051	0.804221	0.699679	0.667037	0.408203	A0A8C2LDR3;A0A8C2LGN5;A0A8C2LGM3;G3HCI9;S4R1M2;D3YXK2	612;617;622;617;623;623	A0A8C2LDR3	A0A8C2LDR3
20.0011	21.108	20.886	20.4326	21.0377	20.8255	25.3259	25.8731	25.7548	25.8686	25.564	25.604	S	2	851	___1													1	0.000280904	105.2	72.115	87.667	0.40659	496630000	615	0.994187	-2.65861	-1.93353	0.911148	2.43236	1.79557	0.334087	0.514971	0.101348	0.122702	A0A8C2LDR3;A0A8C2LGN5;A0A8C2LGM3;G3HCI9;S4R1M2;D3YXK2	615;620;625;620;626;626	A0A8C2LDR3	A0A8C2LDR3
22.4305	22.3829	20.0087	20.426	23.0509	20.7636	20.7074	21.9166	22.2547	22.0039	22.2109	21.4032	S	3	851	___1													1	4.0889e-43	134.78	121.04	134.78	0.63589	37835000	225	0.13258	-0.29763	-0.351932	0.247935	0.358522	0.608732	0.855502	0.797285	0.73692	0.565021	A0A8C2LDR3;A0A8C2LGN5;A0A8C2LGM3;S4R1M2;D3YXK2;Q3UGR1;Q6A0C0;Q80YR5	225;230;235;235;235;229;267;229	A0A8C2LDR3	A0A8C2LDR3
21.8166	22.1708	22.4158	22.8986	22.9483	23.6486	22.381	23.6782	19.339	22.8623	23.7125	21.1796	S	2	851	___1													0.904979	0.00128955	80.69	55.767	78.324	-0.15121	151500000	454	1.14135	-0.8386	-2.17842	0.657487	-1.39066	-1.36896	0.301884	0.552816	0.0722183	0.220046	A0A8C2LDR3;A0A8C2LGN5;A0A8C2LGM3;G3HCI9;S4R1M2;D3YXK2;A0A8C2MCG9;G3HCI7;Q3UGR1;Q6A0C0;Q80YR5	454;459;464;459;465;465;479;441;488;509;488	A0A8C2LDR3	A0A8C2LDR3
20.4	20.7717	21.0277	21.0935	21.3429	21.9872	21.5663	21.5381	21.0474	20.7106	21.7233	21.8177	S	2	855	___1	+		2G12_353										0.999981	0.0215971	53.751	28.913	53.751	0.29545	28385000	379	2.03857	-0.785407	-3.78281	0.420434	-0.283901	-0.947832	0.157918	0.684105	0.0091501	0.37981	A0A8C2LE45;Q8CBP6;G3H985;A0A061I783;P30415	379;354;97;187;379	A0A8C2LE45	A0A8C2LE45
20.4455	21.4598	19.6181	20.4109	20.3339	19.6497	22.3118	22.7815	22.6862	22.1682	23.0538	22.7644	S	2	857	___1													0.999936	1.43046e-29	204.33	177.11	140.6	0.45068	358950000	47	0.41041	-0.785677	-0.929121	0.911429	1.39894	1.79604	0.602982	0.514971	0.388678	0.122623	A0A8C2LE85;Q3TRX6;Q3TE39;Q3UVT4;Q3TTG9;E9Q9H3;P54103	47;47;47;47;47;47;47	A0A8C2LE85	A0A8C2LE85
22.829	22.0771	22.5801	22.5495	22.0573	20.1308	19.2296	19.9511	20.7003	21.7672	20.3233	20.1123	S	3	859	___1	+		2G12_353										0.999933	9.20633e-19	94.48	85.445	94.48	0.31577	39611000	157	1.87722	2.16672	3.47226	0.216759	0.383565	0.542419	0.179416	0.820839	0.0132672	0.607073	G3I5U3;A0A8C2QCM4;A0A8C2LED1	157;283;283	G3I5U3	G3I5U3
20.3776	22.506	22.903	22.892	22.8788	22.6374	23.2128	23.727	23.2498	23.2782	23.8593	23.8472	S	3	860	___1													1	8.77606e-15	98.121	89.627	67.364	0.54628	109880000	802	0.70821	-0.944377	-1.45545	0.751251	0.444616	1.52824	0.426287	0.531156	0.19579	0.177316	G3HYP1;A0A8C2LEH8;Q99KF4;Q80X31;Q3UDC9;Q3U3A6;P48761;Q61165	802;802;127;801;801;801;803;801	G3HYP1	G3HYP1
24.4744	24.5651	25.216	25.076	25.1213	25.2178	24.6038	24.9594	24.5207	24.5001	25.159	20.3673	S	2	860	___1													0.926847	2.72755e-34	155.16	127.2	116.94	1.1902	404190000	791	0.255981	-0.142709	-0.625538	0.564338	-1.33878	-1.20747	0.730292	0.592688	0.55465	0.272686	G3HYP1;A0A8C2LEH8	791;791	G3HYP1	G3HYP1
22.7689	22.5798	23.3834	23.0943	23.4478	23.149	23.2561	23.6882	23.5678	23.7364	24.0377	24.0937	S	2	860	___1		+	353_TM_353										1	0.000354448	141.58	110.69	134.56	0.10713	139120000	707	1.03947	-0.428676	-2.00876	1.47978	0.473627	2.75368	0.323611	0.409533	0.0913117	0.0331301	G3HYP1;A0A8C2LEH8;Q99KF4;Q80X31;Q3UDC9;Q3U3A6;P48761;Q61165;Q7TSV2	707;707;33;707;707;707;707;707;707	G3HYP1	G3HYP1
26.916	26.9675	26.2761	26.2318	27.2027	27.1386	26.2387	26.6979	26.0078	26.2131	26.479	26.7013	S	2	866	___1													0.999999	1.24422e-06	169.52	128.79	154.15	0.29103	3534300000	243	0.312213	-0.221582	-0.739902	0.875144	-0.469133	-1.73566	0.677232	0.514971	0.487289	0.133308	A0A8C2LF43;A0A8C2QCS8;Q569Z6;Q8BZN7;Q8BV76;Q8R353	243;243;243;243;243;243	A0A8C2LF43	A0A8C2LF43
21.126	21.9717	20.2151	20.0531	20.0829	22.6426	22.4839	23.9682	21.8354	22.6785	23.9874	23.3867	S	2	866	___1													1	8.1643e-12	134.26	54.041	116.37	-0.32062	2457400000	248	0.778591	-1.45291	-1.57424	0.305642	0.677594	0.726796	0.398004	0.762346	0.166498	0.494718	A0A8C2LF43;A0A8C2QCS8;Q569Z6;Q8BZN7;Q8BV76;Q8R353	248;248;248;248;248;248	A0A8C2LF43	A0A8C2LF43
24.3736	24.3631	23.9195	23.887	24.4869	24.7927	24.3813	24.6975	24.2559	24.4491	24.8766	25.0916	S	2	866	___1	+		2G12_353										1	0.00234972	68.44	43.587	51.013	-0.098473	305990000	379	1.4851	-0.453793	-2.76294	0.139616	0.0787354	0.368607	0.233312	0.881239	0.0327264	0.725077	A0A8C2LF43;A0A8C2QCS8	379;379	A0A8C2LF43	A0A8C2LF43
21.2592	20.7975	20.4656	20.8178	21.6699	20.8297	22.8194	22.8743	22.4668	22.5942	23.312	22.7497	S	2	866	___1													0.996616	0.000806522	71.031	45.139	71.031	1.7289	48022000	211	1.23842	-1.21333	-2.34115	0.670946	0.732354	1.392	0.280797	0.552816	0.0577534	0.213331	A0A8C2LF43;A0A8C2QCS8	211;211	A0A8C2LF43	A0A8C2LF43
21.4456	21.5638	20.0448	20.9793	21.0417	21.2181	23.9398	24.3075	23.2822	23.421	23.9921	24.0817	S	2	866	___1													1	4.10441e-09	88.872	81.25	87.298	-0.030334	208680000	253	0.873076	-1.61839	-1.73221	0.558918	1.0675	1.19794	0.366051	0.595661	0.133944	0.27611	A0A8C2LF43;A0A8C2QCS8;Q569Z6;Q8BZN7;Q8BV76;Q8R353	253;253;253;253;253;253	A0A8C2LF43	A0A8C2LF43
21.9416	20.7916	20.2029	21.0575	20.9525	21.8411	24.2019	24.4493	24.3305	24.2148	25.1495	25.3379	S	3	866	___1													0.971435	9.84621e-75	209.42	199.17	110.68	0.66828	581530000	936	1.02494	-1.8628	-1.98461	1.08293	1.89694	2.08104	0.325566	0.493568	0.0944188	0.0826163	A0A8C2LF43;Q569Z6;G3H9W7;Q80VM0;Q3U503	936;935;291;45;254	A0A8C2LF43	A0A8C2LF43
24.1521	23.8807	23.2584	22.7991	24.3832	24.4694	23.6553	23.9685	23.3917	23.6272	24.1375	24.0392	S	2	866	___1													0.999973	6.79602e-05	155.11	108.12	155.11	0.071993	233550000	680	0.830362	-0.596553	-1.66096	0.583972	-0.320224	-1.24185	0.381455	0.584718	0.147788	0.260632	A0A8C2LF43;A0A8C2QCS8;Q569Z6;Q8BZN7;G3H9W7;Q91VL2;F7AB07	680;680;679;679;35;293;5	A0A8C2LF43	A0A8C2LF43
20.4255	20.5625	21.6782	19.8271	23.091	23.4605	19.8325	21.6187	20.5008	19.9737	21.7145	20.1667	S	3	866	___1													0.999994	5.13554e-24	147.87	132.75	147.87	1.0007	1414600000	320	0.741711	-1.37736	-1.51215	0.762195	-1.41177	-1.54667	0.410256	0.526902	0.181254	0.172904	A0A8C2LF43;A0A8C2QCS8;Q569Z6;Q8BZN7;Q8BV76;Q8R353	320;320;320;320;320;320	A0A8C2LF43	A0A8C2LF43
24.1381	24.1341	23.5382	23.696	24.0264	23.696	22.4088	22.8772	22.5497	22.8413	22.7635	23.1	S	3	866	___1													1	9.22332e-17	118.35	104.09	115.55	0.17911	215440000	573	0.768443	0.62451	1.55718	0.521175	-0.438485	-1.13112	0.401423	0.618662	0.170434	0.301179	A0A8C2LF43;A0A8C2QCS8;Q569Z6;Q8BZN7;Q91VL2	573;573;572;572;186	A0A8C2LF43	A0A8C2LF43
20.7801	21.7144	23.7073	23.6728	23.7227	23.3585	21.1707	19.8087	20.4946	20.2476	19.8836	20.9009	S	2	866	___1													1	1.98131e-06	128.71	75.673	41.109	1.1197	658030000	405	0.146329	0.453525	0.384374	0.864412	-1.63341	-1.71778	0.83783	0.514971	0.713955	0.136643	A0A8C2LF43;A0A8C2QCS8;Q569Z6;Q8BZN7;Q8BV76;Q91VL2;F6YSQ2	405;405;405;405;405;19;48	A0A8C2LF43	A0A8C2LF43
20.9999	20.4034	21.5733	21.1658	21.6263	20.9129	20.1962	20.3221	20.1915	19.7496	21.1551	20.0616	S	2	866	___1													0.971562	0.0177885	72.928	24.134	72.928	-0.30847	12057000	560	0.275597	0.271246	0.666022	0.484408	-0.474925	-1.06514	0.711852	0.63946	0.530156	0.327788	A0A8C2LF43;A0A8C2QCS8;Q569Z6;Q8BZN7;Q91VL2	560;560;559;559;173	A0A8C2LF43	A0A8C2LF43
23.327	23.4555	19.6723	23.3761	23.8408	23.4875	23.3325	23.6757	23.1662	23.6079	24.1816	24.1123	S	2	867	___1													0.999995	9.18544e-39	191.35	158.13	116.6	-1.3281	176660000	60	0.56245	-1.12638	-1.20415	0.29124	0.182891	0.697843	0.502331	0.767195	0.273873	0.511399	A0A8C2LFC9;A0A8C2LKD6;G3HMK9	60;60;60	A0A8C2LFC9	A0A8C2LFC9
22.6691	22.688	23.1388	20.2871	23.5036	23.2304	22.7551	23.0123	23.1796	23.4197	23.8113	24.0138	S	3	869	___1													0.991957	2.41549e-210	227.2	192.38	105.84	0.69962	128620000	967	0.674722	-0.929623	-1.39845	1.0045	0.480743	1.95066	0.444272	0.510673	0.211484	0.0989686	G3IBF6;A0A8C2LFI0	967;1174	G3IBF6	G3IBF6
20.6269	20.8601	21.2261	20.6128	22.1173	21.5027	21.5138	20.4914	21.2185	21.1966	20.522	21.6224	S	2	872	___1													0.999849	0.00041098	100.88	78.747	97.456	-0.9147	20490000	325	0.775807	-0.57484	-1.56956	0.270111	-0.266461	-0.654768	0.398422	0.784151	0.167569	0.536895	A0A8C2LFL4;A0A8C2LH03;A0A061IPF0	325;325;167	A0A8C2LFL4	A0A8C2LFL4
20.9337	21.1217	21.4457	19.7403	22.2068	21.9574	22.129	21.6853	21.6443	21.3385	21.9013	22.0474	S	2	872	___1	+		2G12_353										0.999861	0.00290831	69.451	51.183	52.391	-0.93642	33909000	596	1.64206	-1.18426	-3.0401	0.646711	-0.261755	-1.35047	0.217405	0.559338	0.0228	0.225574	A0A8C2LFL4;A0A8C2LH03	596;596	A0A8C2LFL4	A0A8C2LFL4
22.3622	21.9054	22.6771	22.3184	22.0249	22.2083	22.1876	22.3005	22.1711	22.6184	22.2302	21.9587	S	2	874	___1													1	0.0037137	67.726	50.495	42.336	0.46743	60469000	796	0.344757	0.135429	0.80392	0.166622	0.0642619	0.431232	0.649998	0.852885	0.452109	0.681363	A0A8C2LFN1;A0A8C2QD51;G3GWM3;A0A8C2QD53;Q9D3S3	796;809;67;452;815	A0A8C2LFN1	A0A8C2LFN1
23.32	23.372	23.2389	23.012	24.1104	24.157	23.1567	23.6649	22.8699	20.145	23.6241	23.8003	S	2	875	___1													0.9695	2.66468e-17	188.63	156.3	137.8	1.5393	134360000	357	1.14088	-0.536551	-2.17763	0.631685	-1.16244	-1.32461	0.301884	0.564648	0.0722976	0.233515	A0A8C2QD76;G3IKK6;A0A8C2LFZ5	357;357;357	A0A8C2QD76	A0A8C2QD76
20.0692	20.0321	21.5817	20.596	20.7114	20.354	20.3987	20.1581	20.8976	20.1332	20.8946	20.6321	S	3	875	___1													0.884007	0.00125574	61.375	46.956	61.375	-0.14586	9165600	1142	0.167603	0.164196	0.433468	0.501931	0.233829	1.0967	0.814001	0.631384	0.679825	0.314825	A0A8C2QD76;G3IKK6;A0A8C2LFZ5	1142;1154;1154	A0A8C2QD76	A0A8C2QD76
21.8382	21.8222	20.1306	20.3769	23.1181	21.231	20.0416	22.4358	22.3063	22.3097	22.802	20.3809	S	3	878	___1													0.944355	0.000313444	48.867	39.584	48.867	-0.49002	39933000	216	0.348946	-0.664632	-0.812059	0.103476	0.243089	0.281209	0.646314	0.918719	0.447769	0.787996	G3ICH3;A0A8C2LG16	216;308	G3ICH3	G3ICH3
22.7864	22.2576	19.8543	21.4716	22.1369	22.5088	21.7937	22.1738	21.4355	21.4495	21.7268	21.879	S	2	879	___1		+	353_TM_353										0.999091	0.000770469	101.93	79.208	85.813	0.73035	47131000	263	0.371356	-0.560813	-0.855233	1.57102	-0.530605	-2.91366	0.632012	0.385514	0.42525	0.0268522	A0A8C2LG22;G3IJU2	263;190	A0A8C2LG22	A0A8C2LG22
21.0467	19.7601	20.2809	20.3674	21.1226	21.2415	23.0012	22.7446	23.147	22.8642	23.3826	23.6668	S	3	884	___1	+		2G12_353										1	5.35574e-24	103.63	91.322	103.63	-0.046577	106150000	32	1.60926	-1.66371	-2.9815	1.2607	1.23766	2.3787	0.221781	0.459413	0.0245889	0.0548654	A0A8C2LGP8;A0A8C2LGZ1	32;32	A0A8C2LGP8	A0A8C2LGP8
24.6568	25.2003	24.5262	24.278	25.9734	25.5621	23.6867	24.2684	23.9412	23.8765	23.6181	19.7362	S	3	885	___1													1	3.10186e-07	92.211	63.631	70.235	-0.17581	321430000	169	0.137246	-0.207332	-0.363009	0.915244	-2.07965	-1.80238	0.850852	0.514971	0.729044	0.12155	E9Q1P8;A0A8C2LGZ0	169;169	E9Q1P8	E9Q1P8
23.7983	23.815	23.4076	23.1246	20.542	23.4593	23.6423	23.6539	21.205	21.6062	20.1711	21.8173	S	2	886	___1													1	0.000207498	87.184	70.982	87.184	0.82263	834970000	4	0.401673	0.711992	0.91273	0.987101	-1.62446	-1.92176	0.610493	0.511716	0.396576	0.103015	G3IGS8;A0A8C2LH14;A0A8C2QCB9;Q99MR6;A0A0G2JDN3;A0A0G2JE73	4;4;4;4;4;4	G3IGS8	G3IGS8
26.1784	26.2292	25.7013	21.7191	26.0248	21.0362	20.3795	21.8928	25.7574	25.8853	23.4076	23.5824	S	3	887	___1													1	3.11301e-293	248.73	225.84	74.28	0.04366	443820000	342	0.776671	2.6237	1.57101	0.805047	2.32487	1.61861	0.398422	0.515631	0.167236	0.156658	F8QZ85;G3GTU0;A0A8C2LH16;Q8R1N0	342;348;348;342	F8QZ85	F8QZ85
24.2774	24.2806	24.2887	23.9571	24.4554	24.4946	24.4454	25.0911	20.1288	19.6173	23.8953	24.4852	S	2	888	___1													0.835864	8.7843e-52	204.71	184.27	86.944	0.076883	221810000	312	1.26214	-0.420686	-2.38112	1.06158	-2.58997	-2.0455	0.278336	0.502695	0.0546844	0.0867807	P62960;A0A8C2LH34;Q60951;Q3UBT1;Q71V06;Q810K5;A2BGG7;Q8BRJ5;G3IEX2	312;312;312;312;289;312;204;73;117	P62960	P62960
22.1187	21.7917	19.1038	21.2219	22.8122	22.5176	26.8501	27.0738	24.4724	24.482	25.3398	20.8646	S	2	888	___1	+		2G12_353										1	2.14242e-36	157.38	144.26	79.022	-1.6544	601070000	172	1.42132	-3.75442	-2.65246	0.264296	-1.0237	-0.642781	0.243006	0.789728	0.0379039	0.544132	P62960;A0A8C2LH34;Q60951;Q3UBT1;Q71V06;Q810K5;A2BGG7	172;172;172;172;149;172;60	P62960	P62960
21.9359	21.9139	21.1168	21.0906	22.4148	22.5494	24.3283	24.3017	21.9314	21.6734	22.9974	22.7632	S	2	888	___1	+		2G12_353										1	1.28307e-13	158.81	124.13	79.022	-1.6544	335670000	174	1.7555	-1.88421	-3.24578	0.859159	-1.05715	-1.70902	0.19863	0.514971	0.017559	0.138306	P62960;A0A8C2LH34;Q60951;Q3UBT1;Q71V06;Q810K5;A2BGG7	174;174;174;174;151;174;62	P62960	P62960
23.0678	23.3945	23.6433	23.5053	23.3915	23.7108	26.7307	26.9503	26.8237	26.6588	27.3232	27.2768	S	2	888	___1													0.996504	3.04669e-126	242.07	208.48	234.69	-0.68046	1811600000	163	0.953799	-1.79308	-1.86645	0.966213	1.82482	1.88707	0.345495	0.512439	0.111225	0.10809	P62960;A0A8C2LH34;Q60951;Q3UBT1;Q71V06;Q810K5;A2BGG7;Q60950	163;163;163;163;140;163;51;163	P62960	P62960
24.6656	24.3587	24.5385	24.6109	25.1753	21.1557	24.9355	24.7997	24.7564	24.5351	24.9439	24.9415	S	2	894	___1													1	0.000450193	124.42	105.32	106.17	-0.76361	314450000	11	0.219976	0.526894	0.549355	0.347203	0.777682	0.808675	0.761859	0.727823	0.602592	0.44957	A0A8C2LHL9	11	A0A8C2LHL9	A0A8C2LHL9
26.8917	26.6094	26.8526	26.7909	27.2865	27.1061	21.8154	27.3066	27.3607	19.9172	27.4269	21.0136	S	2	901	___1													1	3.2832e-110	195.1	167.8	173.06	-1.301	1316100000	2	0.277024	0.907493	0.668942	0.34444	-1.94906	-0.803304	0.710536	0.729788	0.528416	0.452439	P26350;Q0VGU2;A0A8C2LI08;A0A8C2QP35;Q3U6E4;Q3UA54;Q3U8X6;Q8C2T3;A0A087WQN2;A0A087WP98;A0A8C2MYP7;A0A087WPN6;A0A061IEW5;G3HMN7;G3I4W4;A0A8C2LET0	2;2;2;2;2;63;62;62;2;2;2;2;2;2;2;1	P26350	P26350
24.3255	24.4263	24.6073	24.8018	24.8318	25.012	25.0414	25.0908	24.7902	24.3907	21.0786	24.6708	S	2	901	___1	+		2G12_353										0.981509	2.24369e-84	244	213.52	198.23	0.28182	310050000	10	2.052	-0.453757	-3.80924	0.685403	-1.2614	-1.41667	0.157174	0.551741	0.00887149	0.206347	P26350;Q0VGU2;A0A8C2LI08;A0A8C2QP35;Q3U6E4;Q3UA54;Q3U8X6;Q8C2T3;A0A087WQN2;A0A087WP98;A0A8C2MYP7;A0A087WPN6;A0A061IEW5;G3HMN7;G3I4W4;A0A8C2LET0	10;10;10;10;10;71;70;70;10;10;10;10;10;10;10;9	P26350	P26350
22.4744	22.4179	22.1551	22.3879	23.1846	23.1771	22.709	22.9401	22.7264	23.1215	23.004	22.9012	S	3	902	___1	+		2G12_353				+		2G12_353				1	0.000321437	77.894	42.691	67.415	0.24584	154250000	238	2.53796	-0.643894	-4.83427	0.178247	-0.0644174	-0.457566	0.101773	0.843936	0.00289764	0.663366	A0A8C2LI34	238	A0A8C2LI34	A0A8C2LI34
19.5288	20.0718	20.567	21.5976	21.02	21.1629	22.2369	23.0363	21.8617	21.5304	22.3644	22.4732	S	3	902	___1													0.999987	5.00647e-10	106.36	72.947	88.264	-1.1961	53110000	172	1.15155	-1.42272	-2.19546	0.139686	0.193396	0.368772	0.300799	0.881239	0.0705421	0.72496	A0A8C2LI34;G3H0P5	172;129	A0A8C2LI34	A0A8C2LI34
21.114	21.4441	22.1465	21.4068	20.5066	21.9606	22.2037	22.4769	19.1708	19.5087	21.6994	20.3762	S	2	904	___1													0.998378	0.00117727	76.255	48.341	73.632	2.6816	30700000	1673	0.209872	-0.259093	-0.527497	1.17529	-1.59819	-2.23516	0.768985	0.477904	0.616777	0.0667903	A0A8C2LI67;A0A8C2LIJ1;A0A8C2QDK9	1673;1624;1673	A0A8C2LI67	A0A8C2LI67
22.859	23.1008	22.3751	22.3285	22.8504	22.9757	21.4981	21.9651	21.7827	21.754	21.4512	21.4277	S	2	904	___1													0.99763	0.0037137	67.726	54.689	66.595	0.18994	63009000	1093	0.371185	0.343522	0.854907	1.00676	-0.718436	-1.9544	0.632012	0.510673	0.425417	0.0984563	A0A8C2LI67;A0A8C2LIJ1;A0A8C2QDK9;G3IIY2;E9Q449;A6H8H2	1093;1044;1093;1093;1092;1043	A0A8C2LI67	A0A8C2LI67
22.5434	20.4602	22.7145	22.8565	24.2455	23.9005	19.6304	22.3961	22.2564	20.2146	22.1463	20.4878	S	3	904	___1													0.939481	2.07351e-06	82.034	59.813	82.034	-0.34547	71311000	1146	0.125455	-0.399466	-0.334885	0.489028	-1.26687	-1.07348	0.863395	0.636202	0.74911	0.324319	A0A8C2LI67;A0A8C2LIJ1;A0A8C2QDK9;G3IIY2	1146;1097;1146;1146	A0A8C2LI67	A0A8C2LI67
23.0331	22.3573	22.2269	22.1646	21.948	22.4392	19.8167	23.8441	19.8614	20.1428	20.8972	20.5167	S	2	904	___1													0.999997	0.00132758	84.605	61.688	84.605	0.20041	48358000	1036	0.199568	0.433466	0.504971	0.984233	-1.65751	-1.917	0.777635	0.511716	0.631586	0.103697	A0A8C2LI67;A0A8C2LIJ1;A0A8C2QDK9;G3IIY2;E9Q449;A6H8H2	1036;987;1036;1036;1036;987	A0A8C2LI67	A0A8C2LI67
22.7653	22.8046	22.9521	22.6954	23.8534	23.4183	19.9026	24.0915	19.907	20.4717	24.5222	24.8797	S	2	906	___1													0.936974	0.000574683	156	113.66	156	-0.014223	128570000	211	0.00411679	-0.0121126	-0.0123255	0.0819525	-0.371291	-0.226903	0.995307	0.93658	0.990566	0.828033	A0A8C2LI81;G3GTU1	211;211	A0A8C2LI81	A0A8C2LI81
24.0959	23.6476	23.7432	23.554	23.8483	23.8258	19.7512	21.0965	24.8565	24.598	22.6047	22.4901	S	3	908	___1													1	4.37014e-55	132.99	123.39	132.99	0.41858	164870000	198	0.783636	1.62971	1.58271	0.590544	1.50688	1.25331	0.395754	0.581686	0.164575	0.256718	A0A8C2LI88;G3H5Q5	198;101	A0A8C2LI88	A0A8C2LI88
21.3724	20.3741	20.0896	19.5996	20.0642	21.128	19.411	20.9917	21.6971	22.5468	19.5393	22.5796	S	2	1767;910	___1													0.985282	0.00116395	89.356	75.588	72.958	0.33297	15795000	613	NaN	0	NaN	0.706403	1.19198	1.45238	NaN	0.543405	NaN	0.196606	A0A8C2QDQ6;A0A8C2LIA2;A0A8C2QDE0;B1AU76;B1AU75;Q99MD9	264;291;613;292;617;617	A0A8C2QDQ6;A0A8C2QDE0	A0A8C2QDE0
20.5979	20.0012	21.2239	20.8678	21.3226	21.6709	21.4919	22.1042	21.5136	20.9123	22.1921	22.1766	S	3	911	___1	+		2G12_353										0.879658	2.78684e-10	93.495	69.241	79.69	0.82309	109640000	497	1.71185	-0.974717	-3.16605	0.051528	0.0512552	0.14677	0.201166	0.96075	0.0194156	0.888121	G3HKR8;A0A8C2LIB1	497;614	G3HKR8	G3HKR8
22.5067	22.298	23.1742	23.1149	20.8454	22.1355	20.322	19.8504	20.4092	20.1082	20.5941	21.0589	S	4	914	___1	+		2G12_353										0.997957	0.00217231	42.309	24.214	42.309	1.1697	34272000	191	1.98646	1.98512	3.68114	0.180324	-0.245715	-0.462233	0.165896	0.841529	0.0103167	0.660201	A0A8C2LIK2	191	A0A8C2LIK2	A0A8C2LIK2
20.6324	20.2002	24.5226	20.6343	25.8094	26.0933	19.7963	24.9068	24.1856	24.1086	25.1012	25.29	S	3	915	___1													0.963906	7.55592e-06	71.442	46.904	52.09	0.59761	384390000	97	0.725021	-2.65402	-1.48394	0.129871	0.519904	0.345472	0.417364	0.890181	0.188356	0.74153	G3H1D6;A0A8C2LND0;A0A8C2LIQ2	97;97;128	G3H1D6	G3H1D6
23.0659	23.49	23.2657	22.5461	24.2678	23.974	23.8776	24.0502	23.2218	23.3076	23.4575	23.6792	S	2	915	___1	+	+	2G12_353;353_TM_353				+	+	2G12_353;353_TM_353				0.999718	5.44132e-69	236.4	198.16	228.03	-0.036111	259400000	99	2.32212	-0.950487	-4.36145	2.5275	-0.625901	-4.81064	0.129494	0.184033	0.004763	0.00296828	G3H1D6;A0A8C2LND0;A0A8C2LIQ2	99;99;130	G3H1D6	G3H1D6
23.3798	23.4855	23.3693	23.2279	24.017	23.8891	22.9291	23.3019	23.2378	23.0762	23.0136	23.1901	S	2	918	___1													1	0.00086915	88.187	60.932	88.187	-0.18485	130930000	514	0.266793	-0.168627	-0.647936	0.768615	-0.404863	-1.55747	0.72159	0.526902	0.541012	0.170367	G3HME1;A0A8C2LIV5;Q3TU15;Q3TJF3;Q61846	514;520;521;521;521	G3HME1	G3HME1
23.5055	23.9393	22.3594	22.4621	23.2706	23.057	22.9401	23.1035	21.6187	21.5663	21.974	22.6452	S	2	919	___1		+	353_TM_353					+	353_TM_353				0.859441	2.65237e-07	90.15	50.846	90.15	0.36919	155260000	429	0.0225817	-0.0261946	-0.0662484	2.35422	-1.14177	-4.42988	0.978521	0.207125	0.949332	0.00442368	A0A8C2LIX4	429	A0A8C2LIX4	A0A8C2LIX4
21.0215	19.5488	20.3059	20.3029	21.4248	21.9113	21.6894	22.1639	21.5481	21.9148	22.284	20.5178	S	2	921	___1	+		2G12_353				+		2G12_353				0.998247	0.00427501	65.179	41.328	55.567	-0.94505	26967000	274	2.35269	-1.50254	-4.4266	0.225604	-0.23115	-0.561434	0.126063	0.813336	0.00443929	0.594834	G3GUB1;A0A8C2LIX8	274;276	G3GUB1	G3GUB1
23.5423	23.4858	19.7693	23.6366	24.5945	24.1784	21.2133	20.7223	24.1169	23.8989	20.796	21.9286	S	3	923	___1													1	3.25133e-43	145.54	128.18	145.54	0.20208	119150000	830	0.0169201	-0.0686202	-0.0499427	0.00209563	0.00802851	0.00628868	0.984686	0.998846	0.961789	0.995186	A0A8C2LJ38;Q8BKC5;Q6NZC1;Q7TN23;G3GS70;Q3TT04	830;827;126;528;571;550	A0A8C2LJ38	A0A8C2LJ38
24.3092	24.4375	24.4487	24.4785	24.9567	24.9359	24.4871	24.6344	24.4476	24.3248	25.2421	25.3385	S	3	924	___1	+		2G12_353										0.991076	0.000589415	107.14	86.27	40.025	0.87771	1261500000	392	1.48482	-0.335066	-2.76245	0.109086	0.084722	0.295073	0.233312	0.913477	0.0327475	0.777882	A0A8C2LJK8;G3HG95;P48678;A0A8C2LCX6	392;392;392;280	A0A8C2LJK8	A0A8C2LJK8
20.2776	20.0894	20.7742	20.5618	20.9044	21.2218	19.2594	21.9319	22.001	22.3177	21.0019	21.9365	S	2	924	___1													1	0.0153073	76.679	7.0807	58.433	0.035651	17439000	107	0.286994	-0.403626	-0.689245	0.768171	0.984902	1.55673	0.701173	0.526902	0.516423	0.170541	A0A8C2LJK8;G3HG95;P48678;D3YUF7	107;107;107;107	A0A8C2LJK8	A0A8C2LJK8
19.9574	22.5328	22.2205	19.6648	22.576	22.8754	22.4751	22.3014	22.1938	22.0838	22.2783	22.9981	S	2	924	___1													0.999999	3.05897e-06	104.94	82.409	97.417	-0.55719	58608000	12	0.996188	-1.46308	-1.93685	0.293975	-0.168453	-0.703366	0.334087	0.766258	0.100882	0.508188	A0A8C2LJK8;G3HG95;P48678;D3YUF7	12;12;12;12	A0A8C2LJK8	A0A8C2LJK8
23.0457	23.2801	22.9927	22.6392	23.5431	23.3623	22.828	23.165	23.3598	23.4986	24.1168	24.2294	S	2	924	___1													0.946139	3.09077e-08	166.3	133.11	166.3	0.87307	149140000	22	0.538609	-0.235198	-1.16209	1.13374	0.57657	2.16571	0.514945	0.48391	0.289328	0.0734959	A0A8C2LJK8;G3HG95;P48678;D3YUF7	22;22;22;22	A0A8C2LJK8	A0A8C2LJK8
20.4544	22.518	19.8403	22.078	22.5384	21.6868	21.494	20.1726	21.0966	21.5857	22.0796	22.2545	S	2	924	___1													0.999981	4.4218e-11	128.26	105.94	128.26	1.3106	35438000	631	0.115485	-0.250265	-0.310748	0.20054	0.281184	0.507107	0.874074	0.829363	0.766505	0.630174	A0A8C2LJK8	631	A0A8C2LJK8	A0A8C2LJK8
20.5	20.777	20.5974	19.8475	20.5901	20.1902	20.5168	20.5122	21.5167	21.2512	20.8281	20.8306	S	2	926	___1		+	353_TM_353										0.997983	1.24229e-15	113.59	101.42	113.59	0.15889	12219000	2	0.0340672	-0.0218596	-0.0987477	1.8514	0.654334	3.42369	0.965802	0.302538	0.924555	0.0140798	Q3UY11;Q3TD71;A0A8C2LK13;Q8K021	2;2;2;2	Q3UY11	Q3UY11
20.7585	20.0765	22.0434	19.9596	23.8178	20.9725	22.4118	22.7142	22.0644	22.165	22.8837	22.7197	S	3	927	___1													1	0.00351847	54.09	37.712	54.09	0.097747	56410000	11	1.23733	-1.76956	-2.3393	0.0113338	-0.0208678	-0.0336593	0.281005	0.992084	0.0578994	0.974241	A2CER2;Q3U6D2;G3H753;A0A8C2MZZ4;A0A8C2LK17;Q6PFB2;A0A8C2MZ96;G3H1Y8;Q8VE37	11;11;11;11;11;11;11;44;11	A2CER2	A2CER2
19.9489	21.0263	19.7231	20.4428	21.4761	20.594	20.1553	21.6546	21.1118	20.8732	21.6297	20.6323	S	2	928	___1													0.958326	0.00030843	87.498	65.024	75.669	-0.08559	10733000	1150	0.728846	-0.684731	-1.49041	0.0795167	0.0917435	0.220639	0.415945	0.938605	0.186704	0.83269	A0A8C2LK41;G3HRN1	1150;1152	A0A8C2LK41	A0A8C2LK41
21.3005	21.4748	21.2191	21.8254	22.1341	22.7681	21.183	20.5555	20.0033	21.3097	22.2613	20.9467	S	2	929	___1													0.998602	0.000449027	75.695	43.089	75.695	-0.22133	60410000	273	0.154177	-0.205217	-0.402635	0.333323	-0.529884	-0.781592	0.829145	0.738778	0.70117	0.46417	F8WIN6;E9QPT4;D3YY34;A0A8C2LL48;B7ZNA5;A0A8C2LK59;A0A8C2LMK7;G3HI36;A0A8C2LMJ5;Q8CHP6	273;240;228;230;273;275;263;275;275;261	F8WIN6	F8WIN6
20.4299	19.8492	22.6018	19.9666	22.9254	22.8083	22.4555	22.5688	22.4851	22.8848	19.7264	22.9237	S	2	931	___1	+		2G12_353										0.964595	0.00157014	75.669	26.318	63.76	-0.090774	55221000	408	1.64001	-1.97761	-3.03642	0.386947	-0.684489	-0.884927	0.217405	0.700806	0.0229081	0.410254	A0A8C2LKC2;A0A8C2LKD2	408;437	A0A8C2LKC2	A0A8C2LKC2
21.0133	21.9655	22.1462	20.574	22.4962	22.3397	21.8027	21.9146	21.1183	19.9352	20.7119	20.1872	S	3	934	___1		+	353_TM_353					+	353_TM_353				0.98083	0.00242224	50.787	30.948	50.787	-0.16975	27572000	32	0.872819	-0.713557	-1.73179	2.72678	-1.65016	-5.27402	0.366051	0.135341	0.134024	0.00187595	A0A8C2LKN9	32	A0A8C2LKN9	A0A8C2LKN9
22.7824	22.8028	20.6275	21.6039	22.5939	22.4209	20.6562	20.9603	21.3549	21.153	20.5642	20.464	S	2	936	___1													1	2.01434e-97	169.39	149.8	169.39	1.138	45751000	659	0.157817	0.296337	0.411045	0.692371	-0.773808	-1.42853	0.826107	0.548682	0.695317	0.203062	A0A8C2LKS3;G3HSN6	659;686	A0A8C2LKS3	A0A8C2LKS3
20.7675	20.6445	20.5017	20.3902	20.938	21.0462	20.9112	21.4232	21.3203	21.3086	21.7666	21.362	S	2	936	___1	+		2G12_353										1	9.34183e-07	95.981	83.599	95.981	0.64623	23815000	2	1.88995	-0.503633	-3.49631	1.17291	0.359756	2.23118	0.177888	0.477904	0.012884	0.0671567	A0A8C2LKS3;G3HSN6	2;2	A0A8C2LKS3	A0A8C2LKS3
24.1928	23.8676	23.9504	23.8562	24.6153	24.4927	20.2632	20.0341	23.9739	24.3099	22.0444	20.0336	S	3	936	___1													1	2.97773e-269	312.74	281.33	163.46	1.0895	249320000	621	0.598287	1.61544	1.26679	0.0521382	0.239116	0.14842	0.484892	0.960664	0.252181	0.886874	A0A8C2LKS3;G3HSN6	621;648	A0A8C2LKS3	A0A8C2LKS3
20.2098	19.9915	21.2164	21.3508	21.2144	20.804	21.263	21.1947	21.2091	21.1227	21.1259	21.1365	S	2	937	___1													0.997874	1.58614e-05	89.629	78.822	89.629	0.5323	21762000	3	0.54952	-0.426899	-1.18138	0.100366	0.0295181	0.273473	0.508817	0.918719	0.28215	0.79366	A0A8C2LKT6;G3GR86	3;3	A0A8C2LKT6	A0A8C2LKT6
20.2618	19.7264	20.9342	19.2623	21.7293	20.6248	23.1975	23.3598	23.7966	23.6256	24.3224	24.2432	S	2	939	___1	+	+	2G12_353;353_TM_353										1	4.91041e-60	222.94	193.4	222.94	0.13807	92209000	31	1.58794	-2.18168	-2.94361	1.41464	1.76907	2.64096	0.221865	0.429625	0.0258264	0.0384911	A0A8C2LL82;G3H4V0	31;31	A0A8C2LL82	A0A8C2LL82
24.5648	24.3237	23.4381	23.0562	24.4804	24.6401	23.4911	23.7126	24.1551	23.9915	24.0757	20.2099	S	3	940	___1													1	3.61343e-176	270.74	238.23	58.418	0.34999	1236700000	452	0.204869	-0.235356	-0.516589	0.430337	-0.972991	-0.966223	0.771774	0.677775	0.623924	0.371247	G3IL48;A0A8C2QE01;A0A8C2LL83	452;527;527	G3IL48	G3IL48
20.5141	20.5993	22.4205	22.3382	20.603	20.6141	21.8805	22.2573	22.2254	22.722	22.2596	22.3359	S	2	941	___1													0.976185	3.7757e-06	97.86	77.753	76.759	-0.84365	41927000	80	0.0679032	0.129301	0.190423	1.2499	1.04699	2.36048	0.93081	0.462678	0.855257	0.0562473	A0A8C2LL95;Q3TDV0;P62700	80;118;118	A0A8C2LL95	A0A8C2LL95
20.4717	21.271	20.2602	19.8996	22.2377	20.9444	20.199	19.8315	20.6389	20.921	22.5111	22.3159	S	2	1959;942	___1													0.958002	9.96328e-16	112.16	95.853	112.16	0.99271	17777000	164	0.216105	-0.327514	-0.541007	0.510355	0.793614	1.1118	0.76289	0.626995	0.607987	0.308777	A0A8C2LL96;Q5NCM6;Q5NCM7;A0A8C2LI50;Q8CHU3;F7CUV7;Q5NCM5;J3QNT7;Q69ZS5;G3GVJ3	173;173;173;173;173;50;173;173;191;164	A0A8C2LL96;G3GVJ3	G3GVJ3
20.6547	21.5247	20.2013	21.0663	21.3854	21.4814	20.889	21.2635	20.258	20.572	21.7509	22.0702	S	3	945	___1													0.997232	0.00186683	59.898	42.687	59.898	0.36036	19567000	631	0.596005	-0.393073	-1.26282	0.0715992	-0.0920472	-0.200103	0.485183	0.943607	0.25351	0.84801	A0A8C2LLS1;A0A8C2LLD8;G3HGA3	631;646;691	A0A8C2LLS1	A0A8C2LLS1
20.3488	20.2611	20.9925	20.56	21.1175	20.916	20.5418	22.748	22.2364	22.6276	23.5782	23.8604	S	3	946	___1		+	353_TM_353										0.999952	7.76601e-17	144.92	135.58	112.45	-0.35679	175950000	65	0.757058	-0.790241	-1.53802	1.51284	1.74478	2.81135	0.405963	0.40339	0.174961	0.0307016	A0A8C2LLG2	65	A0A8C2LLG2	A0A8C2LLG2
23.7742	23.8481	24.1504	24.2577	24.7417	24.6064	24.2386	24.3877	24.061	23.9174	24.5197	24.6105	S	2	947	___1	+		2G12_353										0.999996	3.00998e-05	117.89	102.45	75.378	-0.12509	246480000	231	1.6235	-0.485931	-3.00689	0.483668	-0.216409	-1.0638	0.219132	0.63992	0.0237956	0.328346	Q3TXH9;G3IJ61;A0A8C2LLH3;E9Q6L4;A0A8C2LNH3;Q3U3T9;A0A8C2LNG2;Q60949	231;104;101;102;230;231;230;231	Q3TXH9	Q3TXH9
23.8329	23.7563	23.5426	23.0177	24.1707	23.976	19.5467	23.8054	21.217	23.8913	19.9802	23.4305	S	2	949	___1													0.995201	2.15426e-08	167.56	143.49	146.84	-0.26331	127500000	1104	0.2381	0.662663	0.588022	0.204263	-0.744954	-0.515265	0.747952	0.82828	0.577963	0.624794	A0A8C2LLU2;G3H6L8;H7BX26;Q6A065;A0A0A6YXK7	1104;1166;1102;1102;337	A0A8C2LLU2	A0A8C2LLU2
20.0709	19.9676	19.6651	20.4888	20.2212	20.7616	25.4254	25.8541	25.217	25.2711	25.7968	26.0317	S	2	949	___1													0.989369	0.00305098	81.338	37.53	81.338	0.021846	312100000	831	1.03918	-3.01749	-2.00827	0.83511	2.51359	1.66889	0.323611	0.514971	0.0913738	0.146181	A0A8C2LLU2;G3H6L8	831;893	A0A8C2LLU2	A0A8C2LLU2
21.3111	21.448	21.1584	19.4151	20.9876	21.7268	20.1242	20.4452	20.8513	21.3973	21.7437	20.6934	S	2	949	___1													1	2.0388e-11	148.15	124.55	116.58	0.51914	776150000	358	0.00690342	0.0121865	0.0206036	0.353802	0.350487	0.821467	0.993964	0.724085	0.98423	0.44279	A0A8C2LLU2;G3H6L8;H7BX26;Q6A065	358;358;358;358	A0A8C2LLU2	A0A8C2LLU2
20.8537	19.8572	21.9766	21.7716	20.805	22.4683	21.7842	21.7293	21.4776	20.3184	22.1954	20.6668	S	2	950	___1													0.996884	0.00104458	79.466	17.059	79.466	-0.47896	28321000	613	0.438338	-0.58197	-0.981016	0.438913	-0.532166	-0.982078	0.581874	0.671606	0.36447	0.363988	G3HCM3;A0A8C2LLX4	613;1042	G3HCM3	G3HCM3
22.5301	21.9966	19.8527	21.4817	21.5402	21.1254	19.936	20.3263	22.4003	22.3712	20.844	19.7763	S	3	951	___1													1	1.29806e-25	164.59	145.04	48.389	1.4464	36086000	486	0.487748	0.73326	1.07117	0.36233	0.615965	0.837916	0.548612	0.7187	0.325276	0.434181	G3H082;A0A8C2QDY1;A0A8C2LM42	486;487;487	G3H082	G3H082
24.2157	23.0951	22.5909	23.1305	23.2696	23.1405	20.1714	19.9732	22.9724	22.9958	20.429	21.0427	S	3	952	___1													0.999938	9.62578e-07	97.904	69.196	78.285	-0.2259	93825000	828	0.837403	1.61938	1.67272	0.0705608	0.221314	0.19739	0.379053	0.944013	0.145411	0.85004	G3H718;A0A8C2LM49	828;1047	G3H718	G3H718
19.6104	20.4218	20.7715	20.3013	20.4173	20.6874	22.5165	22.4753	19.9708	21.7931	22.8399	22.3829	S	2	953	___1													0.999679	2.39353e-05	85.976	63.984	85.976	-0.22088	28442000	2224	1.0535	-1.24787	-2.03207	0.0963185	0.222563	0.263351	0.320012	0.923887	0.0884097	0.80109	A0A8C2LM68;A0A8C2LUN7;G3HX52;A0A8C2LNQ3;E9Q9V3;E9PY55;E9Q701;F8VQL9;Q9WU42;F6YAU7;Q80ZV7;F6Z4B2	2224;2258;2273;2004;2075;2211;2216;2250;2215;155;374;1295	A0A8C2LM68	A0A8C2LM68
20.8747	22.5122	22.8339	23.0898	22.8972	20.4978	22.502	22.6726	22.3299	22.3328	22.9854	22.7961	S	2	954	___1													1	0.0246773	68.016	7.997	68.016	0.086927	68964000	308	0.090449	0.185267	0.248559	0.347972	0.468653	0.810168	0.902112	0.727275	0.811991	0.448775	G3IBC1;A0A8C2LM71;A0A8C2QDY7;Q8CI08	308;414;414;414	G3IBC1	G3IBC1
20.4279	19.9828	21.0004	21.4584	20.1501	20.8679	21.4079	21.1934	21.1392	20.2232	21.805	20.2352	S	2	955	___1													0.86766	6.75673e-11	114.69	97.749	114.69	2.9178	25371000	2	0.171256	-0.187434	-0.441772	0.0398229	-0.0541701	-0.114755	0.808876	0.968351	0.674131	0.912383	G3HZH7;A0A8C2LM77	2;2	G3HZH7	G3HZH7
22.9888	22.9389	23.1501	23.2921	23.0556	23.024	23.2541	23.4399	23.1891	23.3225	23.1691	23.4373	S	2	956	___1													1	0.0123155	67.726	55.15	58.37	-0.31515	115420000	6	0.344177	-0.100903	-0.802793	0.316121	0.0861192	0.747667	0.650017	0.750891	0.452713	0.482924	A0A8C2LM94;G3HAF3	6;6	A0A8C2LM94	A0A8C2LM94
22.0922	20.2706	22.4251	20.081	22.8044	22.9531	22.0832	21.2157	21.8256	19.8562	22.3781	22.2303	S	2	957	___1													0.972841	5.24181e-21	105.06	87.256	105.06	0.88436	44079000	18	0.701244	-1.04685	-1.44362	0.437113	-0.691501	-0.978755	0.429188	0.672729	0.198956	0.3655	A0A8C2LMD5	18	A0A8C2LMD5	A0A8C2LMD5
22.814	22.5932	23.0066	22.6618	23.3613	23.0549	22.9446	23.4936	23.0714	23.1667	23.4248	23.6009	S	2	958	___1	+		2G12_353										1	7.2278e-24	136.2	107.99	120.23	0.51377	262970000	81	1.51708	-0.444694	-2.81877	0.234625	0.102366	0.580661	0.23024	0.806617	0.0304033	0.582605	A0A8C2LMD6	81	A0A8C2LMD6	A0A8C2LMD6
22.7705	22.5572	22.6099	22.5911	20.764	22.7441	22.5505	23.1643	20.3175	20.3539	23.5805	23.1986	S	2	958	___1													1	1.55087e-25	163.45	132.36	120.23	0.51377	279290000	82	0.250386	0.326427	0.613864	0.165914	-0.44311	-0.429617	0.736915	0.854007	0.561841	0.682474	A0A8C2LMD6	82	A0A8C2LMD6	A0A8C2LMD6
19.9164	20.9536	20.6617	20.1402	21.2008	20.6806	19.9228	19.6109	22.8151	22.7422	22.6994	22.9186	S	3	961	___1		+	353_TM_353					+	353_TM_353		+	353_TM_353	0.999764	6.65435e-06	60.574	47.936	60.574	1.7535	29135000	47	NaN	0	NaN	3.27198	2.44004	6.70455	NaN	0.0707089	NaN	0.000534593	A0A8C2LMG4	47	A0A8C2LMG4	A0A8C2LMG4
20.192	19.8149	21.2046	20.4718	20.2577	20.6599	22.1904	21.82	22.3116	22.2044	20.5397	22.1698	S	3	961	___1													0.893256	2.42411e-07	69.625	48.308	69.045	1.1053	23245000	61	0.726045	-0.811164	-1.48567	0.404802	0.574348	0.918609	0.416843	0.693752	0.187912	0.393729	A0A8C2LMG4	61	A0A8C2LMG4	A0A8C2LMG4
21.9587	22.1527	21.5272	19.6721	22.0604	22.5951	19.1609	20.3679	19.6154	21.1467	20.3946	20.5015	S	2	963	___1													0.99058	0.0150213	54.471	28.428	54.471	1.0189	24792000	212	0.107086	0.281577	0.290143	0.314731	-0.631521	-0.744908	0.882906	0.752663	0.781474	0.484472	A0A8C2QDQ7;A0A8C2LMP2;B9EHJ3;P39447;A0A0U1RPW2	212;212;212;212;212	A0A8C2QDQ7	A0A8C2QDQ7
21.6128	21.5922	21.9193	21.305	20.7601	22.3265	22.1427	22.4183	21.2704	21.8306	22.5951	22.3514	S	3	963	___1													1	0.000219755	82.069	60.023	82.069	0.27718	126190000	971	0.315558	-0.304576	-0.74655	0.0735656	0.0999537	0.205229	0.674213	0.941192	0.48355	0.844179	A0A8C2QDQ7;A0A8C2LMP2;G3H5A7	971;1051;67	A0A8C2QDQ7	A0A8C2QDQ7
24.0281	23.5608	22.8421	21.8667	25.1434	25.0562	25.0046	25.5954	25.2206	25.3912	25.2487	25.8093	S	2	963	___1	+		2G12_353				+		2G12_353				0.999979	1.84384e-07	151.8	120.73	151.8	-0.042406	667830000	617	2.31242	-2.12548	-4.3409	0.524018	0.217515	1.13618	0.129494	0.616665	0.00487052	0.299214	A0A8C2QDQ7;A0A8C2LMP2;B9EHJ3;P39447;A0A0U1RPW2	617;617;617;617;617	A0A8C2QDQ7	A0A8C2QDQ7
20.9614	22.7921	22.78	20.0947	23.5304	23.2448	22.2747	22.9001	22.3148	20.3758	23.3333	23.47	S	3	964	___1													0.904003	1.34556e-16	151.82	131.38	81.884	-0.82572	78869000	146	0.931117	-1.33041	-1.82877	0.34492	-0.614	-0.804238	0.352248	0.729788	0.117188	0.451939	Q3U172;A0A8C2LMQ9;A0A8C2LMQ0;J3QNU6;G3IIY3;Q8BWG8	146;412;412;413;416;412	Q3U172	Q3U172
25.6481	25.5626	25.8228	25.7668	26.5148	26.3979	22.2848	22.6797	22.4584	22.1285	22.5626	22.8782	S	2	965	___1													1	3.68203e-41	185.27	154.4	185.27	0.29911	992580000	12	0.486326	1.23079	1.06861	0.848225	-1.96235	-1.69079	0.550179	0.514971	0.326343	0.141832	G3H3G9;A0A8C2LPM1;A0A8C2LPD2;A0A8C2LMR0;A0A061I349;A2A6U3;Q80UG5	12;23;29;30;109;12;30	G3H3G9	G3H3G9
22.1254	22.3163	20.7235	20.356	20.6582	22.2304	23.2432	23.6629	23.3222	23.1108	23.4668	23.8648	S	2	965	___1													1	0.000424162	88.134	58.583	84.687	-0.022369	101360000	307	0.609873	-1.06838	-1.28691	0.701937	0.992454	1.4448	0.477001	0.54589	0.245543	0.198638	G3H3G9;A0A8C2LPM1;A0A8C2LPD2;A0A8C2LMR0	307;318;324;325	G3H3G9	G3H3G9
23.2214	23.2459	23.6549	23.3284	23.9274	24.1452	23.5933	23.6644	24.6955	24.7668	25.4703	25.4569	S	2	966	___1	+	+	2G12_353;353_TM_353					+	353_TM_353				0.99844	1.00204e-20	193.15	174.69	151.66	0.19077	252190000	461	1.57026	-0.469946	-2.91231	2.66319	1.26479	5.12305	0.223939	0.148993	0.0268993	0.00217173	A0A8C2LMT4;G3GZX7	461;317	A0A8C2LMT4	A0A8C2LMT4
21.5567	21.7977	20.7294	20.5133	21.3831	21.1273	21.0511	21.0175	20.6328	20.4635	21.5419	21.4221	S	2	967	___1													0.996317	0.0252436	54.066	23.812	54.066	0.69361	25486000	723	0.00468624	0.00452423	0.0140214	0.17698	-0.129656	-0.454713	0.995307	0.845402	0.989268	0.665304	A0A8C2LMU1;A0A8C2LNJ9;A2ADB1;A2ADB0;Q62504	723;743;727;750;749	A0A8C2LMU1	A0A8C2LMU1
20.3675	25.2136	24.7116	24.6906	25.6892	25.7029	25.1592	25.4183	24.811	24.8619	26.4109	26.4786	S	2	968	___1													0.999068	7.64124e-107	240.68	218.49	219.87	-0.69671	542100000	359	0.753612	-1.74657	-1.53222	0.114108	0.14821	0.307387	0.406272	0.908	0.176355	0.768938	Q8BG05;Q58E39;Q6P6I7;Q5U3M2;B2RXM2;A0A8C2LMW0;Q0VG47;Q5FB19;Q3UZG3;A0A8C2LP26;A2AL12;A2AL13	359;243;298;293;331;298;337;359;359;359;298;174	Q8BG05	Q8BG05
23.0745	23.5715	21.4068	23.426	23.9152	24.8375	23.211	19.9454	19.7143	23.9894	20.3383	20.1134	S	3	969	___1													0.999995	6.81323e-16	100.06	92.09	75.82	-0.52663	473660000	354	0.0314953	-0.107567	-0.0915355	0.63627	-1.93844	-1.33251	0.966746	0.562489	0.930047	0.231063	G3HEI4;A0A8C2LMX5	354;399	G3HEI4	G3HEI4
20.7047	21.3996	20.2267	20.5222	21.2841	21.3539	21.6718	21.9555	21.1717	20.1484	22.2559	22.5775	S	2	969	___1	+		2G12_353										0.995624	0.00439697	53.237	28.383	53.237	0.045151	34270000	410	1.56844	-0.85302	-2.9091	0.0165061	-0.0279593	-0.0487425	0.223939	0.98559	0.0270122	0.962707	G3HEI4;A0A8C2LMX5	410;455	G3HEI4	G3HEI4
21.8919	20.8832	20.3086	19.1537	22.9301	22.9913	20.3922	22.7785	20.1039	19.5137	22.2284	22.7232	S	2	970	___1													1	1.9094e-144	260.08	232	260.08	0.74158	154850000	83	1.0446	-1.71369	-2.01728	0.517016	-1.13072	-1.12371	0.322013	0.620987	0.09024	0.304077	G3HU77;A0A8C2LMX8	83;119	G3HU77	G3HU77
20.7342	23.5948	23.7996	24.1098	24.8247	24.8497	20.805	23.0751	24.2069	24.0831	22.5382	23.1939	S	3	970	___1													0.999965	1.00973e-162	250.38	236.21	250.38	-0.55959	193560000	126	0.0975163	-0.329058	-0.266353	0.0392054	0.116887	0.113047	0.892503	0.968351	0.798884	0.913681	G3HU77;A0A8C2LMX8	126;162	G3HU77	G3HU77
23.6489	23.8057	23.3067	23.0504	24.1893	24.0718	21.4241	20.1647	22.4715	20.1693	20.7301	20.5283	S	2	971	___1													0.995579	0.00791566	68.893	22.431	68.893	-0.16829	89457000	767	0.437387	0.99046	0.979262	0.633174	-1.48769	-1.32718	0.581994	0.563747	0.365269	0.232716	A0A8C2LNY7;G3HUC2;A0A8C2LSV4;A0A8C2LN13	767;765;767;808	A0A8C2LNY7	A0A8C2LNY7
21.5355	20.8293	20.1706	20.405	21.057	20.6971	21.2769	20.4227	18.8468	22.5788	22.3736	22.7923	S	2	972	___1													0.999944	7.99525e-05	71.085	56.399	71.085	-0.93235	18963000	231	NaN	0	NaN	0.353105	0.784461	0.820118	NaN	0.724203	NaN	0.443501	G3HRQ3;A0A8C2LN64;Q3UID0;A0A8C2LPN0;A0A8C2LPC0;Q6PDG5	231;347;347;333;347;347	G3HRQ3	G3HRQ3
21.479	21.7305	22.7228	19.7489	22.6982	23.3964	21.9862	19.4108	22.5565	22.6718	22.7318	22.8636	S	3	972	___1													0.966466	0.000111316	65.423	36.149	52.784	-0.41908	74348000	167	0.163497	-0.452594	-0.424093	0.424413	0.83303	0.955232	0.820016	0.681268	0.686282	0.376346	G3HRQ3;A0A8C2LN64;Q3UID0;A0A8C2LPN0;A0A8C2LPC0;Q6PDG5	167;283;283;269;283;283	G3HRQ3	G3HRQ3
22.4507	20.2795	22.6934	22.0781	20.9042	22.4856	19.9676	20.6623	20.1104	20.5039	22.6045	20.729	S	2	973	___1													0.987796	3.16354e-16	164.68	140.65	164.68	-0.0003535	32622000	829	0.526708	0.870444	1.14097	0.00786015	-0.0180006	-0.0234338	0.522905	0.994003	0.297367	0.982064	A0A8C2LN87	829	A0A8C2LN87	A0A8C2LN87
22.1434	22.6866	19.9411	22.2264	23.3217	20.9929	20.3296	21.0664	20.0281	21.8904	20.804	22.7795	S	3	975	___1													0.994863	0.00222062	55.186	45.233	52.527	-0.50326	37862000	24	0.135502	0.321721	0.358877	0.0199159	-0.0521107	-0.0585949	0.852287	0.982922	0.731977	0.955178	A0A8C2LNB5	24	A0A8C2LNB5	A0A8C2LNB5
23.7266	23.6332	23.682	23.5496	23.9718	23.7203	20.5777	20.0178	22.9571	23.1279	20.6291	20.434	S	2	975	___1													0.97297	4.69804e-21	181.58	161.83	150.37	0.49719	141940000	33	0.750028	1.57596	1.52617	0.0814723	-0.284834	-0.22567	0.406272	0.93658	0.177817	0.828949	A0A8C2LNB5	33	A0A8C2LNB5	A0A8C2LNB5
22.0129	22.0241	20.4232	21.9981	22.5838	22.3209	21.7888	22.2999	21.8197	22.0387	22.7288	22.7204	S	2	978	___1													0.870023	0.000642309	96.604	78.165	96.604	-0.015662	54869000	160	0.717983	-0.633786	-1.47202	0.100443	0.0785356	0.273665	0.421695	0.918719	0.191433	0.793519	D3YWH6;G3HBN4;Q6P1F1;E9Q6B6;E9Q6E0;A0A8C2LRQ2;Q8CHB5;A0A8C2LRV1;A0A8C2QF90;Q6NV54;Q3UHB5;J3QNR6;A0A8C2LNF4;K3W4S4;Q9ESN9	160;112;335;335;335;366;357;374;366;366;366;366;366;374;366	D3YWH6	D3YWH6
23.3893	23.3762	20.6883	22.9122	23.7075	21.2516	20.4283	21.4363	23.5412	23.1928	20.0526	20.3807	S	3	981	___1													1	5.87117e-55	141.14	127.73	141.14	0.86686	65261000	157	0.410589	0.885622	0.929455	0.0254822	0.0859413	0.0745276	0.602982	0.979549	0.388518	0.943013	Q3UJR8;A0A8C2LNH2;Q64152	157;201;199	Q3UJR8	Q3UJR8
20.7475	21.5126	19.9073	20.9479	20.4112	20.977	22.0837	20.176	23.3434	23.4493	19.8459	23.6937	S	2	982	___1													1	1.1165e-09	112.02	72.758	112.02	-0.086811	40110000	174	0.0896763	-0.133122	-0.246602	0.827265	1.67113	1.65578	0.903217	0.514971	0.813437	0.148845	A0A8C2LNZ4;A0A8C2LNH7;A0A8C2QF18;Q8C306;K0BWC3;Q9ET54;Q9ET53	174;676;901;68;512;901;299	A0A8C2LNZ4	A0A8C2LNZ4
20.0296	20.8117	21.4244	21.3053	21.3628	21.202	21.9928	22.1188	20.3177	20.6028	21.7154	20.3837	S	2	982	___1													1	9.66695e-05	70.942	54.804	57.499	-1.1194	267780000	399	1.02911	-0.776346	-1.99153	1.21475	-0.914198	-2.30134	0.324671	0.474948	0.0935172	0.0609881	A0A8C2LNZ4;A0A8C2LNH7;A0A8C2QF18;Q8C306;K0BWC3;Q9ET54;D3Z1J5;G3H3B7	399;901;1143;293;737;1143;187;114	A0A8C2LNZ4	A0A8C2LNZ4
21.331	20.4763	20.8343	20.3773	20.9713	20.6745	22.0278	22.3864	22.7395	22.9176	22.3676	22.6111	S	2	983	___1		+	353_TM_353										1	9.04945e-11	114.27	96.007	65.231	1.685	79263000	584	0.817119	-0.760312	-1.63882	1.43774	1.14394	2.6808	0.386658	0.429625	0.152363	0.0364973	G3I5D7;A0A8C2LNM1	584;655	G3I5D7	G3I5D7
22.425	22.4818	20.4129	19.9253	23.2661	23.7179	23.2488	23.7893	23.9404	23.8295	20.9727	23.5194	S	3	983	___1	+		2G12_353										1	2.83996e-16	145.25	121.05	145.25	-0.54909	102870000	1212	1.73913	-2.19427	-3.21578	0.24996	-0.440016	-0.612972	0.198931	0.795571	0.0182337	0.562394	G3I5D7;A0A8C2LNM1	1212;1338	G3I5D7	G3I5D7
23.004	19.9925	19.34	20.0104	22.7822	22.9767	22.9188	23.4639	20.1768	22.8616	23.1634	23.0707	S	3	985	___1	+		2G12_353										0.817536	9.26645e-07	72.771	56.265	72.771	-0.1012	69205000	18	1.58357	-2.44869	-2.93586	0.437872	-0.717272	-0.980156	0.221865	0.672146	0.0260875	0.364862	G3HAC2;A0A8C2LNR4	18;99	G3HAC2	G3HAC2
20.162	19.8505	20.7523	19.518	21.0315	20.3014	23.3573	23.3582	23.7671	23.4777	23.6837	23.7016	S	2	986	___1													0.999976	5.72291e-24	190.86	171.59	163.23	-0.44074	93440000	190	1.23137	-1.94143	-2.32928	1.07838	1.64538	2.07345	0.281951	0.493568	0.0586986	0.083488	A0A8C2LNT3	190	A0A8C2LNT3	A0A8C2LNT3
20.9338	19.9498	19.8121	20.1647	20.9937	21.0033	21.2602	19.8637	20.6685	21.2642	21.5169	21.8423	S	2	989	___1													0.997345	0.000819993	84.289	58.853	84.289	0.34916	11791000	24	0.683727	-0.565154	-1.41381	0.653546	0.542727	1.3622	0.43977	0.553803	0.207144	0.222052	G3HIU9;A2CG35;A0A8C2LNY1;P35283	24;153;155;105	G3HIU9	G3HIU9
23.2745	23.2008	23.6297	22.761	20.8349	24.1679	19.5806	23.2111	23.4279	23.3264	24.1002	24.2566	S	4	990	___1													0.999994	7.31578e-28	106.19	101.23	92.883	0.40821	145800000	39	0.551275	1.26785	1.18448	0.848867	1.82913	1.69186	0.508015	0.514971	0.281012	0.141623	A0A8C2LRQ0;A0A8C2LNY8	39;39	A0A8C2LRQ0	A0A8C2LRQ0
20.5097	20.3312	20.1825	20.7827	21.0066	20.559	20.9594	20.7888	20.9147	20.8256	21.1491	21.5061	S	2	992	___1													1	0.00439274	76.1	29.71	76.1	-1.1426	12989000	1253	1.21236	-0.376919	-2.29732	0.723377	0.270419	1.48115	0.286263	0.539781	0.0613255	0.18907	A0A8C2LPG9;G3H3Q5;A0A8C2LQY3;D3Z3A8;Q8C170	1253;1253;1253;1259;1259	A0A8C2LPG9	A0A8C2LPG9
20.5324	20.0241	20.0973	20.665	21.0755	20.9971	21.5744	21.563	21.6996	21.6273	21.4938	21.7421	S	2	993	___1	+		2G12_353				+		2G12_353				0.999982	0.00562862	63.624	30.536	60.478	0.41494	19327000	2614	2.33843	-0.972803	-4.39615	1.07275	0.338185	2.06408	0.127817	0.496454	0.00458739	0.0845773	A0A8C2LPL2;G3I7N4	2614;2378	A0A8C2LPL2	A0A8C2LPL2
19.8798	20.0383	24.3019	19.0991	24.6487	24.7198	23.7212	23.901	23.5466	23.5385	24.1994	24.3455	S	2	993	___1	+		2G12_353										0.895145	0.000984408	112.84	81.42	92.19	0.14518	175160000	683	1.5301	-3.41789	-2.84159	0.461722	-0.34018	-1.02393	0.227629	0.654851	0.0295054	0.345365	A0A8C2LPL2;G3I7N4	683;441	A0A8C2LPL2	A0A8C2LPL2
23.3331	23.8683	23.3972	21.0052	23.7974	23.6888	23.5392	23.5863	23.4615	19.9171	23.4395	23.372	S	3	993	___1													0.999413	7.71399e-25	118.01	95.916	112.8	0.48794	123600000	2827	0.540129	-0.752015	-1.16479	0.593083	-1.10541	-1.25774	0.513991	0.581686	0.288318	0.255222	A0A8C2LPL2;G3IPF8;Q3TQH7;G3I7N3;F8QPD5;Q52KR3	2827;12;101;12;101;2850	A0A8C2LPL2	A0A8C2LPL2
20.6632	22.7428	20.4573	21.8504	23.1219	23.4336	22.7839	22.613	20.2342	22.3831	22.8352	20.4516	S	3	995	___1	+		2G12_353										1	6.24029e-24	130.78	117.05	130.78	0.2802	57848000	21	1.48317	-1.55968	-2.75958	1.15521	-1.51208	-2.20158	0.233783	0.479727	0.0328721	0.06995	A0A8C2LPM3;Q6QI06;Q8CB99;Q9D2K3;Q8C2V9;Q0VAV3	21;21;21;21;21;21	A0A8C2LPM3	A0A8C2LPM3
22.3362	22.5413	22.2885	22.1228	22.2835	22.3343	20.8638	19.6406	21.2368	21.0408	20.0014	20.0534	S	2	997	___1													1	8.12029e-07	110.77	77.571	110.77	-2.5008	31482000	511	0.795558	1.04163	1.60271	0.431096	-0.697507	-0.96763	0.39188	0.677775	0.160119	0.370598	A0A8C2LPQ0;G3IEE1	511;525	A0A8C2LPQ0	A0A8C2LPQ0
20.0402	20.3296	20.4914	20.0757	19.4677	21.0725	22.677	22.1766	21.4203	21.2133	22.3323	22.197	S	2	999	___1													0.997552	1.80833e-15	136.48	104.65	109.79	0.27343	26773000	146	0.764095	-1.11423	-1.54987	0.234014	0.442279	0.579362	0.403448	0.806772	0.172149	0.583426	A0A8C2LPU1	146	A0A8C2LPU1	A0A8C2LPU1
20.4641	21.3562	20.7946	19.6606	22.2037	22.3644	21.2337	21.7517	20.8563	20.1432	20.0364	21.9352	S	3	999	___1	+		2G12_353										0.999555	0.000907974	58.246	41.106	57.616	-0.020026	24741000	96	1.63479	-1.3195	-3.02707	1.1938	-1.14558	-2.26618	0.219132	0.477904	0.0231852	0.0640024	A0A8C2LPU1;Q8C539;Q9CSY8;Q3TSX5;Q8R3N1	96;96;96;96;96	A0A8C2LPU1	A0A8C2LPU1
23.3407	23.3855	22.8429	22.6049	23.2301	20.9426	20.6986	20.5395	23.892	23.9842	22.6733	22.6935	S	2	1000	___1	+	+	2G12_353;353_TM_353										0.989013	0.000375256	159.99	123.57	149.38	0.0053172	92479000	127	1.36958	1.6908	2.56363	1.44276	1.95805	2.68948	0.254234	0.428614	0.0426992	0.0360779	G3IJR0;A0A8C2LQ20;Q8CGA3	127;297;297	G3IJR0	G3IJR0
20.8875	20.3226	22.5237	22.0992	22.9033	21.5201	22.0628	22.4092	22.468	22.1905	22.4989	22.3596	S	2	1001	___1													0.810832	2.13603e-11	172.82	149.93	171.81	1.4296	50215000	2755	0.615911	-0.765587	-1.29737	0.206035	0.155415	0.519137	0.474121	0.827722	0.242152	0.62225	A2AAE1;A0A8C2LSN6;A0A8C2LQ83;A0A061IHA7;A0A061IG99;A0A061IKX2;A0A061IG93;A0A061IJT3;A0A061IKX9;A0A061IMX8;A0A061IMY2;G3IBC0;A0A1D5RMC4	2755;2755;2755;2754;2755;2755;2755;2754;2755;2754;2404;1860;2756	A2AAE1	A2AAE1
21.2913	21.611	21.6528	21.9014	21.0497	22.7248	20.149	19.9355	20.4569	19.6587	21.0507	21.0594	S	2	1002	___1													1	2.55899e-61	228.99	197.33	117.92	-0.17188	1243100000	397	0.450928	0.649373	1.00418	0.22994	-0.408322	-0.570696	0.573711	0.80944	0.354056	0.588925	A0A8C2LQB0;G3HKJ1	397;387	A0A8C2LQB0	A0A8C2LQB0
20.1781	20.4902	20.2898	20.4038	21.2441	21.475	20.5877	21.0958	20.896	20.264	21.4586	21.815	S	2	1005;1867	___1	+		2G12_353										0.994582	0.00101567	70.889	57.485	61.212	0.041386	226210000	391	2.04919	-0.760177	-3.80369	0.00669317	0.00774717	0.0199808	0.157192	0.995651	0.00892922	0.984707	G3HSM8;A0A8C2LQF9;A0A8C2QNY5;Q8C553;A0A8C2LIA3;Q3V159;A0A061IDB2;G3H1B3;A0A061IEC2;A0A0R4J0Q5;P14733;P21619	383;397;391;392;258;261;279;279;300;402;392;383	G3HSM8;A0A8C2QNY5	A0A8C2QNY5
24.925	20.4697	25.2928	25.0261	26.1704	25.8811	25.369	25.7701	25.3056	25.2511	26.2193	26.2833	S	2	1010	___1													1	4.20975e-153	234.39	216.79	234.39	0.43591	616640000	112	0.794679	-1.86923	-1.60124	0.034686	-0.0328226	-0.100477	0.391911	0.971046	0.160443	0.923239	A0A8C2LR02;P31324	112;112	A0A8C2LR02	A0A8C2LR02
23.9911	23.9376	24.0701	23.8979	24.5132	24.2087	24.969	25.4402	25.4815	25.4359	25.0873	25.2504	S	2	1012	___1	+		2G12_353										0.999946	5.97091e-12	173.37	111.96	173.37	0.74307	485600000	88	1.60626	-0.808589	-2.97616	0.955992	0.531003	1.87009	0.221781	0.512439	0.0247592	0.110664	A0A8C2LR61;A0A8C2LT24;A0A8C2LXV1	88;88;88	A0A8C2LR61	A0A8C2LR61
22.3415	22.0141	22.7088	22.0167	23.2462	22.6844	19.0615	20.5663	20.2985	21.7639	21.1778	22.3364	S	3	1013	___1													0.937668	0.00236485	54.281	40.853	54.281	0.29882	46195000	507	0.393706	0.880662	0.897716	0.00142895	0.00455046	0.00429134	0.616186	0.998846	0.403919	0.996715	Q6DVA0;A0A8C2LR99;G3I6U8	507;488;267	Q6DVA0	Q6DVA0
20.4092	20.5442	20.7719	20.8165	20.7683	20.7409	21.9536	22.0516	21.9567	21.6207	22.9048	22.5534	S	2	1014	___1													0.999577	0.00056058	77.776	47.444	72.321	0.27912	67242000	148	1.0282	-0.74316	-1.99002	0.976331	0.880243	1.90387	0.324671	0.511716	0.0937132	0.105601	G3HYY9;O54935;A0A8C2LRD2	148;245;245	G3HYY9	G3HYY9
22.2988	22.1138	19.8883	21.8056	19.5482	23.2354	22.5573	20.0979	22.4644	20.4762	23.1828	19.6597	S	2	1014	___1													0.842386	2.0546e-27	113.78	108.05	82.01	0.26886	517660000	304	0.0553931	0.166904	0.157189	0.0239767	0.0860491	0.0702366	0.944154	0.981409	0.880252	0.946288	G3HYY9;O54935;A0A8C2LRD2	304;448;448	G3HYY9	G3HYY9
21.5427	20.4478	22.9001	23.2689	21.4598	24.0893	20.3927	22.8264	23.2518	23.8528	24.3611	24.6327	S	3	1017	___1													0.998952	8.07615e-05	92.866	77.494	92.866	-0.043135	127680000	281	0.0517319	-0.1522	-0.147322	1.11214	1.83256	2.12968	0.947578	0.48574	0.887704	0.0772434	Q6TMK7;A0A8C2LWV6;A0A8C2LRI9;G3HBP8;A0A8C2M7S5;A0A8C2MF27;A0A8C2M2T2;G3HIC0;G3HCB4;A0A061HZ90;A0A8C2N0P4;G3HUJ1;A0A8C2MZR8;G3H6Z3	281;246;228;281;172;247;239;145;174;174;234;143;194;66	Q6TMK7	Q6TMK7
20.2369	23.0726	22.7832	22.5176	24.3132	24.3638	23.0229	23.2394	23.4293	23.5708	24.0243	23.9487	S	3	1018	___1													0.986928	8.08845e-07	72.805	63.521	67.877	0.30884	139910000	79	1.12131	-1.58225	-2.14497	0.00745894	0.00845194	0.0222477	0.304575	0.994247	0.0756293	0.982972	A0A8C2LRL3;A0A8C2QFD1;G3GU78	79;83;186	A0A8C2LRL3	A0A8C2LRL3
20.5825	20.9054	21.1336	19.5207	21.0446	21.2013	22.4608	22.4374	25.3243	25.256	24.0352	24.1336	S	3	1020	___1		+	353_TM_353					+	353_TM_353				0.994571	3.46145e-44	204.63	173.22	146.6	-0.18596	242470000	210	1.26461	-1.25044	-2.38529	2.8559	2.90127	5.59012	0.277363	0.115962	0.0543742	0.00139348	Q5SS40;A0A8C2LRM9;P62259;Q8BPH1;Q3V453	210;210;210;210;46	Q5SS40	Q5SS40
21.3406	21.4595	20.2002	19.9096	21.1435	21.0296	23.2777	23.5651	23.1689	23.0678	23.8231	23.8715	S	2	1021	___1													0.969376	0.00094782	107.79	68.766	96.342	-0.85445	73647000	665	1.00375	-1.52649	-1.94941	0.873266	1.22887	1.73253	0.331628	0.514971	0.0991405	0.133886	A0A8C2LSC6;A0A8C2LRP2	665;799	A0A8C2LSC6	A0A8C2LSC6
21.0263	20.5542	19.9713	19.289	21.582	20.6563	24.2389	24.3919	24.5234	24.3669	24.4865	24.5164	S	3	1021	___1	+		2G12_353										1	2.86898e-07	130.66	103.01	44.788	0.30023	143260000	683	1.3156	-2.50704	-2.47164	0.951168	1.75603	1.86208	0.265561	0.512439	0.0483501	0.1119	A0A8C2LSC6;A0A8C2LRP2;A0A0R4J0A0;F6W2Q5;Q80ZL3;H3BK65;P42567	683;817;502;683;816;852;816	A0A8C2LSC6	A0A8C2LSC6
21.3788	20.1189	19.8509	19.991	20.7923	20.8823	21.5669	21.7129	21.6269	21.5493	21.4064	21.9871	S	2	1022	___1													0.996933	0.00544032	62.463	39.392	62.463	1.0306	19788000	934	1.11598	-0.90369	-2.13609	0.748844	0.403809	1.52418	0.305336	0.531889	0.0765628	0.178302	A0A8C2LRQ5;G3GYY4;Q8K224	934;934;934	A0A8C2LRQ5	A0A8C2LRQ5
21.5393	19.8368	20.5029	21.0115	20.7817	20.6813	20.7397	22.7107	22.3848	22.3816	23.6959	23.5176	S	3	1024	___1		+	353_TM_353										0.940052	1.20847e-47	125.9	107.52	121.62	0.51519	43404000	454	0.355209	-0.505744	-0.824186	1.56423	1.76661	2.90165	0.641684	0.385514	0.441358	0.0272755	G3GUY5;A0A8C2LRY0	454;454	G3GUY5	G3GUY5
21.0693	20.3031	20.6181	20.5194	20.7868	20.876	22.9845	19.9144	23.4378	23.1572	23.9228	23.9975	S	2	1024	___1		+	353_TM_353										0.999056	1.03991e-24	156.67	116.76	156.67	-0.27775	173990000	298	0.324328	-0.512958	-0.763903	1.96995	2.4884	3.6492	0.667875	0.26577	0.473884	0.0107165	G3GUY5;A0A8C2LRY0	298;298	G3GUY5	G3GUY5
20.5861	19.851	20.4873	20.775	21.1912	21.5172	21.3204	22.0878	20.4662	21.8294	22.3763	22.7395	S	2	1025	___1	+		2G12_353										1	1.06035e-05	84.566	69.88	84.566	0.26145	20631000	137	2.10839	-1.10433	-3.92119	0.245404	0.323709	0.60342	0.152596	0.797986	0.00779135	0.568324	G3IBZ7;A0A8C2LRY8	137;261	G3IBZ7	G3IBZ7
21.0197	20.2671	20.5595	19.5999	20.6993	20.5599	20.7381	21.097	22.7015	21.1073	23.7256	23.5824	S	3	1027	___1		+	353_TM_353										0.999542	7.74583e-10	85.849	60.974	85.849	0.8029	33252000	723	NaN	0	NaN	1.7717	2.00564	3.27556	NaN	0.330656	NaN	0.0169161	G3H8T2;A0A8C2LSF6	723;723	G3H8T2	G3H8T2
25.1156	25.3451	25.1185	25.083	25.6905	25.6743	25.1045	25.3278	25.2097	25.4037	25.5116	25.6317	S	3	1030	___1													0.935106	1.76174e-06	150.22	115.47	70.235	0.028025	584180000	211	0.936277	-0.283745	-1.83734	0.0204886	-0.0101209	-0.0602426	0.350872	0.982785	0.115804	0.953919	G3GUN7;Q3URS8;Q3UNV7;A0A8C2LSW3;Q99KX1	211;237;237;237;237	G3GUN7	G3GUN7
22.6422	22.2867	20.3997	21.8763	23.2723	23.0352	20.4768	19.9052	21.904	22.0162	20.9389	20.5903	S	3	1032	___1													0.999998	2.24044e-05	75.574	43.512	75.574	0.33409	42405000	678	0.0451785	0.128855	0.129492	0.124227	-0.309983	-0.331931	0.953015	0.894353	0.901201	0.75123	G3H9P6;A0A8C2LT60	678;702	G3H9P6	G3H9P6
23.2142	23.1259	23.4487	23.5644	23.7329	23.7389	23.8393	23.8436	23.3291	23.2832	24.7047	24.7097	S	2	1039	___1	+		2G12_353										0.999999	3.30941e-81	232.78	210.58	209.23	0.042541	404300000	1328	2.2675	-0.450391	-4.24644	0.214367	0.217965	0.537248	0.133128	0.821575	0.00540127	0.610426	G3HM82;A0A8C2LTP1;A0A061I607;A0A8C2LUR9	1328;1356;1107;1353	G3HM82	G3HM82
22.6506	20.8935	23.2383	22.9278	22.8664	22.5172	20.1369	20.3327	20.7445	20.9205	20.4969	20.5575	S	3	1039	___1													1	3.50362e-48	160.78	135.56	105.91	3.0789	115960000	1253	0.497016	0.964248	1.08787	0.496843	-0.783469	-1.08756	0.542255	0.634172	0.318408	0.318535	G3HM82;A0A8C2LTP1;A0A061I607;A0A8C2LUR9;F8WHU5;Q4VA53	1253;1281;1032;1278;1283;1281	G3HM82	G3HM82
22.6838	22.5157	23.2468	23.2106	23.6513	23.6914	23.3888	23.4371	24.2389	24.0889	25.0851	24.9213	S	2	1039	___1	+	+	2G12_353;353_TM_353										0.999988	7.19926e-55	222.55	193.2	222.55	-0.17036	214330000	1227	1.69889	-0.627914	-3.14252	2.16682	1.04139	4.03899	0.202262	0.234993	0.0200039	0.00681054	G3HM82;A0A8C2LTP1;A0A061I607;A0A8C2LUR9	1227;1255;1006;1252	G3HM82	G3HM82
20.7726	20.9023	20.2236	20.302	21.0934	20.9168	19.9473	20.1942	21.7695	22.3334	22.5707	22.8217	S	2	1039	___1		+	353_TM_353					+	353_TM_353				0.980232	3.12678e-06	105.03	78.514	105.03	0.91795	43225000	1229	NaN	0	NaN	2.67436	1.83589	5.14935	NaN	0.148993	NaN	0.0021166	G3HM82;A0A8C2LTP1;A0A061I607;A0A8C2LUR9	1229;1257;1008;1254	G3HM82	G3HM82
20.9078	20.6024	20.8048	20.6894	20.8382	21.0235	23.9445	23.9989	22.4357	22.5555	24.2463	23.706	S	3	1041	___1													0.999999	1.2759e-08	77.126	67.191	76.458	0.036156	115860000	93	0.991646	-1.70016	-1.92931	0.341534	0.784597	0.797645	0.334571	0.731416	0.101942	0.455476	A0A8C2LTY0	93	A0A8C2LTY0	A0A8C2LTY0
23.9659	23.9036	23.9925	24.0896	24.4912	24.0941	23.7708	24.1895	23.6839	23.9321	23.5709	24.1705	S	2	1043	___1													1	1.70334e-06	170	155.44	170	0.2174	202380000	68	0.431642	-0.148509	-0.96864	0.727038	-0.297041	-1.48735	0.586974	0.539781	0.370133	0.187483	Q6P0X1;G3HLQ3;E9Q6U4;Q3UWL8;A0A8C2LU07	68;84;121;125;125	Q6P0X1	Q6P0X1
22.1465	22.3991	22.5947	22.5045	23.1622	23.068	22.962	23.1254	22.8429	22.5331	23.3689	23.4086	S	2	1044	___1	+		2G12_353				+		2G12_353	+		2G12_353	1	0.0126903	63.216	22.492	61.78	-0.34842	93520000	43	3.12332	-0.668186	-6.28853	0.0675166	-0.0410161	-0.189407	0.0538688	0.946943	0.000752802	0.856019	A0A8C2LUF1;A0A8C2LU97;G3HV56	43;19;44	A0A8C2LUF1	A0A8C2LUF1
21.0651	20.0656	19.8781	20.7337	21.257	20.5069	20.8072	20.5743	21.7475	21.7218	22.0006	22.1809	S	3	1048	___1		+	353_TM_353					+	353_TM_353				0.99982	3.1647e-16	90.633	83.011	65.155	0.33253	125820000	328	0.489693	-0.350698	-1.07468	2.85301	1.12635	5.58292	0.547314	0.115962	0.323823	0.00140277	G3HRE2;A0A8C2LZV9;A0A8C2LUC1;A0A8C2LUX4	328;362;368;402	G3HRE2	G3HRE2
23.6932	23.9068	23.4087	23.3013	24.2321	24.4312	24.3642	24.5089	23.8453	23.9523	24.6048	24.7824	S	2	1048	___1	+		2G12_353				+		2G12_353				1	4.37583e-82	234.99	201.29	232.11	0.45534	1014400000	396	2.77825	-0.80658	-5.39846	0.138256	-0.0879002	-0.365396	0.077627	0.881878	0.0016663	0.727351	G3HRE2;A0A8C2LZV9;A0A8C2LUC1;A0A8C2LUX4	396;430;436;470	G3HRE2	G3HRE2
24.7536	24.8662	24.5323	25.0797	26.134	26.3107	25.2268	25.7165	20.578	24.8749	26.0317	25.7884	S	2	1048	___1	+		2G12_353										0.99997	1.51792e-12	184.03	144.41	162.49	0.25117	600810000	628	2.09381	-1.03907	-3.89208	0.549504	-1.52877	-1.18136	0.152596	0.602596	0.00805735	0.28216	G3HRE2;A0A8C2LZV9;A0A8C2LUC1;A0A8C2LUX4	628;662;668;702	G3HRE2	G3HRE2
22.2107	22.4367	21.4194	21.2103	22.8537	22.6565	21.0812	20.8	20.2645	20.0373	21.2074	20.5088	S	2	1048	___1													0.986124	1.25131e-12	167.71	136.71	122.93	0.97198	68441000	756	0.0159467	-0.0285864	-0.0471193	1.2093	-1.34334	-2.29219	0.985609	0.475045	0.963947	0.0617585	G3HRE2;A0A8C2LZV9;A0A8C2LUC1;A0A8C2LUX4;Q80TU6;F6RJ39;Q9JIX8;Q05D19;Q7TSL7;A0A8C2LUY5;B8JJ91;Q52KR6;B8JJ92;B8JJ90	756;790;796;830;778;784;838;65;81;126;134;64;80;147	G3HRE2	G3HRE2
23.3209	22.8381	24.3209	24.1197	23.1106	23.2263	20.2588	21.1898	20.6739	20.4041	20.7649	19.8893	S	2	1048	___1													0.999883	0.00307006	82.261	32.546	82.261	-0.033191	76031000	743	1.0979	1.70353	2.10595	1.03349	-1.51332	-1.99881	0.311495	0.510202	0.0798187	0.0925793	G3HRE2;A0A8C2LZV9;A0A8C2LUC1;A0A8C2LUX4;Q80TU6;F6RJ39;Q9JIX8;Q05D19;Q7TSL7;A0A8C2LUY5;B8JJ91;B8JJ90	743;777;783;817;765;771;825;52;68;113;121;134	G3HRE2	G3HRE2
24.8778	25.068	24.7558	24.763	25.4603	25.2806	24.9841	24.8292	24.0335	24.1287	20.403	25.0885	S	2	1048	___1													1	0.000353748	90.827	46.509	78.342	-0.15656	481020000	647	0.855748	-0.272408	-1.70333	0.827973	-1.72513	-1.65697	0.372344	0.514971	0.139396	0.148603	G3HRE2;A0A8C2LZV9;A0A8C2LUC1;A0A8C2LUX4;Q80TU6;F6RJ39;Q9JIX8	647;681;687;721;669;675;729	G3HRE2	G3HRE2
20.1145	21.7894	21.5735	21.4817	20.934	21.3747	20.8198	20.3579	19.587	20.5315	19.5086	21.8539	S	2	1048	___1													0.987124	0.0064111	59.227	44.97	59.227	-0.90934	11677000	907	0.367615	0.368186	0.848068	0.372288	-0.501348	-0.857016	0.63327	0.712242	0.428928	0.424338	G3HRE2;A0A8C2LZV9;A0A8C2LUC1;A0A8C2LUX4;Q80TU6;F6RJ39;Q9JIX8;Q05D19;Q7TSL7;A0A8C2LUY5;B8JJ91;Q52KR6;B8JJ92	907;941;947;981;917;923;989;216;232;277;285;203;231	G3HRE2	G3HRE2
22.248	22.4182	22.3058	22.0538	23.2379	23.1633	22.8751	22.8574	22.4281	22.5634	23.2066	23.4317	S	2	1048	___1	+		2G12_353				+		2G12_353	+		2G12_353	0.99999	0.000884183	95.523	36.37	80.916	0.0049554	222030000	575	3.11528	-0.776977	-6.26663	0.188204	-0.125991	-0.479844	0.0538688	0.835521	0.000766864	0.648329	G3HRE2;A0A8C2LZV9;A0A8C2LUC1;A0A8C2LUX4;Q80TU6;F6RJ39;Q9JIX8	575;609;615;649;597;603;657	G3HRE2	G3HRE2
22.8066	22.9669	20.9146	21.8731	23.6889	23.7993	26.5262	26.732	26.2809	26.1642	27.2309	27.1407	S	2	1048	___1	+		2G12_353										0.999914	1.81203e-37	199.65	153.17	199.65	0.58248	933830000	304	1.71641	-3.04628	-3.17435	0.868664	1.51758	1.72486	0.201166	0.514971	0.0192126	0.135312	G3HRE2;A0A8C2LZV9;A0A8C2LUC1;A0A8C2LUX4	304;338;344;378	G3HRE2	G3HRE2
19.702	21.692	22.5521	22.207	23.2205	23.1698	21.3338	21.4854	21.5392	21.0614	22.1636	22.4131	S	3	1048	___1													1	7.84026e-22	184.83	164.78	184.83	1.277	290550000	131	0.411765	-0.764086	-0.931656	0.366775	-0.508024	-0.846456	0.602258	0.716205	0.387467	0.429759	G3HRE2;A0A8C2LZV9;A0A8C2LUC1;A0A8C2LUX4;Q80TU6;F6RJ39;Q9JIX8	131;165;171;205;156;162;216	G3HRE2	G3HRE2
23.1018	23.5158	22.4136	22.2584	24.4255	24.4342	22.7914	23.4076	22.809	22.5874	23.7245	23.7879	S	2	1048	___1													1	0.000312152	93.623	77.093	93.623	-0.13351	964130000	921	0.963974	-0.942245	-1.88335	0.479646	-0.537472	-1.05652	0.341494	0.643136	0.108649	0.331401	G3HRE2;A0A8C2LZV9;A0A8C2LUC1;A0A8C2LUX4;Q80TU6;F6RJ39;Q9JIX8;Q05D19;Q7TSL7;A0A8C2LUY5;B8JJ91;Q52KR6;B8JJ92	921;955;961;995;931;937;1003;230;246;291;299;217;245	G3HRE2	G3HRE2
22.9606	23.1232	23.359	23.5401	20.5176	20.7307	20.0714	19.8794	21.0145	20.4662	22.1283	21.1088	S	3	1049	___1	+		2G12_353	+		2G12_353	+		2G12_353	+		2G12_353	0.969204	7.22034e-27	102.49	91.923	74.949	1.2096	86397000	475	4.81165	2.94595	12.5821	1.15957	0.879689	2.20886	0.0061779	0.479727	1.54293e-05	0.0692515	A0A8C2QFG1;A0A8C2LUC7;G3HSF8	475;515;486	A0A8C2QFG1	A0A8C2QFG1
23.0105	23.34	24.3693	24.4736	22.9207	23.201	19.883	20.6075	20.1992	19.6457	19.9224	20.7356	S	3	1049	___1													0.993763	1.31946e-14	111.66	95.171	111.66	-1.0089	143670000	334	1.25485	2.14528	2.36883	0.899172	-1.52734	-1.77566	0.280462	0.514971	0.0556098	0.126133	A0A8C2QFG1;A0A8C2LUC7;G3HSF8	334;334;305	A0A8C2QFG1	A0A8C2QFG1
22.7707	23.0705	22.5626	22.44	24.0515	23.9185	21.1277	21.6842	21.3027	20.1889	20.8353	20.7295	S	2	1049	___1		+	353_TM_353										1	0.000437285	119.62	108.67	119.62	-0.24774	69340000	24	0.00676168	0.0154634	0.0201838	1.30431	-1.93139	-2.45247	0.993964	0.453555	0.984551	0.0496238	A0A8C2QFG1;A0A8C2LUC7	24;24	A0A8C2QFG1	A0A8C2QFG1
20.2836	21.5705	21.6114	19.7869	22.3726	22.3611	21.9737	21.7905	21.4221	21.9406	23.6872	22.0416	S	3	1050	___1	+		2G12_353										0.999926	0.00394395	49.988	31.531	49.988	0.059537	61335000	227	1.45848	-1.31139	-2.71669	0.107072	0.148398	0.290109	0.236026	0.916367	0.0347952	0.781498	A0A8C2LWU8;A0A8C2QFX7;G3HN40;A0A8C2LUD8	227;227;225;314	A0A8C2LWU8	A0A8C2LWU8
20.4511	19.5421	20.4287	19.7512	21.2349	20.8297	20.9006	21.8982	22.0371	22.2619	22.9758	22.5365	S	3	1050	___1	+	+	2G12_353;353_TM_353										0.999922	1.45508e-06	73.574	55.874	73.574	-0.59141	29532000	554	1.87889	-1.17255	-3.47541	2.10013	1.23701	3.90468	0.179384	0.250078	0.0132163	0.00794099	A0A8C2LWU8;A0A8C2QFX7;G3HN40;A0A8C2LUD8	554;844;862;1045	A0A8C2LWU8	A0A8C2LWU8
20.3494	20.1592	20.1788	19.5974	21.1531	20.4609	23.9125	24.137	23.7714	23.745	24.377	24.2648	S	2	1050	___1	+		2G12_353										1	8.53555e-06	167.12	105.3	121.36	0.23071	104560000	294	1.30615	-2.34465	-2.4556	0.853959	1.62368	1.70035	0.268822	0.514971	0.0494138	0.139972	A0A8C2LWU8;A0A8C2QFX7;G3HN40;A0A8C2LUD8	294;584;602;753	A0A8C2LWU8	A0A8C2LWU8
20.5075	20.7357	22.2788	21.9229	21.8375	21.6171	21.7678	21.8145	19.6996	21.8425	21.1588	21.6057	S	2	1052	___1													0.999697	1.41939e-15	125.75	88.726	107.83	-1.7152	27023000	273	0.398977	-0.397983	-0.907656	0.683492	-0.682588	-1.41341	0.612881	0.552182	0.399046	0.207256	Q3TM53;F7AVU1;A0A8C2QFG6;A0A8C2LUN2;G3HMC4;Q8K2Y9	273;329;329;393;394;393	Q3TM53	Q3TM53
21.7577	22.1636	22.0297	22.1486	23.0439	23.3111	22.6187	23.0435	22.3199	22.2185	23.1396	23.2276	S	2	1053	___1	+		2G12_353				+		2G12_353				1	0.000971601	85.845	62.096	84.352	-0.35571	90434000	718	2.90721	-0.979396	-5.71944	0.406421	-0.277889	-0.921646	0.0698266	0.693012	0.00123818	0.392264	A0A8C2LUR7;A0A8C2QFK1	718;719	A0A8C2LUR7	A0A8C2LUR7
20.6353	20.4474	20.0359	20.8688	22.9981	22.986	19.5248	22.4601	19.9686	21.4003	22.8527	20.4945	S	3	1053	___1													0.874106	5.83566e-05	61.417	50.414	55.985	-0.2677	32798000	643	0.888783	-1.49539	-1.75837	0.331798	-0.81321	-0.778601	0.362556	0.739022	0.129186	0.465802	A0A8C2LUR7;A0A8C2QFK1	643;644	A0A8C2LUR7	A0A8C2LUR7
20.0782	23.5757	20.4657	20.7211	24.0668	23.7532	23.2111	23.7801	23.1062	23.025	22.8901	23.0303	S	3	1053	___1	+	+	2G12_353;353_TM_353										0.999999	4.26017e-10	90.097	74.842	90.097	2.6444	102230000	396	1.64354	-2.49261	-3.04274	2.01967	-0.689855	-3.74578	0.217405	0.260283	0.0227227	0.00955712	A0A8C2LUR7;A0A8C2QFK1;A0A061IG85;A0A2R8W6Y5;Q3UT02;A0A2R8VKL5;E9Q066;G3X9Q6;Q8BWW4	396;397;274;397;337;337;395;396;396	A0A8C2LUR7	A0A8C2LUR7
20.8503	21.5527	22.189	21.5713	22.6936	20.8861	20.7372	21.9324	20.0891	20.1882	20.0575	20.4501	S	3	1053	___1		+	353_TM_353										0.917103	0.00769524	46.704	32.273	41.87	-0.0398	23650000	400	0.0135272	-0.0214972	-0.0400763	1.56726	-1.36612	-2.907	0.988339	0.385514	0.969333	0.027086	A0A8C2LUR7;A0A8C2QFK1;A0A061IG85	400;401;278	A0A8C2LUR7	A0A8C2LUR7
22.4328	22.471	20.409	20.7212	20.6091	20.832	20.344	22.5337	22.3759	22.5623	20.3419	23.0204	S	2	1056	___1													0.937463	1.82094e-21	186.85	155.18	138.39	-0.25659	37692000	16	0.234558	0.428818	0.580517	0.610709	0.995434	1.28836	0.750085	0.574713	0.582696	0.245071	A0A8C2LUV8	16	A0A8C2LUV8	A0A8C2LUV8
19.6581	20.8301	20.4349	20.1104	21.2125	21.3779	21.5444	21.6391	21.8373	22.0301	22.426	19.6142	S	2	1057	___1	+		2G12_353				+		2G12_353				0.998041	0.00118546	106.49	85.59	98.156	0.65943	19989000	203	2.36941	-1.18513	-4.4625	0.0177238	0.033443	0.0522693	0.126063	0.98559	0.00427159	0.960011	Q6ZQH4;G3I9E3;A0A8C2N8T5;A0A8C2LUX2;Q91YK2	203;191;287;292;287	Q6ZQH4	Q6ZQH4
21.8709	21.7534	21.6683	21.8781	21.9293	22.042	21.6892	21.4582	20.3862	20.7819	21.6686	21.2906	S	2	1058	___1													0.999878	0.0159867	60.518	29.097	60.518	0.2259	36402000	92	0.0320899	0.0129919	0.0932064	1.2798	-0.747851	-2.41097	0.966746	0.455717	0.928774	0.0525044	Q91YI7;Q543H2;G3H1L0;A0A8C2LV08;P23950	92;92;92;92;92	Q91YI7	Q91YI7
19.7564	21.0823	21.0682	20.022	19.6567	21.752	21.4713	21.9087	21.5507	21.4611	22.1271	22.2108	S	2	1059	___1													1	0.0126657	56.404	34.723	56.404	0.37237	27969000	1165	0.527237	-0.714971	-1.14191	0.532665	0.640247	1.15156	0.522498	0.609363	0.297004	0.293316	A0A8C2LV21;Q05D44;Q8BYX3;Q7TPC0;Q6A002;Q8BYY7;G3HHL3	1165;1164;9;259;281;293;439	A0A8C2LV21	A0A8C2LV21
20.003	19.9397	20.291	20.4179	20.711	20.3316	22.5422	22.6225	22.4915	22.2523	22.7716	23.021	S	2	1059	___1													0.999737	0	344.43	327.19	344.43	-0.054254	1831800000	108	1.19795	-1.38896	-2.27314	0.876026	1.0823	1.73713	0.288769	0.514971	0.0633936	0.133037	A0A8C2LV21	108	A0A8C2LV21	A0A8C2LV21
24.0198	24.2843	24.2535	23.8264	24.8373	24.5495	25.5758	26.2868	26.0887	26.2387	25.8612	26.0196	S	2	1059	___1	+		2G12_353										1	0	397.27	356.05	397.27	0.70029	3467200000	114	1.62279	-1.21635	-3.00563	0.949234	0.7397	1.85887	0.219132	0.512439	0.0238345	0.1124	A0A8C2LV21	114	A0A8C2LV21	A0A8C2LV21
21.0804	21.2513	25.6462	25.4227	25.6716	25.6665	25.4727	25.8378	25.3362	25.2395	25.9547	26.0262	S	2	1059	___1													1	1.96548e-223	238.83	170.16	238.83	-0.16405	856570000	164	0.930816	-2.31203	-1.82827	0.0365868	-0.0230083	-0.105777	0.352248	0.970757	0.117269	0.919207	A0A8C2LV21	164	A0A8C2LV21	A0A8C2LV21
23.4303	23.2912	22.9023	22.578	23.774	23.6674	26.603	26.56	26.6342	26.6745	26.6339	26.5001	S	2	1059	___1	+		2G12_353										1	2.47715e-90	232.87	217.31	193.54	0.018302	5941700000	214	1.31813	-2.10066	-2.47593	0.892659	1.45958	1.76482	0.265561	0.514971	0.0480699	0.128039	A0A8C2LV21	214	A0A8C2LV21	A0A8C2LV21
20.2042	20.7068	21.9907	21.639	21.4315	21.7611	26.5155	26.8102	26.4978	26.5306	27.0576	27.0613	S	3	1059	___1													1	1.73532e-92	224.67	198.75	125.92	-0.38259	5390100000	138	1.01446	-2.99439	-1.96719	0.915585	2.65723	1.80295	0.327153	0.514971	0.0967259	0.121455	A0A8C2LV21	138	A0A8C2LV21	A0A8C2LV21
20.9993	20.7294	22.6638	21.2005	19.771	20.604	22.0578	21.8094	20.7014	21.857	20.3086	20.0125	S	2	1061	___1													0.994534	0.00050561	65.231	48.012	65.231	-0.99277	23885000	170	0.193276	0.337699	0.491097	0.201105	-0.340683	-0.508348	0.784161	0.829363	0.640803	0.629354	G3I097;A0A8C2LV31	170;311	G3I097	G3I097
24.8337	25.1099	25.7777	25.3414	26.6687	26.556	25.1392	25.6246	25.277	25.309	25.3476	25.4688	S	2	1065	___1													0.990972	1.35819e-05	138.55	103.75	85.457	-0.30018	756030000	739	0.878652	-0.731433	-1.7415	0.877002	-0.646543	-1.73875	0.364446	0.514971	0.132235	0.132739	F6X819;F7ADQ2;A0A8C2LVJ5;A0A8C2QG51;Q6PAR5;F7ADT6;F7ADS7	739;340;902;929;902;19;739	F6X819	F6X819
20.0235	20.735	22.4211	20.6345	22.9268	22.348	20.0178	21.9558	22.1924	21.6847	20.4084	22.943	S	2	1066	___1													0.847439	1.43086e-24	146.25	137.67	66.285	-0.016766	600310000	162	0.479164	-0.858594	-1.05565	0.00200756	-0.00497437	-0.00602502	0.554933	0.998846	0.331769	0.995388	Q3U046;G3UYA6;G3UY62;G3UYV4;A0A8C2LVL1;A0A8C2LYN3;P46938	162;94;94;94;96;96;94	Q3U046	Q3U046
20.2025	19.9177	21.0373	20.5741	20.9325	20.7908	22.0484	19.98	20.8374	22.0066	22.1273	22.547	S	2	1067	___1													0.827263	0.000228791	64.537	43.68	44.511	3.6776	21134000	131	0.46591	-0.505031	-1.03157	0.840179	0.941602	1.67736	0.564652	0.514971	0.34205	0.144484	I6L987;A0A8C2LVL5;Q9Z248	131;141;131	I6L987	I6L987
21.9572	21.5248	21.8685	21.595	21.0433	21.9853	21.7413	21.8073	21.3594	21.9212	22.4641	22.5382	S	2	1069	___1													0.996395	5.0346e-07	154.65	138.9	154.65	-0.052562	43951000	916	0.151826	0.0920415	0.397184	0.583897	0.426394	1.24172	0.831925	0.584718	0.704976	0.260677	G3GZQ7;A0A8C2LVZ3;B9EHE8;E9Q9Q2;Q80U91	916;1009;973;1007;325	G3GZQ7	G3GZQ7
24.3827	24.4857	23.9815	24.2254	24.7601	24.566	24.9851	25.175	24.1602	20.5387	25.1735	25.1359	S	2	1070	___1	+		2G12_353										0.977446	1.47314e-24	155.87	124	109.79	0.61841	437000000	336	1.89377	-0.602737	-3.50354	0.456069	-1.11949	-1.0136	0.177888	0.65768	0.0127713	0.34989	G3H1V2;A0A8C2LW18	336;411	G3H1V2	G3H1V2
20.096	20.2625	20.3975	20.6087	20.6909	21.4478	20.766	21.3898	21.3449	20.8524	22.8114	22.4295	S	3	1070	___1	+		2G12_353										0.828174	1.1945e-05	69.47	52.322	69.47	1.1321	18420000	305	1.73963	-0.732447	-3.2167	0.778587	0.785937	1.57423	0.198931	0.525592	0.0182126	0.166499	G3H1V2;A0A8C2LW18	305;380	G3H1V2	G3H1V2
20.8218	20.9357	20.5362	21.278	20.9988	20.9094	20.1112	20.9373	20.5191	20.7824	20.567	20.8423	S	2	1071	___1													1	0.00979711	60.434	48.208	52.247	-0.56448	20735000	4	0.239451	0.15374	0.590878	0.10047	-0.0614848	-0.273732	0.745924	0.918719	0.576168	0.79347	A0A8C2LW30	4	A0A8C2LW30	A0A8C2LW30
20.3992	20.3742	19.9478	20.82	21.1745	20.858	20.0107	22.298	21.7952	21.6005	20.9647	22.6616	S	2	1072	___1													1	1.22999e-16	183	13.956	142.45	0.46691	18611000	341	0.666823	-0.700011	-1.38495	0.525424	0.670202	1.13869	0.447414	0.616377	0.215366	0.298247	G3HNG5;A0A8C2LW48	341;341	G3HNG5	G3HNG5
24.6133	24.9384	19.4938	24.562	24.2228	23.9229	20.7041	20.7549	22.8907	20.3212	21.0474	20.4578	S	3	1075	___1													1	5.24771e-08	76.41	63.977	50.042	-1.4359	128010000	2126	0.251397	1.00072	0.615978	0.491329	-1.22188	-1.07763	0.736321	0.634939	0.560535	0.322605	A0A8C2LW68	2126	A0A8C2LW68	A0A8C2LW68
21.0609	21.2892	22.5687	22.0257	21.2305	20.8947	19.7703	20.7868	20.6774	19.998	20.1761	19.8872	S	3	1075	___1													0.888106	5.34765e-09	75.384	67.517	75.384	1.5292	17969000	4525	1.20217	1.06552	2.28022	NaN	0	NaN	0.287481	NaN	0.0627809	NaN	A0A8C2LW68;A0A061I743	4525;907	A0A8C2LW68	A0A8C2LW68
22.8231	23.0336	22.5008	22.3822	23.9138	23.9839	23.0386	23.4303	23.9714	24.0817	24.3637	24.4182	S	2	1075	___1	+	+	2G12_353;353_TM_353										0.999963	0.000172496	110.08	61.283	87.667	0.97164	157930000	4640	1.83634	-0.906731	-3.39548	1.33358	0.617102	2.50221	0.188276	0.450056	0.0145768	0.0463894	A0A8C2LW68;A0A061I743	4640;1022	A0A8C2LW68	A0A8C2LW68
19.8615	21.3385	21.3218	22.0429	22.372	21.1076	20.5711	19.9078	20.8181	22.9324	22.5234	22.4158	S	2	1075	___1													1	0.00584445	60.102	48.951	60.102	2.1254	29377000	890	0.0785401	0.151542	0.21812	0.848914	1.18278	1.69193	0.916762	0.514971	0.834565	0.141607	A0A8C2LW68;A0A061ID55	890;927	A0A8C2LW68	A0A8C2LW68
21.4824	19.76	22.3235	22.2994	20.5348	20.9536	21.9167	20.363	20.4265	20.415	22.438	22.626	S	2	1075	___1													1	7.14748e-299	325.18	299.18	149.36	0.11267	4819000000	5267	0.319655	0.524285	0.754669	0.322547	0.534359	0.760388	0.671084	0.746284	0.479011	0.475831	A0A8C2LW68;A0A061I743	5267;1649	A0A8C2LW68	A0A8C2LW68
25.335	25.1507	25.7465	25.8504	25.6272	25.4346	25.6326	25.9013	25.3549	25.4722	26.2565	26.1791	S	2	1075	___1													1	0	330.65	297.72	147.03	-0.98268	6683800000	5270	0.276935	-0.128268	-0.66876	0.272427	0.166744	0.659525	0.710536	0.782811	0.528525	0.53404	A0A8C2LW68;A0A061I743	5270;1652	A0A8C2LW68	A0A8C2LW68
20.3064	21.0193	19.8984	19.9202	21.5092	20.794	19.6379	22.319	22.7466	22.965	23.3822	23.2777	S	3	1075	___1		+	353_TM_353										0.965499	7.14748e-299	325.18	299.18	106.39	0.1779	1093200000	5281	0.585416	-0.778949	-1.24437	1.86799	2.02784	3.45486	0.490385	0.296258	0.259767	0.0135522	A0A8C2LW68;A0A061I743	5281;1663	A0A8C2LW68	A0A8C2LW68
24.6506	24.5369	23.6891	23.4427	24.8296	24.8276	24.7164	24.8061	24.7353	19.7424	23.2427	23.5165	S	2	1075	___1													1	1.67035e-09	127.17	113.4	44.511	0.19285	244400000	5341	1.24954	-0.715107	-2.35987	0.944447	-1.98571	-1.85092	0.280797	0.512439	0.0562939	0.113646	A0A8C2LW68;A0A061I743;E9Q616;Q8CGE7;Q6UIL4;Q8VDN3	5341;1723;5596;605;617;964	A0A8C2LW68	A0A8C2LW68
24.2711	24.4531	23.3553	23.0818	25.0314	24.9639	20.6158	21.5353	20.5276	21.5863	21.6588	20.1414	S	2	1075	___1													0.9667	0.0012784	109.48	60.055	109.48	-0.047083	136030000	3087	0.25818	0.753712	0.63011	0.855013	-2.05809	-1.70211	0.728429	0.514971	0.551849	0.139633	A0A8C2LW68;A0A061I743;E9Q616;A0JLR7	3087;155;3088;692	A0A8C2LW68	A0A8C2LW68
23.2716	20.5277	23.2259	23.3491	23.6906	23.7445	22.6649	22.6093	22.9854	22.8369	23.3163	23.5849	S	3	1075	___1													0.999978	9.86707e-17	104.53	89.942	78.236	-0.36645	155980000	94	0.328251	-0.583778	-0.77163	0.0033225	0.00353003	0.00995642	0.664442	0.997406	0.469623	0.992379	A0A8C2LW68;E9Q616;A0A061ID55;G5E8K8;A0A8C2LTR9;Q8BRB8;A0A494BBD5;A0A494B8Y7;Q8CEX7;Q8R2L7	94;94;127;94;94;94;94;94;94;94	A0A8C2LW68	A0A8C2LW68
25.8178	26.0487	26.5717	26.4158	26.3676	26.2805	26.5929	26.974	25.8194	26.0613	27.1165	27.1626	S	2	1075	___1													1	6.96637e-33	204.23	150.03	204.23	0.41545	1916600000	5249	0.718439	-0.340252	-1.47279	0.012148	-0.0137882	-0.036045	0.421695	0.991404	0.191232	0.972416	A0A8C2LW68;A0A061I743;E9Q616;Q8CGE7;Q6UIL4;Q8VDN3	5249;1631;5504;513;525;872	A0A8C2LW68	A0A8C2LW68
23.9442	24.3969	24.4764	24.4403	20.9864	25.1535	20.4438	20.7266	21.9839	20.5465	20.6757	21.779	S	2	1075	___1													0.982532	6.28951e-17	166.3	108.26	139.11	-0.023433	812960000	5257	1.16519	2.48687	2.21826	0.195104	-0.581292	-0.495138	0.297844	0.832081	0.0683612	0.63811	A0A8C2LW68;A0A061I743;E9Q616;Q8CGE7;Q6UIL4;Q8VDN3	5257;1639;5512;521;533;880	A0A8C2LW68	A0A8C2LW68
24.0295	23.9727	24.1963	23.8603	24.899	24.8725	25.8692	26.0745	26.3576	26.1682	26.1628	26.3154	S	2	1075	___1	+	+	2G12_353;353_TM_353				+		2G12_353				0.999859	8.26234e-273	323.02	297.83	323.02	0.30455	1333400000	5352	2.32344	-1.41408	-4.36424	1.37156	0.822237	2.56702	0.129494	0.434371	0.00474858	0.042505	A0A8C2LW68;A0A061I743	5352;1734	A0A8C2LW68	A0A8C2LW68
24.9146	24.9436	24.5252	24.1661	25.2605	25.4124	23.044	23.4124	23.07	23.103	22.5504	22.5	S	2	1075	___1													1	0.000354448	145	81.783	45.115	-0.20743	289850000	5368	0.222152	0.355094	0.554033	1.22857	-1.47644	-2.32457	0.760912	0.472238	0.599581	0.0590782	A0A8C2LW68;A0A061I743;E9Q616;Q8CGE7;Q6UIL4;Q8VDN3	5368;1750;5623;632;644;991	A0A8C2LW68	A0A8C2LW68
20.9059	21.6509	21.5319	21.7074	21.5845	19.7436	20.9683	21.0898	20.8096	20.027	20.7513	20.5774	S	2	1075	___1													0.974633	9.94958e-07	100.54	61.755	100.54	-0.61454	9749500	5124	0.671578	0.602484	1.39308	NaN	0	NaN	0.445397	NaN	0.213021	NaN	A0A8C2LW68;A0A061I743;E9Q616;Q8CGE7;Q6UIL4;Q8VDN3;A0PJF4;Q8BKS2	5124;1506;5378;387;399;746;1457;839	A0A8C2LW68	A0A8C2LW68
22.213	20.3517	21.0327	21.31	21.4629	21.6383	21.3759	20.9567	22.6893	22.5962	21.6934	21.8335	S	2	1075	___1		+	353_TM_353										1	1.08633e-59	157.42	143.16	155.1	0.99951	55283000	3956	0.119147	-0.1316	-0.319652	1.54715	0.844628	2.87155	0.871262	0.385514	0.76007	0.0283695	A0A8C2LW68;A0A061I743	3956;450	A0A8C2LW68	A0A8C2LW68
22.9854	22.8113	21.089	19.5424	22.6033	22.7484	19.9975	20.142	22.7989	19.9518	20.2328	20.7821	S	2	1075	___1													1	7.88437e-55	211.78	172.78	99.044	0.62928	64923000	1934	0.0760456	0.23423	0.211669	0.168545	-0.431418	-0.435615	0.920023	0.84996	0.839372	0.678351	A0A8C2LW68;E9Q616	1934;2000	A0A8C2LW68	A0A8C2LW68
24.9525	25.4106	25.6008	25.4113	25.5177	25.5661	24.8437	25.1709	25.7101	25.9254	25.5274	25.7102	S	3	1075	___1													1	5.39831e-56	221.31	185.99	221.31	0.45563	739510000	116	0.11841	0.0691962	0.317864	1.25649	0.44366	2.3716	0.872242	0.461818	0.76136	0.0553995	A0A8C2LW68;A0A061ID55	116;149	A0A8C2LW68	A0A8C2LW68
24.9198	25.2118	25.2476	25.1229	25.6492	25.4653	25.0378	25.3861	25.0121	25.0051	25.5504	25.8785	S	2	1075	___1													1	0.000778791	125.03	82.315	110.92	-0.46916	502560000	257	0.886793	-0.259094	-1.75506	0.0318026	-0.0230837	-0.0923993	0.362556	0.973139	0.12978	0.929389	A0A8C2LW68;A0A061ID55	257;290	A0A8C2LW68	A0A8C2LW68
21.2563	21.2529	20.7412	20.764	21.3323	20.5966	22.3244	22.9085	22.8401	22.6113	22.9291	23.4814	S	2	1077	___1													0.999355	7.43082e-259	314.39	280.09	279.53	0.96892	189660000	227	0.718737	-0.786829	-1.4733	1.12525	1.17501	2.15155	0.421695	0.48391	0.191101	0.0749457	A0A8C2LW83	227	A0A8C2LW83	A0A8C2LW83
20.6935	20.8061	19.9119	19.017	20.5257	20.9338	21.7096	22.1492	21.4307	21.4609	22.9359	23.1507	S	2	1078	___1													1	1.86355e-26	160.77	125.12	146.06	-0.20764	139720000	155	1.15909	-1.22242	-2.20805	0.762746	0.914993	1.5476	0.299248	0.526902	0.0693289	0.172685	A0A8C2LWD6	155	A0A8C2LWD6	A0A8C2LWD6
20.5409	20.5455	19.6632	19.9675	20.7377	20.4314	22.0932	22.1608	22.2644	22.2867	23.3487	23.548	S	2	1078	___1		+	353_TM_353										0.999251	8.89833e-92	238.79	214.8	228.01	0.029345	140050000	160	1.24445	-1.17652	-2.3513	1.43039	1.50616	2.6681	0.280797	0.429625	0.056957	0.0371203	A0A8C2LWD6	160	A0A8C2LWD6	A0A8C2LWD6
19.654	19.7735	20.0973	20.0076	22.6307	20.6683	21.6069	21.8034	22.098	21.9225	22.1777	22.2654	S	2	1079	___1	+		2G12_353										0.874027	0.000262421	77.062	55.599	67.08	0.61892	31597000	522	2.30068	-1.79419	-4.31609	0.48776	0.438588	1.0712	0.129985	0.636873	0.00500401	0.325267	A5CVE4;I1E4X8;A0A8C2LWG5;B7ZN44;B2RQE3;A0A8C2LYR8;P83093;Q8BIM2;F6WBP9;G3HK50	522;530;530;588;588;588;522;160;160;233	A5CVE4	A5CVE4
21.8017	22.3883	20.916	20.2718	23.1697	23.8417	24.3005	24.3594	24.1722	24.0862	24.9884	24.8463	S	3	1081	___1	+		2G12_353				+		2G12_353				1	1.83646e-05	152.04	139.46	76.015	-0.46349	280340000	216	2.49512	-2.57337	-4.738	0.847133	0.605418	1.68896	0.10547	0.514971	0.00319801	0.142189	A0A8C2LWL6;G3H1D2	216;213	A0A8C2LWL6	A0A8C2LWL6
20.5187	20.8066	22.8988	20.5218	23.2145	23.463	21.2953	21.5519	20.7811	21.6882	20.1026	20.6948	S	2	1081	___1													1	6.66203e-09	170.95	132.76	170.95	-0.22737	79613000	176	0.729686	-1.19468	-1.49183	1.28489	-1.5645	-2.41958	0.415665	0.453555	0.186343	0.051893	A0A8C2LWL6;G3H1D2	176;173	A0A8C2LWL6	A0A8C2LWL6
28.5603	28.2597	28.7872	28.5725	28.6277	28.7263	25.4517	25.8016	26.5478	26.3108	25.6861	25.6328	S	2	1082	___1													1	4.04059e-213	293.67	251.03	235.95	-0.24926	6876600000	178	0.772915	1.39307	1.5647	0.567832	-1.10747	-1.2136	0.399947	0.591682	0.168688	0.270501	G3H4V1;E9Q3V6;A0A8C2LWT2;P42208	178;178;218;218	G3H4V1	G3H4V1
20.6823	20.8848	20.611	21.0733	22.2225	21.8856	19.2505	19.9482	19.6608	21.2038	20.238	20.4181	S	2	1084	___1													0.999999	7.37536e-07	113.65	100.22	66.289	1.4305	17558000	53	0.00631342	-0.0138307	-0.0188552	0.226417	-0.44651	-0.563173	0.993964	0.813057	0.985568	0.593722	A2AIV3;A0A8C2M063;Q8R0E6;F6SX81;A0A8C2LZF0;A0A8C2LX11;G3I6Y7;A0A8C2LX28;Q6IR34	53;53;313;314;430;490;522;522;490	A2AIV3	A2AIV3
20.61	21.9998	20.8993	19.3836	21.4686	20.0679	19.9227	19.6468	21.1705	20.4365	20.8324	20.4181	S	2	1084	___1													0.999999	7.90715e-07	103.35	80.113	66.289	1.4305	13533000	54	0.273899	0.446676	0.662545	0.440323	0.437908	0.984678	0.713444	0.670527	0.532232	0.362808	A2AIV3;A0A8C2M063;Q8R0E6;F6SX81;A0A8C2LZF0;A0A8C2LX11;G3I6Y7;A0A8C2LX28;Q6IR34	54;54;314;315;431;491;523;523;491	A2AIV3	A2AIV3
21	20.6873	20.5493	21.4289	21.0562	21.1491	21.2826	21.4388	21.6484	22.0531	21.9163	21.9923	S	2	1086	___1		+	353_TM_353					+	353_TM_353				0.988958	1.30884e-06	132.86	105.45	131.35	0.70887	29120000	57	0.726526	-0.315324	-1.48648	2.81919	0.670856	5.49894	0.416611	0.122071	0.187704	0.00151637	Q06BK5;A0A8C2LXA5;G3H9S4;Q920Q8	57;296;338;338	Q06BK5	Q06BK5
22.5787	22.9001	22.7309	22.7576	22.8673	22.7121	19.6007	21.3145	19.8952	20.2277	21.8676	20.4935	S	2	1089	___1													1	0.00169387	72.643	44.63	49.35	0.31701	50076000	311	0.715045	1.11819	1.46704	0.530023	-1.00262	-1.14686	0.421695	0.611796	0.192733	0.295105	A0A8C2M0S0;A0A8C2LXH4;A0A8C2M0R1;A0A8C2LZP0;A0A8C2LZU8;A0A8C2M0Q0	311;340;405;240;354;373	A0A8C2M0S0	A0A8C2M0S0
20.7464	20.5349	20.2009	20.2789	20.8912	20.8308	22.7553	22.6599	22.2732	20.0695	23.1714	23.1231	S	2	1090	___1	+		2G12_353										0.976255	4.16008e-10	107.5	81.384	107.5	0.22082	37358000	275	1.30466	-1.34401	-2.45307	0.159998	0.375037	0.416066	0.26897	0.860563	0.0495833	0.691834	A0A8C2LXI1;G3HPT2	275;155	A0A8C2LXI1	A0A8C2LXI1
21.7495	20.422	20.1622	21.0961	20.9384	25.5901	20.439	25.1601	24.9329	25.104	25.3009	20.8615	S	2	1091	___1													0.978758	0.00042601	105.4	69.063	105.4	-0.057534	197430000	717	0.762447	-2.17444	-1.54709	0.238721	1.01794	0.589335	0.404151	0.803819	0.172804	0.577137	G3GX53;A4FUW1;A2ACM0;A0A8C2LXW3;Q8K4Q0	717;719;721;721;721	G3GX53	G3GX53
24.9241	24.997	25.2887	24.8388	25.61	20.5984	24.8109	21.5225	21.1894	20.1603	20.954	25.4207	S	2	1091	___1													0.948795	0.000450985	94.309	57.975	67.113	0.13266	261880000	718	0.751583	1.87671	1.5288	0.295956	-1.20436	-0.707358	0.406272	0.766258	0.177181	0.505876	G3GX53;A4FUW1;A2ACM0;A0A8C2LXW3;Q8K4Q0	718;720;722;722;722	G3GX53	G3GX53
22.1973	22.3426	22.2194	22.1198	22.5414	22.4138	21.7162	20.5006	21.7015	21.5595	21.019	22.3467	S	2	1095	___1													0.999685	0.000474233	85.958	59.285	85.958	-0.14665	46540000	155	0.399482	0.426755	0.908608	0.0917594	-0.136335	-0.251874	0.612639	0.928134	0.398582	0.809544	G3IB96;A0A8C2LYQ6;Q3ZB59;Q3ZB57;Q3ZB56;Q9Z1S8	155;193;211;211;211;211	G3IB96	G3IB96
20.7215	20.1108	20.3242	20.6532	20.7801	20.4703	19.9869	21.3811	20.7099	21.0794	21.9508	20.0687	S	2	1096	___1													1	0.0256522	56.916	16.034	56.916	-0.41506	11139000	283	0.254119	-0.202175	-0.621658	0.24752	0.297586	0.607861	0.732467	0.797285	0.557034	0.565562	G3H0F9;A0A8C2LZF3;E9Q5D6;A0A8C2LYR3;A0A8C2M4L4;P69566	283;409;449;457;462;392	G3H0F9	G3H0F9
21.7747	22.2681	21.9451	21.7931	22.1758	21.7495	20.7343	20.9012	20.193	19.7108	21.0422	20.9834	S	2	1099	___1													0.998726	5.84173e-09	172.1	125.51	172.1	1.0817	31549000	816	0.754351	0.555042	1.53346	0.991149	-0.907833	-1.92848	0.406272	0.511716	0.176055	0.102059	A0A8C2QH35;A0A8C2LYX9;A0A8C2QHC7	816;825;825	A0A8C2QH35	A0A8C2QH35
22.7533	22.9468	23.5198	23.259	23.6271	23.699	22.4153	22.7662	22.4744	22.4161	22.4927	22.2744	S	2	1101	___1													0.973915	1.57045e-07	113.88	93.792	110.44	0.23622	122780000	56	0.00670939	-0.00721598	-0.0200289	1.16237	-0.712506	-2.21354	0.993964	0.478152	0.98467	0.0688066	A0A8C2LZ26;A0A8C2LZ01;Q6R891	56;63;100	A0A8C2LZ26	A0A8C2LZ26
21.7149	20.4238	22.1042	21.6768	22.9954	22.648	19.5637	21.7812	20.1205	19.9916	20.3362	21.1576	S	2	1104	___1													0.901186	0.0208081	54.471	27.043	54.471	-0.35773	32181000	61	0.116428	-0.267123	-0.313045	0.824979	-1.34557	-1.65196	0.873233	0.514971	0.764842	0.149631	A0A8C2LZ50;G3IKB6;Q9DB52	61;61;59	A0A8C2LZ50	A0A8C2LZ50
22.5677	22.7191	20.8758	21.7227	22.5863	22.5389	20.5484	20.9326	20.0968	20.5251	19.8035	20.9343	S	3	1105	___1													0.829355	1.38716e-17	99.567	87.012	70.293	0.63259	30975000	16	0.183447	0.319736	0.46923	1.17575	-1.31164	-2.23594	0.795064	0.477904	0.655471	0.0667187	A0A8C2LZ57;Q7TQI3	16;16	A0A8C2LZ57	A0A8C2LZ57
19.9926	20.9865	21.565	22.2044	22.1825	21.8404	21.3508	21.252	21.4083	20.9818	21.0055	20.9114	S	2	1107	___1													0.992522	1.11282e-06	112.5	86.971	102.66	0.61072	37665000	1290	0.39863	-0.469275	-0.907002	1.2546	-0.579695	-2.36841	0.613136	0.461895	0.399365	0.0556416	G3H3K2;A0A8C2LZE1;A0A8C2M078;B2RRE3;A0A0A6YY67;H7BX08;Q8C1B1;A0A0A6YXV8	1290;1300;1301;1296;1296;1302;1285;638	G3H3K2	G3H3K2
23.4701	23.7881	24.2397	24.0954	20.4581	23.8527	23.7563	24.2453	23.9066	23.9104	24.1434	24.1617	S	2	1107	___1													1	7.53587e-65	232.37	195.19	223.06	-0.29887	183140000	439	0.403008	0.820207	0.915239	0.492193	0.952412	1.07919	0.609557	0.634939	0.395359	0.321964	G3H3K2;A0A8C2LZE1;A0A8C2M078;B2RRE3;A0A0A6YY67;H7BX08;Q8C1B1	439;449;450;450;450;456;439	G3H3K2	G3H3K2
22.4166	22.4375	21.7341	21.6952	22.7543	22.8548	20.6705	20.5099	19.8139	20.2783	20.0047	21.4426	S	2	1110	___1													1	5.37153e-05	105.95	60.29	43.544	-0.26309	259020000	133	0.22269	0.373456	0.555188	0.901985	-1.31249	-1.78034	0.760912	0.514971	0.598838	0.125318	G3HG69;A0A8C2LZG3	133;165	G3HG69	G3HG69
25.3949	19.7495	20.1778	24.6992	25.627	25.6246	25.1637	25.4051	21.0579	25.8123	26.0523	20.16	S	4	1110	___1													0.997234	3.14222e-63	139.64	125.42	129.12	-0.35229	442300000	170	1.02923	-2.94977	-1.99174	0.679898	-2.18451	-1.40728	0.324671	0.552182	0.0934901	0.208979	G3HG69;A0A8C2LZG3	170;202	G3HG69	G3HG69
24.1624	24.3035	20.4156	22.8482	23.8659	20.5986	20.1384	21.1795	20.3372	20.0099	20.4388	20.1559	S	2	1114	___1													0.999999	1.76921e-06	152	135.67	75.669	-0.39109	847620000	659	0.566351	1.48684	1.211	0.699682	-1.21017	-1.44097	0.500596	0.546038	0.271424	0.199673	G3HCG1;A0A8C2LZQ2;A0A061HZK3	659;657;450	G3HCG1	G3HCG1
25.4773	25.8005	26.5162	26.1684	25.3241	25.3252	25.3337	25.7134	25.0062	24.9973	24.8779	25.0172	S	2	1114	___1		+	353_TM_353					+	353_TM_353				0.999997	6.60539e-08	162.94	148.25	75.669	-0.39109	1449000000	661	1.22237	0.566502	2.31414	2.34766	-0.449459	-4.41585	0.284641	0.207125	0.0599282	0.00449095	G3HCG1;A0A8C2LZQ2;A0A061HZK3	661;659;452	G3HCG1	G3HCG1
20.6038	22.1772	22.3531	22.3544	22.8263	22.8214	21.5362	22.2198	20.394	21.9419	21.6233	21.325	S	2	1114	___1													0.946682	0.0212884	54.198	21.783	54.198	-0.09754	44892000	454	0.402292	-0.478802	-0.913893	1.19761	-1.0299	-2.27256	0.609938	0.477904	0.396012	0.063444	G3HCG1;A0A8C2LZQ2	454;452	G3HCG1	G3HCG1
21.8272	20.9179	22.5927	21.9225	20.0599	22.292	20.0056	20.4543	20.641	21.4567	20.6237	20.5793	S	3	1115	___1													0.991931	2.59753e-05	68.49	46.814	68.49	-0.70054	52572000	876	0.877098	1.1121	1.73891	0.0758268	0.122192	0.211102	0.364446	0.940288	0.132709	0.839795	G3H9U6;A0A8C2LZQ9;Z4YK56;Q8K135	876;998;977;977	G3H9U6	G3H9U6
19.8758	21.0025	20.3612	20.012	21.3564	20.1297	22.0903	21.8309	22.1647	22.4002	22.6411	22.6826	S	2	1116	___1		+	353_TM_353										0.999998	1.24815e-06	92.457	79.501	92.457	-0.7712	31705000	1030	1.07529	-1.03895	-2.06831	1.32286	1.1203	2.48397	0.313679	0.450849	0.0840834	0.0475487	A0A8C2LZT7;G3HI06	1030;999	A0A8C2LZT7	A0A8C2LZT7
21.3268	20.4486	20.5045	19.3871	21.1484	20.4448	22.5646	21.951	22.5921	22.1429	22.7908	22.8349	S	2	1116	___1													1	1.55513e-21	110.6	86.316	109.03	-0.03747	133310000	1109	0.925772	-1.11047	-1.81988	1.13818	1.06295	2.17313	0.354302	0.48391	0.118639	0.0727473	A0A8C2LZT7;G3HI06	1109;1078	A0A8C2LZT7	A0A8C2LZT7
22.7345	20.5443	21.1055	21.2742	21.0629	20.7067	23.6593	23.5359	23.8699	19.8383	23.9596	23.8998	S	3	1116	___1													0.999787	4.69539e-24	132.93	120	75.71	-0.11831	227520000	1160	0.396747	-0.82658	-0.903455	0.199914	0.650723	0.505731	0.614621	0.829591	0.4011	0.631083	A0A8C2LZT7;G3HI06	1160;1129	A0A8C2LZT7	A0A8C2LZT7
20.5272	20.3909	19.4413	20.1672	20.9812	21.4661	19.6668	20.5357	23.1722	23.1949	22.3416	22.2726	S	2	1116	___1		+	353_TM_353					+	353_TM_353				0.982204	0.000972744	109.72	34.777	103.43	-0.17249	32822000	1092	NaN	0	NaN	2.40531	2.08288	4.54014	NaN	0.204154	NaN	0.00393265	A0A8C2LZT7;G3HI06	1092;1061	A0A8C2LZT7	A0A8C2LZT7
19.9956	20.9694	20.4192	20.9843	21.0942	21.2631	21.9666	23.108	25.1024	25.241	23.4385	24.0486	S	2	1120	___1	+	+	2G12_353;353_TM_353										1	0	329.08	302.96	98.543	2.9396	1861600000	327	1.30514	-1.26585	-2.45387	2.21297	2.59963	4.13336	0.26897	0.229889	0.0495295	0.00612392	G3GWN4;A0A8C2M069	327;574	G3GWN4	G3GWN4
21.4411	21.4931	20.9973	20.4687	20.6914	20.7209	19.7821	20.9273	20.8692	22.2279	21.3653	20.7528	S	2	1124	___1													1	2.24183e-07	105.65	86.521	105.65	0.79216	15983000	373	0.813757	0.569598	1.63319	0.935259	0.773375	1.83565	0.386813	0.512965	0.153548	0.116076	A0A8C2QG36;A0A8C2M0N5;G3H9F7	373;379;684	A0A8C2QG36	A0A8C2QG36
24.528	24.8425	24.2777	24.2987	24.7594	24.2436	24.4343	24.5799	24.3343	24.4719	25.1728	25.2442	S	3	1125	___1													1	3.4479e-125	257.1	230.55	249.12	-0.23786	313250000	86	0.0355444	-0.0175953	-0.102873	0.539956	0.301474	1.16448	0.965545	0.607677	0.921416	0.288432	A0A8C2M0P7	86	A0A8C2M0P7	A0A8C2M0P7
22.9852	23.0618	22.0208	21.7109	23.6232	23.5561	26.7677	27.0409	26.9717	26.9552	27.4064	27.596	S	2	1131	___1	+		2G12_353										1	5.89109e-05	150.46	85.637	114.79	-0.2442	2607400000	176	1.48042	-2.80233	-2.75479	1.05996	1.9853	2.04281	0.233888	0.502846	0.0330813	0.0871044	A0A8C2M195;A0A8C2M4C3;Q80XU3;A0A087WRY3;A0A061HYG6;A0A8C2MCV1;G3H3W5;A0A8C2QJL6	176;176;181;180;111;135;111;135	A0A8C2M195	A0A8C2M195
21.0338	20.5629	19.6835	19.9086	20.7588	20.6871	22.4458	22.0043	22.4394	21.7552	22.9014	22.5276	S	2	1131	___1													0.999863	3.0173e-124	255.98	229.86	240.31	1.068	217840000	139	1.14224	-1.17679	-2.1799	0.944639	0.931941	1.85124	0.301884	0.512439	0.072071	0.113595	A0A8C2M195;A0A8C2M4C3;Q80XU3;A0A061HYG6;A0A8C2MCV1;A0A8C2QJL6;G3HAY3	139;139;144;74;98;98;702	A0A8C2M195	A0A8C2M195
24.9712	21.8726	24.882	24.8906	25.3739	25.6687	26.8006	26.7492	26.3094	26.0831	27.1815	27.2878	S	3	1131	___1													1	4.86296e-91	240.44	228.32	240.44	-0.16371	2655400000	209	1.25002	-1.99398	-2.36068	0.554634	0.567349	1.1904	0.280797	0.599642	0.0562316	0.278847	A0A8C2M195;A0A8C2M4C3;Q80XU3;A0A087WRY3	209;209;214;213	A0A8C2M195	A0A8C2M195
20.4947	20.346	20.4586	20.4436	20.9375	20.6817	22.1113	22.7802	22.943	22.6417	23.2677	23.243	S	2	1131	___1		+	353_TM_353										1	1.25704e-175	275.23	254.34	275.23	-1.2639	52515000	108	1.27679	-1.19198	-2.40587	1.45253	1.39616	2.70639	0.274569	0.4253	0.0528703	0.035275	A0A8C2M195;A0A8C2M4C3;Q80XU3;G3H3W5;G3HAY3	108;108;113;43;671	A0A8C2M195	A0A8C2M195
20.6087	20.3221	19.7852	19.488	20.5061	20.8438	24.9835	25.1251	24.405	24.331	25.6995	25.7795	S	2	1131	___1													0.995021	6.13198e-86	221.26	216.37	112.83	0.27497	661840000	219	1.14139	-2.81366	-2.17848	0.823576	2.18911	1.64962	0.301884	0.514971	0.072212	0.150115	A0A8C2M195;A0A061HYG6;A0A8C2MCV1;G3H3W5	219;154;178;154	A0A8C2M195	A0A8C2M195
25.6005	25.6822	24.5667	24.3847	26.1147	26.298	23.5334	21.836	23.5484	23.7169	22.5958	22.9612	S	2	1131	___1													1	0	418.96	388.19	304.13	0.086282	18233000000	14	0.21749	0.613009	0.543996	0.51576	-1.23996	-1.12146	0.76269	0.621825	0.606053	0.304958	A0A8C2M195;A0A8C2M4C3;Q80XU3;A0A087WRY3	14;14;19;19	A0A8C2M195	A0A8C2M195
22.5952	23.6503	21.3775	22.3498	23.7669	24.6619	19.7694	20.5014	20.6227	19.8309	21.115	19.9292	S	2	1131	___1													1	0	300.53	279.23	40.52	-0.17633	1284900000	53	0.0898472	0.318294	0.247035	0.707111	-1.80045	-1.45358	0.903112	0.543405	0.813117	0.196286	A0A8C2M195;A0A8C2M4C3;Q80XU3;A0A087WRY3;A0A8C2MCV1;A0A8C2QJL6;A0A8C2N2F7;A0A8C2N1N7	53;53;58;58;28;28;34;34	A0A8C2M195	A0A8C2M195
22.7027	23.3283	19.9039	23.6162	20.3842	20.8354	23.1421	23.7527	20.5611	22.8351	19.6381	23.9615	S	2	1134	___1													1	2.1544e-16	142.98	79.855	124.08	0.29142	1221700000	446	0.111805	0.359181	0.301749	0.0773679	-0.279635	-0.215092	0.878226	0.939587	0.773028	0.83682	A0A8C2M1H8;G3H9P3	446;453	A0A8C2M1H8	A0A8C2M1H8
19.4216	20.031	20.1311	20.379	20.885	20.8078	22.4744	22.7201	21.7914	21.7033	22.741	22.8583	S	2	1134	___1	+		2G12_353										0.962267	1.54151e-55	223.7	181.62	213.51	0.87619	67501000	434	1.71015	-1.73114	-3.16296	0.411241	0.551697	0.930674	0.201166	0.691316	0.0194919	0.387935	A0A8C2M1H8;G3H9P3	434;441	A0A8C2M1H8	A0A8C2M1H8
23.9685	23.9449	21.2724	23.7529	20.7327	20.5697	24.0464	24.5345	23.5362	21.0558	25.4514	20.051	S	2	1135;2237	___1													0.999989	4.29267e-05	113.25	38.165	113.25	0.55348	2012700000	2395	0.250713	0.76385	0.614547	0.0110086	0.0527716	0.0327053	0.736782	0.992084	0.561419	0.97497	A0A8C2M1J9;Q8BTI8;A0A061HWC5;G3IFB0	2362;2360;168;2395	A0A8C2M1J9;G3IFB0	G3IFB0
24.2359	24.4036	23.0281	22.9957	25.0487	24.7491	24.421	24.7597	25.8024	19.9559	26.1733	26.146	S	3	1135;2237	___1	+		2G12_353										0.996428	1.81722e-74	229.96	197.83	138.82	0.094887	450210000	1251	1.44617	-1.07881	-2.69538	0.0517293	-0.225227	-0.147315	0.237686	0.96075	0.0357953	0.887709	A0A8C2M1J9;G3IFB0	1218;1251	A0A8C2M1J9;G3IFB0	G3IFB0
21.6937	21.8666	22.1177	21.8368	22.7247	21.0734	21.3407	21.966	22.0407	22.2945	22.125	22.621	S	2	1135;2237	___1													0.99892	0.000446896	82.663	64.351	79.659	1.3851	974370000	2679	0.0995157	0.102508	0.271352	0.60011	0.494132	1.26996	0.890142	0.577822	0.795214	0.251125	A0A8C2M1J9;Q8BTI8;G3IFB0	2646;2646;2679	A0A8C2M1J9;G3IFB0	G3IFB0
22.5058	22.4612	22.7416	22.8431	23.074	23.1181	23.1122	23.4257	23.296	22.9216	23.5065	23.6794	S	2	1135;2237	___1	+		2G12_353				+		2G12_353				0.999931	0.000155681	110.39	66.184	110.39	0.75847	1032800000	2681	2.3533	-0.544615	-4.42792	0.407058	0.168363	0.922841	0.126063	0.692613	0.00443299	0.391689	A0A8C2M1J9;Q8BTI8;G3IFB0	2648;2648;2681	A0A8C2M1J9;G3IFB0	G3IFB0
23.1806	22.7324	20.4163	22.0081	22.5326	20.8869	20.7462	20.5923	24.4062	24.7562	19.7554	20.9002	S	3	1135;2237	___1													0.89915	4.68816e-17	118.24	101.84	82.007	-0.54048	162760000	1313	0.550804	0.894838	1.18365	0.421861	1.26503	0.950487	0.508015	0.682792	0.281317	0.378564	A0A8C2M1J9;G3IFB0	1280;1313	A0A8C2M1J9;G3IFB0	G3IFB0
26.84	26.9982	26.4119	26.3016	27.294	27.359	26.0477	26.3208	25.5982	25.6438	26.3912	26.4936	S	2	1135;2237	___1													0.999931	0.000475039	126.12	85.394	126.12	-0.19793	1348400000	1214	0.116807	-0.117439	-0.313967	0.8907	-0.723672	-1.76156	0.873219	0.514971	0.764175	0.128618	A0A8C2M1J9;G3IFB0	1181;1214	A0A8C2M1J9;G3IFB0	G3IFB0
22.9199	22.9159	19.905	23.3584	23.7031	23.8335	23.3945	23.7775	23.6518	23.6858	24.4007	24.4444	S	2	1135;2237	___1													0.999419	7.34073e-45	209.11	194.82	132.17	-0.50526	1832700000	1108	0.881971	-1.40239	-1.74703	0.759884	0.368521	1.54278	0.362873	0.526902	0.131229	0.173826	A0A8C2M1J9;G3IFB0	1075;1108	A0A8C2M1J9;G3IFB0	G3IFB0
21.5699	22.0215	20.4843	19.8765	22.7889	22.2792	21.232	21.0776	20.4011	20.7159	21.3044	19.6835	S	2	1135;2237	___1		+	353_TM_353										0.990235	2.30165e-16	113.54	91.701	103.88	-0.57481	742600000	1078	0.637511	-0.856334	-1.33465	1.31594	-1.3182	-2.47222	0.463524	0.450849	0.230403	0.048312	A0A8C2M1J9;G3IFB0	1045;1078	A0A8C2M1J9;G3IFB0	G3IFB0
23.0844	23.2242	23.5116	23.2503	24.6656	24.6938	23.743	24.0972	23.3044	23.4717	24.3968	24.7204	S	2	1135;2237	___1	+		2G12_353										0.999751	5.55243e-14	187.74	157.42	187.74	-0.56522	683890000	1088	2.23071	-1.03228	-4.16997	0.335091	-0.326578	-0.785056	0.136271	0.738399	0.00587876	0.462284	A0A8C2M1J9;G3IFB0	1055;1088	A0A8C2M1J9;G3IFB0	G3IFB0
22.9301	23.1845	20.1875	22.7369	22.6641	24.3025	23	23.8167	22.2748	23.0326	24.6141	23.8881	S	2	1135;2237	___1													1	2.66077e-07	98.156	50.969	67.997	0.80662	712940000	2689	0.734248	-1.18609	-1.49954	0.00347787	0.00657892	0.0104202	0.413626	0.997406	0.184396	0.992024	A0A8C2M1J9;G3IFB0	2656;2689	A0A8C2M1J9;G3IFB0	G3IFB0
24.0016	24.4654	24.8361	24.2459	25.3229	25.2621	20.8303	21.22	21.2109	21.6276	20.9025	21.4696	S	2	1135;2237	___1													1	3.26331e-05	150.29	108.71	117.02	-0.122	1320700000	1137	0.440497	1.22844	0.984999	0.729377	-1.85617	-1.49131	0.580608	0.539781	0.362663	0.186476	A0A8C2M1J9;G3IFB0	1104;1137	A0A8C2M1J9;G3IFB0	G3IFB0
24.1393	24.0567	23.9979	19.6819	20.9661	24.007	24.1834	20.7878	19.826	19.8281	21.5493	19.9726	S	2	1135;2237	___1													0.925869	1.00978e-05	169.89	130.71	169.89	-0.41323	95832000	847	0.125859	0.482873	0.335856	1.12282	-2.1921	-2.14749	0.862841	0.48391	0.748413	0.075367	A0A8C2M1J9;G3IFB0	814;847	A0A8C2M1J9;G3IFB0	G3IFB0
22.6772	22.6001	19.8387	19.4762	23.6433	20.7953	26.6037	26.5752	26.3735	26.2505	27.0902	26.957	S	2	1135;2237	___1													1	1.74681e-222	303.13	288.16	303.13	0.01472	820690000	1340	1.02857	-3.2563	-1.99064	0.800726	2.26345	1.61137	0.324671	0.515631	0.0936333	0.158224	A0A8C2M1J9;G3IFB0	1307;1340	A0A8C2M1J9;G3IFB0	G3IFB0
22.6517	22.7493	22.6091	20.5463	24.295	24.1124	22.2501	22.6374	21.9739	21.7516	23.0522	20.6027	S	2	1135;2237	___1													0.973951	0.000440163	105.17	79.128	105.17	-0.45712	844850000	1685	0.793638	-1.1846	-1.59949	1.06703	-1.47859	-2.05457	0.391911	0.499287	0.160828	0.0856978	A0A8C2M1J9;Q8BTI8;G3IFB0	1652;1650;1685	A0A8C2M1J9;G3IFB0	G3IFB0
23.4804	23.4279	23.9312	23.5713	24.6674	24.9959	24.1041	24.1345	23.7951	23.684	24.2502	24.4528	S	2	1135;2237	___1	+		2G12_353										1	0.00106156	90.653	66.498	56.014	-0.10192	223730000	2568	1.93002	-0.872804	-3.57251	0.74501	-0.429951	-1.51771	0.174461	0.533585	0.0117485	0.179883	A0A8C2M1J9;G3IFB0	2535;2568	A0A8C2M1J9;G3IFB0	G3IFB0
20.3601	20.1679	20.3207	21.2521	20.6294	21.33	20.7794	20.4348	22.387	22.4836	23.35	19.8805	S	3	1135;2237	___1													0.999874	0.000559683	105.95	57.947	53.168	0.2429	1600200000	323	NaN	0	NaN	0.792197	1.23189	1.59708	NaN	0.516275	NaN	0.161363	A0A8C2M1J9;Q8BTI8;G3IFB0	349;349;323	A0A8C2M1J9;G3IFB0	G3IFB0
21.9134	21.2128	20.6362	20.4183	21.7619	21.5709	21.4107	20.9906	21.4113	21.2736	22.2801	21.9651	S	2	1135;2237	___1													0.999988	0.000559683	105.95	57.947	68.809	-0.50349	1643500000	325	0.471896	-0.388372	-1.04246	0.470729	0.298999	1.04034	0.55981	0.648758	0.337368	0.338276	A0A8C2M1J9;Q8BTI8;G3IFB0	351;351;325	A0A8C2M1J9;G3IFB0	G3IFB0
22.3357	22.6238	20.8592	20.4869	23.2286	23.1212	21.7822	21.5996	20.7495	19.9935	21.162	20.8294	S	3	1135;2237	___1		+	353_TM_353										0.999347	0.000263601	78.342	42.008	60.602	1.115	142330000	886	0.590829	-0.856512	-1.25381	1.90497	-1.74928	-3.52479	0.488456	0.285469	0.256549	0.0124461	A0A8C2M1J9;Q8BTI8;G3IFB0	853;851;886	A0A8C2M1J9;G3IFB0	G3IFB0
19.8433	20.9844	19.8616	20.9055	23.1133	23.3631	20.5054	23.2708	19.9675	19.5911	23.8632	20.3626	S	3	1135;2237	___1	+		2G12_353										0.757602	4.24439e-07	77.575	58.54	56.247	-0.47569	45242000	1532	1.54041	-2.16446	-2.85969	0.644082	-1.61706	-1.34595	0.227103	0.559353	0.0288133	0.226944	A0A8C2M1J9;Q8BTI8;G3IFB0	1499;1497;1532	A0A8C2M1J9;G3IFB0	G3IFB0
20.4457	21.8478	22.2586	21.6317	23.2614	23.0363	22.0855	20.8656	22.3104	22.4831	23.1502	20.5235	S	3	1135;2237	___1													0.987509	4.89807e-50	150.89	136.47	139.67	0.64703	305370000	864	0.528277	-0.766272	-1.14376	0.0909181	-0.195426	-0.249747	0.522266	0.928592	0.296294	0.811114	A0A8C2M1J9;G3IFB0	831;864	A0A8C2M1J9;G3IFB0	G3IFB0
21.4276	20.6631	20.5661	21.1426	21.075	20.804	21.6443	21.1376	21.9077	20.2924	22.9309	20.7073	S	2	1135;2237	___1													1	4.26874e-05	93.203	38.824	91.313	-0.45126	978280000	807	0.344121	-0.215358	-0.802682	0.184796	0.294365	0.472246	0.650017	0.838836	0.452772	0.653438	A0A8C2M1J9;Q8BTI8;Q3TR34;G3IFB0	774;773;467;807	A0A8C2M1J9;G3IFB0	G3IFB0
21.4837	21.4465	20.8036	20.0915	21.682	20.9857	21.5915	21.8785	21.4436	20.0933	22.4922	22.4472	S	2	1135;2237	___1													0.987845	4.26874e-05	108.68	64.661	93.203	0.11682	467270000	812	0.746834	-0.578128	-1.52079	0.0498513	0.0846553	0.142227	0.407762	0.960851	0.179129	0.891556	A0A8C2M1J9;Q8BTI8;Q3TR34;G3IFB0	779;778;472;812	A0A8C2M1J9;G3IFB0	G3IFB0
22.7132	23.1004	22.4345	23.3008	24.1292	24.28	23.8247	24.2108	23.5447	23.7665	25.0871	25.1444	S	2	1135;2237	___1	+		2G12_353				+		2G12_353				0.996543	0.000919691	108.47	54.502	108.47	-0.07309	401470000	1963	2.86142	-1.22397	-5.60394	0.258064	0.274497	0.629868	0.0725199	0.795026	0.00137587	0.551997	A0A8C2M1J9;G3IFB0	1930;1963	A0A8C2M1J9;G3IFB0	G3IFB0
21.5823	22.6718	19.4905	20.2826	20.7531	24.285	23.7216	20.3093	23.1502	20.5864	23.1846	24.6943	S	2	1135;2237	___1													0.976748	0.00379556	80.706	20.798	54.343	-0.27275	115900000	1975	0.460858	-1.26045	-1.02235	0.188686	0.63663	0.480915	0.566242	0.835318	0.346053	0.647611	A0A8C2M1J9;Q8BTI8;G3IFB0	1942;1927;1975	A0A8C2M1J9;G3IFB0	G3IFB0
22.153	22.0062	20.2071	19.449	22.1158	22.4627	23.194	23.2684	22.8706	23.0321	23.7285	23.8298	S	2	1135;2237	___1	+		2G12_353										0.998749	7.43293e-07	101.3	84.074	87.568	0.25932	97708000	1413	1.32617	-1.80641	-2.48959	0.811679	0.60499	1.62972	0.263517	0.515631	0.0471882	0.154284	A0A8C2M1J9;G3IFB0	1380;1413	A0A8C2M1J9;G3IFB0	G3IFB0
24.929	24.8615	24.5559	24.2008	25.7265	25.3823	24.3996	24.5577	24.3072	20.2022	24.7222	24.6698	S	2	1135;2237	___1													0.879963	0.000536768	103.14	60.508	74.678	0.066036	425480000	2386	0.477485	-0.379695	-1.05261	0.647004	-1.54115	-1.35097	0.554933	0.559338	0.333054	0.225422	A0A8C2M1J9;A0A061HWC5;G3IFB0	2353;159;2386	A0A8C2M1J9;G3IFB0	G3IFB0
20.1975	20.4687	19.901	20.0537	21.8108	21.4044	20.6655	21.029	21.3845	20.5018	20.6482	20.9498	S	2	1140	___1	+		2G12_353										0.998233	8.24297e-07	100.54	75.821	100.54	-0.012596	11694000	637	2.10341	-1.0722	-3.91123	0.523415	-0.356344	-1.13511	0.152596	0.616665	0.00788124	0.29963	A0A8C2M240;A0A8C2M282	637;647	A0A8C2M240	A0A8C2M240
21.649	21.5052	21.569	21.7496	21.9624	20.7995	21.2385	21.6042	21.5763	21.4301	21.5104	21.2875	S	2	1141	___1													0.999881	1.51086e-06	105.2	80.904	102.06	0.79134	34150000	398	0.369895	0.217061	0.852437	0.0694086	0.0499043	0.194373	0.63217	0.944513	0.426683	0.852298	G3IFR8;A0A8C2M241;Q80U35	398;731;728	G3IFR8	G3IFR8
24.0198	23.6495	23.727	23.6748	23.5922	23.9472	20.1876	21.066	23.611	23.6836	20.1415	22.2776	S	3	1142	___1													0.999999	2.55484e-44	194.77	178.75	194.77	0.17798	180660000	653	0.844641	1.56954	1.6848	0.0658873	0.230177	0.185117	0.376292	0.94786	0.143007	0.859237	A0A8C2M270;G3I0R8;A0A8C2LZH2	653;653;654	A0A8C2M270	A0A8C2M270
21.2874	21.7731	20.5294	20.9976	20.954	22.0864	19.9617	21.484	20.3598	20.6155	19.7954	20.4644	S	2	1142	___1													0.780889	0.011324	64.841	34.586	64.841	0.050509	15318000	913	0.0164885	0.0253439	0.0486914	0.839718	-0.812754	-1.67659	0.984883	0.514971	0.962746	0.144638	A0A8C2M270;G3I0R8;A0A1L1SS34;Q8K298	913;913;38;913	A0A8C2M270	A0A8C2M270
20.5341	21.8526	20.4392	20.1334	21.1551	21.2293	23.0267	23.3983	24.3835	23.9458	23.8825	23.6688	S	3	1145	___1		+	353_TM_353										0.999998	7.50103e-61	131.11	113.53	125.07	-0.33028	114620000	312	1.08667	-1.46257	-2.08725	1.56992	1.7678	2.91172	0.313584	0.385514	0.0819095	0.02692	A0A8C2M2G0	312	A0A8C2M2G0	A0A8C2M2G0
24.1993	23.9292	23.5484	23.2562	23.8542	24.0301	25.0474	24.9895	25.1719	25.1142	25.1592	25.0747	S	2	1147	___1													1	4.27828e-24	188.13	171.29	188.13	0.68501	424960000	103	1.02752	-0.747034	-1.98889	1.07653	0.649644	2.07037	0.324671	0.494344	0.0938603	0.0838441	G3HKV5;A0A8C2M2J9	103;304	G3HKV5	G3HKV5
22.4049	22.6304	22.6154	23.014	23.1309	22.9245	22.5679	22.8668	22.8192	23.0448	23.5713	23.2229	S	2	1148	___1													0.897596	1.25571e-06	153.7	114.4	153.7	0.30206	112360000	200	0.559595	-0.206352	-1.19913	0.725037	0.292025	1.48396	0.503569	0.539781	0.27568	0.188349	G3I4N2;A0A8C2M2K2	200;200	G3I4N2	G3I4N2
20.4139	20.8504	20.6829	20.6779	23.1436	20.5976	21.9603	21.9768	19.9275	19.4723	20.5578	21.2486	S	2	1150	___1		+	353_TM_353										1	0.000237389	113.99	99.088	113.99	-2.3495	17475000	646	1.26829	-1.26331	-2.39151	1.33015	-1.61802	-2.49638	0.276056	0.450849	0.0539151	0.046757	G3I407;A0A8C2M2R8	646;647	G3I407	G3I407
22.1203	21.9583	22.4949	22.5065	23.1294	22.7517	22.5584	20.5447	22.6305	22.9034	23.4447	23.7605	S	3	1152	___1													0.999957	1.0182e-10	108.49	58.092	108.49	-0.84092	82884000	21	0.0135879	0.0239673	0.0402534	0.723973	0.93872	1.48216	0.988339	0.539781	0.969197	0.188811	D3YVZ0;D3YZA2;D3YZ57;A0A8C2QHC1;A0A8C2M2W1;A0A8C2QHC0;P39688	21;21;21;21;21;21;21	D3YVZ0	D3YVZ0
23.5311	23.6574	24.2793	23.9914	24.1261	24.4012	24.0105	24.2106	23.9389	23.9718	24.2677	24.4475	S	3	1154	___1													0.999998	1.19139e-11	132.79	109.33	116.6	0.12011	214780000	10	0.863098	-0.322286	-1.71559	0.0747362	-0.0306478	-0.208272	0.369589	0.940877	0.137057	0.841906	Q3TUS4;Q569Q5;Q3TPX7;Q3ULF5;Q07050;A0A8C2M335;Q04750	10;10;10;10;10;10;10	Q3TUS4	Q3TUS4
30.7449	30.6247	30.3584	30.5684	30.7059	30.5949	29.3472	29.437	30.0923	30.0961	29.6829	29.7897	S	3	1155	___1													1	0	316.83	292.43	122.28	-4.4719	37032000000	138	0.723363	0.552823	1.48113	0.102751	-0.106003	-0.279409	0.418729	0.918719	0.189076	0.789313	A0A8C2M7H7;A0A8C2M350;G3I5H3;A0A8C2QHY8;A0A061IEA0;A0A061ID94;A0A061IJX7;A0A061IGU4;A0A061IE95;A0A061IHT6;A0A8C2M5E8	138;157;219;530;535;553;554;632;640;651;71	A0A8C2M7H7	A0A8C2M7H7
23.7407	23.5805	23.2089	23.4909	23.9539	23.6084	22.9179	22.6954	22.8527	22.3366	22.5764	22.4405	S	3	1157	___1													0.985036	3.63185e-07	125.52	114.93	125.52	0.14604	141150000	206	0.279033	0.211349	0.673047	1.25157	-0.742357	-2.3633	0.708821	0.462678	0.525977	0.0560307	A0A8C2M3G5;A0A8C2M485;G3IH96	206;207;207	A0A8C2M3G5	A0A8C2M3G5
20.0437	20.4909	23.0076	23.1415	25.8807	25.7442	22.1175	22.5491	22.3761	22.6916	22.5639	22.8857	S	2	1157	___1													1	0.00605834	103.55	69.996	85.731	0.13826	229610000	405	0.944766	-2.40192	-1.85145	0.689262	-1.44355	-1.42324	0.347747	0.549442	0.113562	0.204521	A0A8C2M3G5;A0A8C2M485;G3IH96;Q922K6;Q3TDD8;Q3UGC0;Q3TSY9;Q3TLQ9;Q3THB0;Q8BGD9	405;406;406;158;406;406;406;406;406;406	A0A8C2M3G5	A0A8C2M3G5
24.9571	25.2904	22.3319	24.6854	25.5126	25.8001	24.0026	21.3914	23.3621	23.6281	20.0041	24.556	S	2	1157	___1													0.999962	0	390.9	371.7	372.91	0.1545	392030000	496	0.0399373	0.139524	0.115072	0.400231	-1.2891	-0.910017	0.958588	0.695135	0.912142	0.397896	A0A8C2M3G5;A0A8C2M485;G3IH96	496;497;502	A0A8C2M3G5	A0A8C2M3G5
21.7279	21.8766	20.5811	20.614	22.094	23.0399	21.3396	22.4491	21.503	21.7591	20.5572	20.5251	S	2	1157	___1													0.995746	6.16461e-17	179.79	166.83	159.18	0.82137	179750000	421	1.07576	-1.03078	-2.0691	1.27147	-1.14458	-2.39689	0.313679	0.456949	0.0839919	0.0535215	A0A8C2M3G5;A0A8C2M485;G3IH96	421;422;422	A0A8C2M3G5	A0A8C2M3G5
27.7473	27.6151	28.046	27.7678	27.9016	27.7446	27.3744	27.5838	27.874	27.8868	27.447	27.3378	S	2	1157	___1													1	1.1859e-258	311.95	288.42	311.95	-0.21281	3610000000	596	0.44234	0.142929	0.988394	0.0277612	-0.0147266	-0.0809981	0.579076	0.976775	0.361127	0.938078	A0A8C2M3G5;A0A8C2M485;G3IH96	596;597;602	A0A8C2M3G5	A0A8C2M3G5
20.5865	19.9381	20.2058	20.458	20.2005	20.5132	20.613	21.1001	21.339	21.6355	21.414	21.6129	S	2	1162	___1		+	353_TM_353					+	353_TM_353				1	0.000947418	95.618	45.166	47.894	0.83152	17338000	462	0.626831	-0.309623	-1.31624	2.36864	0.893655	4.46084	0.468767	0.207125	0.23614	0.00427918	G3GV34;A0A8C2QHU0;A0A8C2M3S7	462;517;516	G3GV34	G3GV34
19.5229	20.3003	21.2774	19.6566	21.1268	21.6046	19.9101	19.6827	20.2986	20.9861	22.0699	21.9427	S	3	1163	___1													1	0.00311266	67.169	34.277	56.414	-0.19434	22537000	211	0.261915	-0.39176	-0.637855	0.552552	0.743266	1.18673	0.726917	0.601289	0.547124	0.280187	G3HIV7;A0A8C2M3U8;A2AJT3;Q3TV92;B2RUA1;A2AJT5;A2AJT4	211;211;211;211;211;211;211	G3HIV7	G3HIV7
23.7006	23.719	23.8485	21.0352	24.2805	24.7756	23.2574	23.1305	24.1207	23.9882	24.512	24.9638	S	2	1163	___1													0.999983	3.77663e-176	276.78	253.33	276.78	0.13102	221870000	290	0.445814	-0.785172	-0.994787	0.546034	0.535156	1.17523	0.577432	0.604173	0.35825	0.284424	G3HIV7;A0A8C2M3U8	290;290	G3HIV7	G3HIV7
23.0706	23.6508	20.4586	23.875	20.7378	24.7957	20.6403	22.891	23.578	23.6491	22.8208	19.8782	S	4	1165	___1													1	7.07748e-44	142.38	134.82	122.63	0.75534	207000000	85	0.150194	0.497574	0.393389	0.057153	0.215335	0.161909	0.83432	0.956479	0.70763	0.876692	G3HK46;A0A8C2M3X2;A0A8C2MAN0	85;246;316	G3HK46	G3HK46
22.8731	22.9118	22.9479	23.1369	23.42	23.5558	21.2015	21.5024	23.4116	23.3187	21.8524	22.2703	S	2	1166	___1													0.999992	2.86494e-10	116.86	86.379	103.39	-0.032386	151090000	1047	0.383741	0.547528	0.878842	0.153639	0.293318	0.40139	0.623688	0.865354	0.413294	0.702038	A0A8C2M713;A0A8C2M400;G3H3C3;A0A8C2QIE3	1047;1072;1100;1100	A0A8C2M713	A0A8C2M713
24.2259	24.1598	24.715	24.4037	25.0579	24.9808	24.2611	24.7042	24.3697	24.5035	25.2291	25.1673	S	2	1166	___1													0.999986	0.000521471	90.653	40.459	90.653	-0.21076	326050000	973	0.862097	-0.374878	-1.71392	0.0841205	0.0664306	0.232457	0.369589	0.93484	0.137374	0.82391	A0A8C2M713;A0A8C2M400;G3H3C3;A0A8C2QIE3;Q3UXI0;B2RXQ4;B7ZWK0;Q69Z74;B2RXX0;P51954	973;998;1026;1026;245;972;1025;1028;1069;997	A0A8C2M713	A0A8C2M713
21.2338	19.8987	20.5135	20.1906	20.905	20.175	22.4763	22.8109	22.6834	22.1768	21.6967	23.0639	S	2	1167	___1													1	2.67543e-60	216.27	177.64	158.65	-0.8623	78575000	382	0.816725	-1.13266	-1.63816	0.542312	0.813391	1.16865	0.386658	0.60728	0.152502	0.286872	G3I593;A0A8C2M446	382;382	G3I593	G3I593
22.0056	22.041	23.2949	22.2658	23.2317	23.4238	20.5217	21.1966	19.5158	19.0384	19.6044	19.5986	S	3	1169	___1		+	353_TM_353										0.838805	0.00045416	55.208	45.56	54.368	1.4981	44963000	553	0.149384	0.30834	0.391503	1.93916	-2.65419	-3.59001	0.834894	0.274982	0.708951	0.0115038	Q91ZR8;A0A8C2M467;Q8BRS2;Q8BQS9;Q543C0;G3GV87;Q62312	553;553;578;578;578;578;553	Q91ZR8	Q91ZR8
22.6639	22.62	21.7336	21.6993	22.9106	23.0221	22.7821	23.3079	23.1098	23.2027	23.5378	23.6757	S	2	1172	___1	+		2G12_353										0.998218	0.0031425	84.213	63.909	84.213	-0.031372	98267000	385	1.53505	-0.826444	-2.85028	1.12312	0.375859	2.14799	0.227629	0.48391	0.0291711	0.0753155	A0A8C2M8Q8;A0A8C2M6A0;A0A8C2MA63;A0A8C2M4C8;Q9WTI7;G3HTF7	385;408;389;408;408;389	A0A8C2M8Q8	A0A8C2M8Q8
20.7155	21.2011	20.896	19.9356	21.702	21.259	22.3673	22.5904	24.2583	24.1128	23.5387	23.4736	S	2	1173	___1	+	+	2G12_353;353_TM_353					+	353_TM_353				0.981368	4.54781e-29	196.22	176.55	159.31	0.12455	97459000	25	1.71502	-1.29267	-3.17181	2.66198	1.86616	5.12019	0.201166	0.148993	0.0192745	0.00217782	G3GRH9;A0A8C2M4F0	25;25	G3GRH9	G3GRH9
23.8214	23.757	24.2431	24.0037	21.3955	23.8152	24.0043	24.0695	24.5417	24.7192	24.6504	24.3324	S	2	1178	___1													0.999425	3.41016e-44	157.68	141.92	156.51	-0.69103	214370000	852	0.433632	0.635197	0.972323	0.979064	1.2398	1.90841	0.585412	0.511716	0.368441	0.104939	A0A8C2M6K2;A0A8C2M4K7;Q6PHU5	852;819;819	A0A8C2M6K2	A0A8C2M6K2
20.6525	21.1148	21.0134	20.0248	21.5745	21.4838	20.282	20.2737	21.0797	20.2054	20.8169	21.3233	S	2	1181	___1													1	5.68685e-05	93.754	70.952	57.136	0.065697	763430000	303	0.180203	-0.202177	-0.461962	0.037648	-0.0472183	-0.108728	0.799087	0.969881	0.660385	0.916963	A0A8C2M4Y9;G3HWM4;A0A8C2M517	303;303;303	A0A8C2M4Y9	A0A8C2M4Y9
20.5529	20.7054	20.7306	20.1118	20.6867	21.1085	20.5464	21.1904	21.097	19.8853	21.3959	21.4096	S	2	1181	___1													0.940262	0.0286548	52.549	30.778	52.549	0.30933	14585000	121	0.842657	-0.357822	-1.68149	0.0573186	0.0639567	0.162353	0.377061	0.956377	0.143662	0.876358	A0A8C2M4Y9;G3HWM4;A0A8C2M517;A0A2R8W6L8;Q52L52;A0A075F882;A0A075F891;A0A075F5C6;A0A075F6C2;P38532	121;121;121;121;121;121;121;121;121;121	A0A8C2M4Y9	A0A8C2M4Y9
20.943	20.3118	19.8114	19.7899	22.7673	20.5243	22.9308	22.5907	21.9282	22.5607	23.1905	23.0227	S	3	1185	___1	+		2G12_353										0.997993	7.35606e-10	86.625	75.003	83.905	-0.70667	66575000	56	1.71884	-1.98926	-3.17876	0.316669	0.472267	0.748755	0.200832	0.750814	0.0191057	0.482315	G3H8D5;A0A8C2M558	56;56	G3H8D5	G3H8D5
21.1252	20.4052	21.0071	20.8359	22.3464	22.4241	21.2267	21.0845	20.7392	20.4312	22.6659	22.2822	S	3	1186	___1													0.997631	2.46976e-15	99.957	76.819	91.475	0.05538	33122000	631	1.26037	-0.927037	-2.37814	0.138217	-0.240795	-0.365304	0.278336	0.881878	0.0549071	0.727416	A0A8C2QI86;A0A8C2M5H3;A0A8C2M5E1;A0A8C2M4I7;G3H6J1;A0A8C2M4K4;A0A8C2M561	631;685;687;716;591;553;607	A0A8C2QI86	A0A8C2QI86
20.2776	20.6547	20.8768	21.0771	22.2975	22.0908	21.2289	20.8821	20.3477	20.3371	21.5788	20.9974	S	2	1186	___1													0.921568	0.00126736	78.548	49.461	78.548	2.8963	21729000	838	1.26084	-0.903291	-2.37894	0.910734	-0.809591	-1.79489	0.278336	0.514971	0.0548477	0.122819	A0A8C2QI86;A0A8C2M5H3;A0A8C2M5E1;F8VPL5;A0A0A6YW53;B7ZNR8;E9PVG7;P97820;A0A0A6YWR8;B7ZNR9	838;892;891;841;891;891;891;836;837;811	A0A8C2QI86	A0A8C2QI86
22.5854	22.328	22.4717	22.2665	23.9574	23.8403	19.5643	23.2079	22.6511	22.4313	23.0935	19.7602	S	2	1186	___1													0.831188	0.000529954	70.438	31.563	64.121	0.44793	104360000	623	0.0794189	-0.229566	-0.220387	0.203175	-0.65848	-0.512885	0.916081	0.82828	0.832877	0.626361	A0A8C2QI86;A0A8C2M5H3;A0A8C2M5E1;A0A8C2M4I7;G3H6J1;A0A8C2M4K4;A0A8C2M561;F8VPL5;A0A0A6YW53;B7ZNR8;E9PVG7;P97820;A0A0A6YWR8;B7ZNR9;Q6ZQ68;A0A0A6YWM8;B2RUE8;A0A0A6YWJ2;A0A0A6YXE5;A0A0A6YVR7	623;677;679;708;583;545;599;630;676;676;676;621;622;599;579;599;545;34;187;184	A0A8C2QI86	A0A8C2QI86
20.9716	20.4151	21.6988	21.9072	19.9192	20.5142	21.8994	22.4582	22.022	21.777	22.3676	22.7218	S	2	1187	___1													0.998035	0.000259155	93.478	78.317	93.478	0.7336	37192000	227	0.0252392	0.0503974	0.0738359	0.816734	1.02434	1.63817	0.974646	0.514971	0.943541	0.152499	G3GUG3;A0A8C2M5G0;A0A8C2MAP2	227;1649;1697	G3GUG3	G3GUG3
22.8525	23.0939	23.8864	23.6891	24.9714	24.8717	20.7506	24.244	20.1709	19.1889	22.7305	22.8721	S	3	1189	___1													1	1.95316e-23	108.56	99.142	92.38	0.1564	185620000	4723	0.119203	-0.328936	-0.319788	0.922431	-2.46884	-1.81433	0.871262	0.514971	0.759971	0.119555	A0A8C2M5J3	4723	A0A8C2M5J3	A0A8C2M5J3
20.5621	19.3509	20.5656	20.1236	20.4598	20.7068	20.1063	21.4591	20.9718	20.9613	21.5528	21.9514	S	2	1190	___1													1	0.00803994	51.113	6.36	51.113	0.16886	15555000	1089	0.626152	-0.532446	-1.31507	0.917811	0.676362	1.80665	0.46881	0.514971	0.236509	0.120834	Q8VI89;A0A8C2M5K0;E9Q9B0;Q6A011;O35071	1089;1089;1101;1109;1089	Q8VI89	Q8VI89
23.6498	23.1895	20.3555	23.1608	23.3543	23.2617	23.1381	22.9325	23.3324	23.0183	23.1818	23.0942	S	2	1192	___1													0.999999	2.51566e-35	198.67	175.87	191.36	-0.69509	137260000	533	0.32665	-0.582772	-0.768479	0.0461934	-0.0150008	-0.132267	0.665954	0.964682	0.471357	0.899097	G3HKW4;A0A8C2M5L5	533;967	G3HKW4	G3HKW4
22.592	22.4969	22.5656	23.0619	22.9149	22.8708	19.9315	22.2082	21.9105	21.7058	22.2033	22.4404	S	2	1193	___1													0.95311	0.00101598	78.136	20.788	78.136	0.01832	70155000	503	0.436359	0.697769	0.977363	0.0403111	0.0836515	0.116105	0.582904	0.968351	0.366135	0.911358	G3H2N7;A0A8C2M5T4;A0A8C2M5V2	503;593;366	G3H2N7	G3H2N7
21.9799	20.5269	20.8147	19.9602	22.5798	22.3505	24.4576	24.7872	24.606	24.6446	24.6737	24.8166	S	3	1193	___1	+		2G12_353										1	1.94008e-33	157.96	141.34	157.96	0.17669	175820000	151	1.93922	-2.72337	-3.59013	0.921254	1.14144	1.81238	0.174007	0.514971	0.0115021	0.11988	G3H2N7;A0A8C2M5T4;A0A8C2M5V2;E9Q8N5;Q08EB6;Q08EB5;F7DCH5;B9EJA4;Q8BRT1;Q8BSE7;A0A1L1ST22;A0A1L1SRY3;Q3UF57	151;241;14;14;14;14;14;14;14;241;241;14;14	G3H2N7	G3H2N7
23.4467	23.5243	23.61	23.5456	24.8282	24.8369	23.662	24.3315	23.6764	23.4194	23.7633	23.8567	S	3	1193	___1	+	+	2G12_353;353_TM_353										0.986201	4.55466e-11	121.26	102.72	102.37	-0.32429	216360000	470	1.70912	-0.883002	-3.1611	1.33964	-0.735677	-2.51253	0.201166	0.447098	0.0195378	0.0457464	G3H2N7;A0A8C2M5T4;A0A8C2M5V2;E9Q8N5;Q08EB6;Q08EB5;F7DCH5;B9EJA4;Q8BRT1;A2RRR3	470;560;333;333;333;333;333;333;333;135	G3H2N7	G3H2N7
21.543	21.6001	20.2132	20.7033	20.4044	20.5545	20.4424	20.6152	22.1986	22.3838	21.0958	20.9437	S	2	1193	___1		+	353_TM_353										0.993087	5.09044e-11	131.51	99.165	118.24	-0.21901	21994000	704	0.735089	0.510785	1.50096	1.66581	1.15137	3.08275	0.413351	0.365153	0.184039	0.0215868	G3H2N7;A0A8C2M5T4	704;794	G3H2N7	G3H2N7
24.5523	21.9723	20.7506	24.5113	24.6787	20.4944	19.6611	20.3895	21.1639	19.0273	20.6107	19.7974	S	2	1196	___1													0.992497	5.48338e-59	162.69	132.15	90.108	-0.48578	124910000	516	0.507458	1.64068	1.10661	0.415507	-1.15612	-0.938646	0.536936	0.688319	0.310844	0.384143	A0A8C2M625;G3I0G1	516;517	A0A8C2M625	A0A8C2M625
22.9765	22.7833	22.7937	22.783	23.6697	23.4874	22.7982	20.279	22.8477	22.7875	23.0316	20.7871	S	3	1200	___1													1	2.1115e-07	99.891	86.853	59.512	-0.38919	85720000	182	0.132389	0.275606	0.351478	0.0741058	-0.195093	-0.206634	0.85563	0.9409	0.737244	0.843129	G3I5M8;A0A8C2M6Z4;A0A8C2M6A6	182;260;263	G3I5M8	G3I5M8
24.6793	24.6049	24.7553	20.4845	25.0796	25.1967	25.0049	24.9794	24.7096	24.698	25.7664	25.9251	S	3	1200	___1													0.995822	4.19986e-36	183.54	155.21	92.563	0.22301	417510000	65	0.655356	-1.43414	-1.36531	0.256294	0.209652	0.626188	0.451964	0.795026	0.221128	0.554251	G3I5M8;A0A8C2M6Z4;A0A8C2M6A6;Q8K3W3	65;143;146;145	G3I5M8	G3I5M8
21.9467	20.5054	22.2082	22.6519	20.2432	22.7025	20.8239	21.5908	22.8985	22.2215	19.4496	21.8022	S	3	1201	___1													0.999994	0.000733207	59.261	26.874	59.261	-1.1097	41829000	374	0.288122	0.487986	0.691532	0.101087	0.252865	0.275271	0.699828	0.918719	0.515084	0.792342	A0A8C2M8S6;A0A8C2M6C1;Q8K2F8	374;374;373	A0A8C2M8S6	A0A8C2M8S6
21.2486	20.8398	21.3924	20.2593	21.3912	22.9567	21.5809	22.2111	21.0866	20.7126	20.7735	20.2092	S	3	1201	___1	+	+	2G12_353;353_TM_353										0.999825	0.00464904	45.79	32.111	45.79	-0.49044	25322000	216	1.34783	-1.09996	-2.52648	1.82206	-1.3395	-3.36884	0.258467	0.308113	0.0448922	0.015064	A0A8C2M8S6;A0A8C2M6C1	216;216	A0A8C2M8S6	A0A8C2M8S6
22.3795	22.0624	22.425	22.5681	22.9918	23.3627	21.094	22.0704	21.6701	21.8039	22.2641	22.0376	S	3	1202	___1													0.999982	7.66335e-07	104.44	93.493	104.44	1.0867	98520000	922	0.0136381	-0.020947	-0.0403998	0.359042	-0.435786	-0.831585	0.988339	0.719125	0.969085	0.437479	G3I935;A0A8C2M6C3	922;1082	G3I935	G3I935
21.1596	20.4666	20.7606	21.5283	20.7201	19.7898	22.2689	22.687	22.7255	22.679	23.8063	23.4285	S	2	1204	___1		+	353_TM_353										0.826346	5.76948e-08	162.7	121.98	147.1	-0.088066	51416000	407	0.217221	-0.387649	-0.543416	1.30939	1.79338	2.4611	0.76269	0.452595	0.606428	0.0490463	G3HQB8;A0A8C2M6G3	407;676	G3HQB8	G3HQB8
21.4789	20.8943	20.0405	19.4969	21.1335	22.1779	23.56	23.4371	20.6512	24.1033	24.0212	23.9056	S	3	1204	___1	+		2G12_353										0.99937	6.42952e-95	178.88	162.92	178.88	0.15718	177760000	95	1.56479	-2.0995	-2.90265	0.235659	0.593204	0.582853	0.223939	0.806617	0.0272401	0.58122	G3HQB8;A0A8C2M6G3;Q3UZ63;Q3UL31;Q3TIV2;Q6NZF1;A0A0A6YXN6;A0A0A6YXI9	95;171;119;171;171;171;171;48	G3HQB8	G3HQB8
24.1905	23.9231	24.0832	23.6977	25.0009	25.4056	19.5828	19.86	20.2489	19.6749	20.1974	20.3553	S	4	1205	___1													1	3.97083e-12	91.407	78.605	91.407	0.9325	157260000	267	0.422104	1.51128	0.950939	0.717417	-2.34321	-1.47106	0.594787	0.539781	0.378352	0.191683	Q3TV86;Q3TXN6;A0A8C2M6H3;G3GYX4;Q99LI7	267;689;690;691;691	Q3TV86	Q3TV86
22.4238	22.5621	22.396	22.671	22.8583	22.7058	22.8542	23.0368	22.3297	22.2824	23.006	23.0866	S	2	1206	___1	+		2G12_353										1	0.000114455	116.24	96.142	90.731	0.5569	82352000	2	2.02944	-0.350563	-3.76489	0.360174	-0.187584	-0.833767	0.158127	0.718934	0.00934463	0.436341	A0A8C2MG78;A0A8C2MK50;P61294;P35279;Q3U4W5;Q0PD54;Q0PD53;A0A8C2M6H7	2;2;2;2;2;2;2;2	A0A8C2MG78	A0A8C2MG78
26.2572	26.3638	25.9504	25.7531	27.3807	27.39	27.4829	27.8429	27.4345	27.4667	27.8427	27.9002	S	3	1208	___1	+		2G12_353	+		2G12_353	+		2G12_353	+		2G12_353	1	1.17233e-75	237.22	207.73	237.22	-0.38484	2176300000	135	3.73224	-1.44299	-8.13618	0.361808	0.136919	0.836913	0.0239272	0.7187	0.000185251	0.434702	B7ZD61;E9Q8F0;Q3UXT6;Q3U313;G3HAR7;A0A8C2M6K8;Q8VH51;B7ZD63	135;136;133;136;136;136;136;114	B7ZD61	B7ZD61
23.1705	23.2226	24.2353	23.9172	24.9668	25.1298	24.0049	24.268	24.0848	24.1148	20.5005	19.7805	S	2	1208	___1	+		2G12_353										0.999271	0.000616062	101.39	74.09	90.05	0.81291	250570000	97	1.35344	-0.955996	-2.53605	1.08739	-2.47222	-2.08846	0.258286	0.493568	0.0443163	0.0817724	B7ZD61;E9Q8F0;Q3UXT6;Q3U313;G3HAR7;A0A8C2M6K8;Q8VH51	97;97;94;97;97;97;97	B7ZD61	B7ZD61
20.293	19.7124	20.7832	19.4624	21.7536	20.3206	20.6954	21.0253	20.8805	20.8838	21.0307	21.3076	S	2	1210	___1													1	0.00483426	74.376	31.31	47.187	0.26144	12435000	127	1.08508	-0.885981	-2.08461	0.0870697	0.0769296	0.239981	0.313584	0.932017	0.0822093	0.818333	A0A8C2M6R2;Q8BTX5;Q5M9L0;Q3TIK5;Q3TII2;Q3THW7;Q91WK2	127;183;183;183;183;183;183	A0A8C2M6R2	A0A8C2M6R2
22.8684	22.6902	22.8915	22.7021	23.5746	23.508	22.7319	22.9563	22.6643	22.8364	22.7001	22.7953	S	2	1211	___1													1	0.000146803	136.24	101.98	113.35	0.2015	96786000	242	0.970556	-0.404644	-1.89428	1.09765	-0.443661	-2.10553	0.341424	0.493568	0.107015	0.0798643	G3H8N0;A0A8C2M6R7;E9Q784;A0A2I3BPQ5;Q9CXN5;Q8BHW0	242;242;242;242;242;154	G3H8N0	G3H8N0
22.8632	23.2009	22.385	22.2188	23.4989	23.929	24.2648	24.4591	24.3324	24.5032	24.6699	24.9524	S	3	1211	___1	+		2G12_353				+		2G12_353				1	4.81831e-09	94.692	48.534	47.75	0.47519	230290000	198	2.36693	-1.37095	-4.45717	1.22639	0.576545	2.3209	0.126063	0.472238	0.00429602	0.0593758	G3H8N0;A0A8C2M6R7;E9Q784;A0A2I3BPQ5;Q9CXN5;Q8BHW0	198;198;198;198;198;110	G3H8N0	G3H8N0
23.015	23.0866	22.9514	19.6665	24.1108	23.9739	23.0943	23.3034	22.9997	23.134	23.68	24.0393	S	2	1211	___1													0.999865	0.000657385	152.47	90	152.47	0.23284	161160000	952	0.822434	-1.4407	-1.64771	0.17643	-0.157341	-0.453472	0.383919	0.845548	0.15051	0.666147	G3H8N0;A0A8C2M6R7	952;952	G3H8N0	G3H8N0
21.1965	21.7239	22.0779	20.4948	22.6561	22.8303	21.9814	22.4258	21.7928	22.1808	22.9498	22.8099	S	2	1214	___1	+		2G12_353										1	0.00429065	91.658	76.068	52.49	0.44709	55575000	484	1.51731	-1.10014	-2.81917	0.0425761	-0.040081	-0.12235	0.23024	0.966279	0.0303872	0.906617	A0A8C2M8M6;Q60460;G3HLJ8;A2AWT6;A0A8C2MBX2;A0A8C2QI78;Q9DBH1;A2AWT7;Q60459;A2AWT5;A0A8C2M6T1;P25976	484;447;447;447;447;484;447;447;484;484;484;484	A0A8C2M8M6	A0A8C2M8M6
20.2639	20.6955	20.7493	20.9015	21.3035	21.5976	20.6162	21.42	20.7587	19.9481	20.7272	20.844	S	2	1215	___1													1	0.0110013	65.224	16.43	65.224	-0.88778	16880000	199	1.20531	-0.581775	-2.28548	1.16668	-0.664846	-2.22076	0.287344	0.477904	0.0623291	0.0681269	Q8C9T9;Q6A042;E9Q0E2;A0A8C2M704;E9PV87	199;204;199;199;199	Q8C9T9	Q8C9T9
21.4533	22.1498	21.4736	20.6004	22.422	21.1407	22.6339	19.8284	22.18	20.1028	23.6583	23.3922	S	2	1217	___1													0.999942	0.000641329	77.379	38.812	75.589	-1.2453	74302000	739	0.0418677	-0.0870118	-0.1204	0.340993	0.82703	0.79659	0.956154	0.732032	0.908097	0.456044	A0A8C2M783;A0A8C2MAD9;G3HMU3;A0A8C2M3Y0;A0A8C2MAF9;A0A8C2M2I7	739;757;700;768;748;623	A0A8C2M783	A0A8C2M783
20.3785	20.703	20.0444	20.7129	20.1069	21.7264	26.1291	26.5208	26.1193	26.094	26.7008	26.7257	S	2	1217	___1													1	1.15083e-11	157.42	143.99	157.42	-0.25052	583550000	260	1.01533	-3.16109	-1.96864	0.874843	2.78917	1.73516	0.327002	0.514971	0.0965326	0.1334	A0A8C2M783;A0A8C2MAD9;G3HMU3;A0A8C2M3Y0;A0A8C2MAF9;E9QKA4;A2A8V8;A2A8V9;E9PUK6;Q52KI8;A0A8C2M2I7;F7BWM1;G3HJZ8	260;260;221;255;255;260;260;260;260;260;237;50;156	A0A8C2M783	A0A8C2M783
25.8171	20.4571	25.402	25.329	26.5231	26.7899	25.8181	25.9444	25.3867	25.293	26.4629	26.3751	S	2	1217	___1													0.988885	3.32458e-13	188.91	145.6	150.06	0.25766	746310000	697	0.772309	-2.01757	-1.56368	0.449084	-0.389466	-1.0008	0.400112	0.664331	0.168924	0.355563	A0A8C2M783;A0A8C2MAD9;G3HMU3;A0A8C2M3Y0;A0A8C2MAF9	697;715;658;706;706	A0A8C2M783	A0A8C2M783
25.9317	26.3	25.9813	25.5865	27.3853	27.4259	26.4912	26.9235	26.172	26.344	27.1902	27.2653	S	2	1217	___1	+		2G12_353										1	1.13927e-08	175.88	145.88	175.88	0.37876	2273900000	220	2.23958	-1.10663	-4.18833	0.382005	-0.313617	-0.875544	0.136046	0.703941	0.00575992	0.414949	A0A8C2M783;A0A8C2MAD9;G3HMU3;A0A8C2M3Y0;A0A8C2MAF9;E9QKA4;A2A8V8;A2A8V9;E9PUK6;Q52KI8;F7BWM1	220;220;181;215;215;220;220;220;220;220;10	A0A8C2M783	A0A8C2M783
26.4337	26.4191	26.2739	25.8147	26.928	26.9573	25.8474	26.3508	26.2789	26.5146	26.1551	26.2119	S	3	1217	___1													1	2.04351e-279	318.97	283.16	121.91	0.19893	2356100000	875	0.420128	-0.285501	-0.947262	0.361521	-0.230751	-0.836361	0.595768	0.7187	0.380077	0.434989	A0A8C2M783;A0A8C2MAD9;G3HMU3;A0A8C2M3Y0	875;893;836;904	A0A8C2M783	A0A8C2M783
20.0174	20.935	19.8398	21.3818	22.6301	22.2977	21.2714	21.4898	21.0847	21.1287	21.7402	22.2175	S	2	1217	___1	+		2G12_353										0.960863	0.00591124	58.21	36.96	56.122	0.37855	53738000	10	1.5144	-1.37878	-2.81408	0.395527	-0.37951	-0.901154	0.23024	0.697004	0.0305913	0.402229	A0A8C2M783;A0A8C2MAD9;A0A8C2M3Y0;A0A8C2MAF9;E9QKA4;A2A8V8;A2A8V9;E9PUK6;Q52KI8;F6T4M4;A2A983	10;10;5;5;10;10;10;10;10;3;10	A0A8C2M783	A0A8C2M783
23.5627	23.6032	22.7503	22.7094	24.1725	24.2256	23.4297	23.7953	23.2475	23.1187	23.8552	24	S	2	1217	___1													1	6.28637e-05	131.4	106.05	87.667	0.095216	7193100000	429	1.29075	-0.749392	-2.4295	0.573171	-0.350449	-1.22296	0.271937	0.589172	0.0511976	0.267195	A0A8C2M783;A0A8C2MAD9;G3HMU3;A0A8C2M3Y0;A0A8C2MAF9;E9QKA4;A2A8V8;A2A8V9;E9PUK6;Q52KI8	429;441;390;424;424;429;429;424;429;429	A0A8C2M783	A0A8C2M783
21.4069	21.1751	19.8094	20.6414	20.3013	20.878	21.4736	22.374	21.4229	21.4125	21.553	21.5369	S	2	1217	___1													1	1.27281e-27	201.3	164.16	201.3	0.13893	3231600000	461	0.383849	-0.498563	-0.879048	0.199844	0.224585	0.50558	0.623688	0.829591	0.413191	0.631183	A0A8C2M783;A0A8C2MAD9;G3HMU3;A0A8C2M3Y0;A0A8C2MAF9;E9QKA4;A2A8V8;A2A8V9;E9PUK6;Q52KI8;A0A8C2M2I7	461;473;422;456;456;461;461;456;461;461;380	A0A8C2M783	A0A8C2M783
19.9046	19.995	20.4772	20.2807	20.5878	20.7149	24.0545	24.3506	23.1659	23.2321	23.7594	20.194	S	2	1217	___1													1	1.27281e-27	201.3	164.16	201.3	0.13893	3167900000	463	1.14514	-2.26257	-2.18475	0.0428339	0.160901	0.123059	0.301884	0.966246	0.0715914	0.906079	A0A8C2M783;A0A8C2MAD9;G3HMU3;A0A8C2M3Y0;A0A8C2MAF9;E9QKA4;A2A8V8;A2A8V9;E9PUK6;Q52KI8;A0A8C2M2I7	463;475;424;458;458;463;463;458;463;463;382	A0A8C2M783	A0A8C2M783
20.1811	22.4425	21.2531	20.0774	21.1313	23.6419	24.8811	24.1298	24.0464	24.2942	25.8976	25.9015	S	2	1217	___1	+		2G12_353										1	5.82141e-08	141.25	85.35	141.25	-0.024722	336000000	647	1.33269	-2.45753	-2.50069	0.832031	1.58887	1.66375	0.261044	0.514971	0.0464846	0.147221	A0A8C2M783;A0A8C2MAD9;G3HMU3;A0A8C2M3Y0;A0A8C2MAF9	647;665;608;656;656	A0A8C2M783	A0A8C2M783
23.5327	21.3918	19.9906	21.5831	21.3647	21.5354	21.4934	22.1615	20.6427	22.2873	22.9528	21.0809	S	2	1217	___1													1	0.000353666	104.55	82.221	72.958	-0.66961	3023600000	448	0.00636063	-0.0142431	-0.0189952	0.0646368	0.102167	0.181816	0.993964	0.949273	0.985461	0.861714	A0A8C2M783;A0A8C2MAD9;G3HMU3;A0A8C2M3Y0;A0A8C2MAF9;E9QKA4;A2A8V8;A2A8V9;E9PUK6;Q52KI8	448;460;409;443;443;448;448;443;448;448	A0A8C2M783	A0A8C2M783
21.2032	20.8637	22.5375	19.3469	21.6747	19.781	20.3686	23.3458	19.9704	23.694	21.3086	25.137	S	3	1217	___1													0.999993	0.000133662	89.805	32.631	89.301	0.15219	2530300000	655	0.109764	-0.304746	-0.29674	0.383737	1.23495	0.878835	0.879464	0.702885	0.77667	0.413297	A0A8C2M783;A0A8C2MAD9;G3HMU3;A0A8C2M3Y0;A0A8C2MAF9	655;673;616;664;664	A0A8C2M783	A0A8C2M783
24.383	24.3755	24.312	24.4473	25.3619	25.4126	25.1	25.165	24.7423	24.5651	25.8306	25.7605	S	3	1217	___1	+		2G12_353	+		2G12_353	+		2G12_353	+		2G12_353	1	5.56223e-05	125.75	115.83	43.382	1.3274	3117100000	618	4.46478	-0.880461	-10.9583	0.0358168	-0.0352745	-0.103633	0.00858211	0.971046	3.42942e-05	0.920838	A0A8C2M783;A0A8C2MAD9;G3HMU3;A0A8C2M3Y0;A0A8C2MAF9;E9QKA4;A2A8V8;A2A8V9;E9PUK6;Q52KI8;F6UK16	618;636;579;627;627;635;621;630;635;635;81	A0A8C2M783	A0A8C2M783
21.3452	21.2952	20.7374	20.7577	22.1426	21.5009	21.5853	21.2795	20.4551	20.6712	21.8933	20.5817	S	3	1217	___1													0.999294	4.65057e-07	78.234	60.746	60.133	-0.3508	284730000	757	1.27274	-0.593214	-2.39903	0.978275	-0.726726	-1.9071	0.275356	0.511716	0.0533656	0.10513	A0A8C2M783;A0A8C2MAD9;G3HMU3;A0A8C2M3Y0;A0A8C2MAF9;E9QKA4;A2A8V8;A2A8V9;E9PUK6;Q52KI8;F6UK16;A0A8C2M2I7	757;775;718;786;766;774;760;769;774;797;204;641	A0A8C2M783	A0A8C2M783
24.2254	24.1654	24.7361	24.4577	25.8604	26.1527	24.9094	25.1585	24.5362	24.5558	25.6433	25.7346	S	2	1217	___1	+		2G12_353										0.999988	0.00339284	99.973	67.755	99.973	0.18379	451130000	599	1.90416	-1.12409	-3.52325	0.402336	-0.402769	-0.913976	0.177677	0.695135	0.0124693	0.395972	A0A8C2M783;A0A8C2MAD9;G3HMU3;A0A8C2M3Y0;A0A8C2MAF9;E9QKA4;A2A8V8;A2A8V9;E9PUK6;Q52KI8;F6UK16	599;617;560;608;608;616;602;611;616;616;62	A0A8C2M783	A0A8C2M783
20.5441	21.8796	20.3502	19.7704	20.9082	21.3425	22.7531	22.0969	22.4632	22.4697	23.7101	23.8634	S	2	1217	___1													0.996559	0.00137275	62.14	32.841	62.14	-0.51181	208600000	412	0.964632	-1.1391	-1.88444	1.28298	1.35143	2.41634	0.341494	0.453555	0.108485	0.0521223	A0A8C2M783;A0A8C2MAD9;G3HMU3;A0A8C2M3Y0;A0A8C2MAF9;E9QKA4;A2A8V8;A2A8V9;E9PUK6;Q52KI8	412;424;373;407;407;412;412;407;412;412	A0A8C2M783	A0A8C2M783
20.8384	20.4002	19.0306	20.8117	20.7031	21.2852	20.5279	20.6815	22.1464	21.9112	21.8141	20.7383	S	2	1219	___1													0.898715	3.04122e-18	165.3	134.22	159.8	0.20382	21489000	208	NaN	0	NaN	1.27827	0.853078	2.40837	NaN	0.455717	NaN	0.0526908	G3INY5;A0A8C2M7A7;A0A8C2M7R5	208;871;890	G3INY5	G3INY5
27.8046	27.7709	27.934	20.2962	28.581	28.619	28.1016	28.2911	27.8142	27.8013	28.7263	28.6535	S	2	1224	___1													0.976595	2.29141e-11	151.73	151.73	151.44	-0.31324	3820500000	213	0.614532	-2.44677	-1.29498	0.209865	-0.149389	-0.527482	0.475111	0.825711	0.242923	0.616786	A0A8C2M7D7	213	A0A8C2M7D7	A0A8C2M7D7
23.5052	23.3585	22.7419	22.7067	23.5796	23.8541	20.3445	20.7087	23.4189	23.2701	21.2069	21.9967	S	3	1225	___1													0.999808	1.11957e-78	170.9	163.81	115.34	0.56684	616610000	290	0.453217	0.956347	1.00838	0.123261	0.351427	0.329602	0.571621	0.895808	0.352195	0.752903	G3H6E2;A0A8C2M7D9	290;362	G3H6E2	G3H6E2
23.2128	22.5186	20.4433	20.2267	22.749	20.1509	23.0588	23.2551	20.2226	20.7031	23.6924	23.628	S	3	1226	___1													0.994099	1.56723e-36	116.1	96.674	103.62	-0.23198	68048000	17	0.280533	-0.703092	-0.676107	0.0736236	-0.241915	-0.20538	0.707365	0.941192	0.524164	0.844066	A0A8C2M7G0	17	A0A8C2M7G0	A0A8C2M7G0
20.3207	21.0648	20.6902	20.1497	21.3564	21.1704	22.2261	22.1792	21.3773	21.6701	22.4862	22.7122	S	2	1228	___1	+		2G12_353										0.998822	0.000186972	115.69	78.265	115.69	-0.23973	54290000	1506	1.86403	-1.17664	-3.4474	0.332709	0.328446	0.780388	0.180728	0.738778	0.0136765	0.464827	A0A8C2M859;A0A8C2M7L1;F6W2C7;B8A4C2;F6VK25;Q8CCY8;G3I8V1;Q8C690;B1AZI6	1506;1542;10;33;39;51;62;154;1516	A0A8C2M859	A0A8C2M859
24.967	24.945	25.9223	25.4618	25.7911	25.7438	24.8939	25.0999	25.5853	25.6021	25.9292	26.1878	S	4	1229	___1													0.98641	1.39772e-77	197.74	182.29	105.24	-0.10959	915310000	273	0.0636372	-0.0581522	-0.179172	0.825452	0.443933	1.65275	0.935327	0.514971	0.8637	0.149468	G3IHE8;A0A8C2M7L6	273;578	G3IHE8	G3IHE8
22.775	23.1555	23.5644	23.0739	24.3898	21.4829	20.6403	19.9825	20.5761	20.8302	20.4092	20.2069	S	2	1229	___1													1	2.59162e-11	133.71	109.87	133.71	-1.3815	244800000	47	0.758838	1.51835	1.54102	0.526343	-1.11827	-1.14032	0.405392	0.615394	0.174246	0.297616	G3IHE8;A0A8C2M7L6	47;352	G3IHE8	G3IHE8
23.6956	23.7756	24.0095	23.8638	24.6717	24.5246	23.9817	24.2313	23.7987	23.7708	24.5841	24.7594	S	3	1230	___1	+		2G12_353										1	1.03582e-05	141.54	119.06	57.788	-0.045336	332720000	481	1.66212	-0.5162	-3.07611	0.158403	-0.124074	-0.412395	0.212729	0.861031	0.021771	0.69438	G3HBF7;A0A8C2M7M1;Q8BJ05	481;515;515	G3HBF7	G3HBF7
21.2869	20.7603	21.9046	21.9324	21.6068	23.1663	21.4932	23.1862	23.0137	22.6339	20.5622	20.6197	S	3	1231	___1													0.985708	1.47467e-09	76.733	46.967	63.536	0.93783	44814000	657	0.812265	-0.892058	-1.6307	0.352036	-0.655743	-0.818049	0.386959	0.724795	0.154076	0.444594	G3HX45;A0A8C2M7R2	657;694	G3HX45	G3HX45
23.8606	24.0334	23.8754	23.9802	24.3267	24.3263	20.7322	20.5522	21.054	20.4814	20.7188	20.0554	S	2	1232	___1													0.999996	0.0036044	81.338	51.865	81.338	0.35702	166090000	460	0.654791	1.45304	1.36434	0.888574	-1.90693	-1.75802	0.452091	0.514971	0.221416	0.129249	Q8CD98;G3H8W5;A0A8C2M7T8;P12382	460;740;775;775	Q8CD98	Q8CD98
21.5249	19.9772	20.7284	20.3294	20.4033	20.5985	22.3277	20.6979	21.7932	22.2669	22.1012	21.0335	S	2	1234	___1													1	0.000956998	116.77	68.675	116.77	2.7553	18444000	162	0.273119	-0.366895	-0.660946	0.744912	0.791855	1.51755	0.714248	0.533585	0.533188	0.179924	Q8BQG3;Q8CCE8;Q5SYH9;Q3TYD2;G3GTQ9;A0A8C2MB70;A0A8C2M855;Q04690	162;529;529;749;1876;2328;2349;2545	Q8BQG3	Q8BQG3
20.9269	20.476	20.2428	20.58	20.9675	21.0082	25.4866	25.7034	25.2395	25.3498	25.8285	25.951	S	2	1236	___1													0.999982	0.000392398	80.387	62.944	80.387	-0.13571	313130000	1565	1.06043	-2.735	-2.0436	0.862236	2.30076	1.71415	0.31869	0.514971	0.0870101	0.13733	G3GT57;A0A8C2MAA8;A0A8C2M886	1565;1719;1719	G3GT57	G3GT57
23.1583	23.4064	23.6493	23.3765	24.114	23.8194	23.4293	23.776	23.4203	23.6081	24.0463	24.2104	S	2	1236	___1													0.993478	0.00120309	135.6	58.22	116.24	-0.38107	163890000	117	1.18017	-0.387043	-2.24333	0.0556678	0.036593	0.157927	0.292845	0.958175	0.0660437	0.879695	G3GT57;A0A8C2MAA8;A0A8C2M886;A0A061I4Q0	117;281;281;272	G3GT57	G3GT57
21.9827	21.3328	20.849	20.8425	21.539	21.7959	19.4197	20.7228	20.6147	20.8724	20.428	20.5977	S	2	1237	___1													0.99991	0.000215377	134.21	104.27	134.21	0.13984	17243000	464	0.262349	0.38239	0.638755	0.172467	-0.241123	-0.444517	0.726591	0.848649	0.546576	0.672254	A0A8C2M8A2;G3HV08;Q99J95	464;347;347	A0A8C2M8A2	A0A8C2M8A2
21.0723	20.5912	22.14	21.2523	22.0713	22.3703	20.791	20.9681	20.1212	19.9387	20.3469	19.7145	S	2	1239	___1		+	353_TM_353										0.997119	0.00120355	89.403	39.111	89.403	0.8077	19153000	23	0.225674	-0.286173	-0.561583	1.97249	-1.51983	-3.65412	0.758386	0.26577	0.594739	0.0106538	A0A8C2M8E4	23	A0A8C2M8E4	A0A8C2M8E4
22.3635	22.445	22.1087	21.8795	20.3199	20.132	19.3908	20.1715	22.2134	21.8795	21.5035	21.564	S	2	1239	___1	+	+	2G12_353;353_TM_353	+		2G12_353	+	+	2G12_353;353_TM_353	+	+	2G12_353;353_TM_353	1	6.97509e-07	114.7	93.871	114.7	-0.27566	34281000	147	3.9711	2.19564	8.9758	3.28773	1.78659	6.74988	0.0170448	0.0705414	0.000106881	0.000515549	A0A8C2M8E4;Q3URF1;Q3TY32;Q3TA13;Q3U336;E9Q3E2;Q8CC35;Q3TBE2	147;19;183;19;19;258;258;19	A0A8C2M8E4	A0A8C2M8E4
21.3595	20.9828	21.1814	20.9354	21.3686	20.9278	21.2261	21.2018	21.0186	21.1436	21.5477	21.4749	S	2	1239	___1													0.998482	0.0143313	61.56	19.369	61.56	0.1913	24433000	655	0.19485	-0.0663085	-0.494576	0.307885	0.1151	0.731277	0.782999	0.759895	0.638485	0.49217	A0A8C2M8E4;Q3URF1;Q3TY32;Q3TA13;Q3U336;E9Q3E2;Q8CC35	655;526;690;526;526;765;765	A0A8C2M8E4	A0A8C2M8E4
20.3062	20.2497	20.5619	20.7534	20.8981	21.6321	20.629	20.8281	19.6365	19.9036	20.8724	21.5322	S	2	1240	___1													0.999932	0.0037137	67.726	37.471	67.726	-0.75379	12358000	93	1.11136	-0.529005	-2.12838	0.471627	-0.510634	-1.04197	0.307418	0.647805	0.0773827	0.337577	Q3UBL3;Q6AXD3;J3QNK8;B7ZCU0;Q3TJ64;A0A8C2M8H3;Q3TJR5;A0A8C2MC62;B7ZCU3;B7ZCU4;Q3TMI0;Q3TPY5;Q3UAH6;A0A8C2MFI9;Q8CBW3;A0A8C2MAT7;A0A8C2MAA5;B7ZCU5;B7ZCU2	93;217;222;222;217;217;217;222;222;222;217;217;217;222;222;222;222;222;222	Q3UBL3	Q3UBL3
22.0457	22.3099	22.8012	22.5925	23.6983	23.744	21.8787	21.8998	21.0948	21.2733	22.0568	22.3287	S	2	1240	___1													0.998181	0.0210558	54.066	32.038	54.066	-0.10338	72996000	102	0.274616	-0.367869	-0.664014	0.937031	-1.11679	-1.8386	0.712984	0.512786	0.531354	0.115603	Q3UBL3;Q6AXD3;J3QNK8;B7ZCU0;Q3TJ64;A0A8C2M8H3;Q3TJR5;A0A8C2MC62;B7ZCU3;B7ZCU4;Q3TMI0;Q3TPY5;Q3UAH6;A0A8C2MFI9;Q8CBW3;A0A8C2MAT7;A0A8C2MAA5;B7ZCU5;B7ZCU2	102;226;231;231;226;226;226;231;231;231;226;226;226;231;231;231;231;231;231	Q3UBL3	Q3UBL3
20.1885	21.0201	21.1974	20.2362	20.5203	21.3375	20.6352	21.3081	20.5075	20.8884	21.7	20.4621	S	3	1242	___1													1	0.01236	40.025	13.484	40.025	-1.2531	15595000	21	0.370508	-0.289737	-0.85361	0.059909	-0.060791	-0.169271	0.632097	0.952911	0.426081	0.871146	A0A8C2M9U0;G3GXT8;A0A8C2M8K3;A0A8C2MHI5	21;21;41;42	A0A8C2M9U0	A0A8C2M9U0
20.4377	21.6473	19.7157	20.8596	23.757	20.524	20.2169	20.2918	23.021	22.9475	21.0671	22.9291	S	3	1244	___1													0.940098	8.3859e-71	156.16	140.64	156.16	-0.092162	61117000	40	0.22618	-0.53236	-0.562665	0.630065	1.29372	1.32182	0.757745	0.565381	0.594047	0.234388	A0A8C2M8R5	40	A0A8C2M8R5	A0A8C2M8R5
21.9193	22.2726	24.913	24.444	24.6694	21.3688	23.3373	23.5151	25.212	25.2441	25.604	25.9752	S	2	1245	___1		+	353_TM_353										0.999192	1.97429e-06	117.25	80.567	109.39	-0.485	2658200000	236	0.0569721	0.164558	0.161425	1.74666	2.28616	3.22957	0.941692	0.343512	0.877057	0.0179201	P62754;Q3TL53;A0A8C2M8S4;Q5BLK1;A0A8C2QNL4;G3H0Q0;Q8BT09;A0A8C2LIT5;A0A8C2N3L5;A0A8C2LW72	236;236;236;236;212;205;236;212;211;234	P62754	P62754
21.76	20.0286	23.3697	23.2399	24.5893	24.3474	23.1109	23.1087	24.9204	24.924	25.5103	25.7645	S	2	1245	___1		+	353_TM_353										0.961094	1.96841e-09	158.01	158.01	81.703	-0.43013	1816300000	240	0.992281	-1.68953	-1.93036	1.79597	1.49072	3.32039	0.334356	0.314309	0.101793	0.0159967	P62754;Q3TL53;A0A8C2M8S4;Q5BLK1;A0A8C2QNL4;G3H0Q0;Q8BT09;A0A8C2LIT5;A0A8C2N3L5;A0A8C2LW72	240;240;240;240;216;209;240;216;215;238	P62754	P62754
20.7765	20.0812	20.8233	20.7284	21.4702	21.0566	21.0833	21.1673	20.0668	21.4651	21.5846	22.0453	S	2	1248	___1	+		2G12_353										0.999282	0.00408908	67.519	31.978	67.519	-0.36561	26529000	478	1.60633	-0.591994	-2.97629	0.0792264	0.0961046	0.219891	0.221781	0.938605	0.0247553	0.833247	A0A8C2M8U1;A0A8C2MC88;G3HVK6	478;485;546	A0A8C2M8U1	A0A8C2M8U1
21.3359	20.4997	20.2229	20.26	21.7237	20.9505	21.9765	22.295	22.4215	22.5048	22.7608	23.0653	S	2	1249	___1	+	+	2G12_353;353_TM_353										1	1.27527e-43	215.93	184.05	215.93	0.53319	39372000	104	1.61455	-1.15681	-2.99092	1.59782	0.951705	2.96115	0.220618	0.385281	0.0242913	0.0252452	A0A8C2M8V2;G3GUK4	104;104	A0A8C2M8V2	A0A8C2M8V2
21.6809	21.2074	21.7425	21.8361	22.2901	21.9618	21.1499	21.8483	21.259	19.8309	22.3527	19.8562	S	2	1250	___1													0.99823	0.000452036	80.96	35.044	80.96	-0.24135	36217000	66	0.294557	-0.195758	-0.704538	0.740061	-0.987806	-1.50936	0.694011	0.536371	0.507509	0.181944	A0A8C2MA75;G3IJF5;A0A8C2M8W9;Q9CV89;Q3TUQ5;O35691	66;66;66;66;66;66	A0A8C2MA75	A0A8C2MA75
21.6155	22.0346	20.618	20.8411	22.8533	22.8923	19.435	19.9506	21.0807	20.2986	20.2336	20.0164	S	3	1250	___1													0.968859	0.00043258	59.339	47.225	59.339	-0.16215	24751000	422	0.00187355	-0.00551939	-0.00562369	0.404939	-0.87551	-0.918866	0.99694	0.693752	0.995695	0.393605	A0A8C2MA75;G3IJF5;A0A8C2M8W9	422;443;443	A0A8C2MA75	A0A8C2MA75
23.27	23.0452	23.2155	23.2577	23.9467	23.7317	22.5106	22.8224	22.6846	22.9007	23.2454	23.023	S	3	1251	___1													0.983575	4.83938e-05	104.41	98.383	104.41	-0.51839	401570000	75	0.0559761	-0.0557413	-0.158755	0.337465	-0.28941	-0.7897	0.943393	0.735814	0.879071	0.459764	Q3UL36;A0A8C2M911;A0A140LIS5	75;75;73	Q3UL36	Q3UL36
19.906	21.8915	20.5461	21.2448	22.361	21.8755	21.3799	21.7977	20.0806	21.2071	21.7347	21.5176	S	2	1252	___1													0.999856	0.00284744	68.355	46.328	68.355	-0.35449	30897000	89	1.04388	-0.956429	-2.01607	0.862238	-0.718516	-1.71415	0.322013	0.514971	0.0903907	0.137329	A0A8C2M921;Q5M8Q0;Q3U7D2;G3H1F4;Q9CZM2;B8JKK2;A0A8C2N232;A0A3L7IEL4;A0A8C2M1D9	89;97;97;97;97;97;60;97;97	A0A8C2M921	A0A8C2M921
19.9368	22.1629	22.1404	21.6426	22.6968	22.7161	22.7988	23.0336	19.6224	22.3643	23.5705	23.6268	S	2	1254	___1	+		2G12_353										0.989876	6.26599e-07	116.58	92.545	116.58	0.2576	92442000	629	1.34715	-1.3406	-2.52533	0.21924	-0.515308	-0.547769	0.258467	0.818708	0.0449621	0.603615	A0A8C2M945	629	A0A8C2M945	A0A8C2M945
21.3964	22.0226	21.7412	21.6521	22.7622	22.3064	23.4579	23.489	21.3192	23.038	23.6067	23.9758	S	2	1254	___1	+		2G12_353										0.994556	0.00121438	117.79	91.675	95.401	0.33145	87302000	966	2.21457	-1.30078	-4.13665	0.00974354	-0.0189576	-0.0289878	0.13796	0.992084	0.00610146	0.977814	A0A8C2M945	966	A0A8C2M945	A0A8C2M945
20.2834	21.0207	20.7881	19.7395	20.9376	21.2374	22.1153	21.3567	22.4873	22.5902	23.0103	22.6344	S	2	1256	___1	+	+	2G12_353;353_TM_353					+	353_TM_353				0.999854	3.08718e-07	98.253	75.074	93.649	-0.18678	31697000	283	1.34136	-0.953851	-2.51545	2.43662	1.26881	4.60851	0.259136	0.198227	0.0455664	0.00365918	A0A8C2M9F5;G3H128;A0A8C2MH08	283;283;283	A0A8C2M9F5	A0A8C2M9F5
22.067	22.3312	21.3327	20.5576	22.6472	22.8614	22.1006	22.321	21.8986	22.2569	22.4406	22.1362	S	2	1256	___1													0.999998	0.00399409	91.584	72.605	88.496	0.40092	55460000	150	1.09576	-0.910423	-2.10239	0.717275	-0.299473	-1.47082	0.312119	0.539781	0.0802124	0.191745	A0A8C2M9F5;G3H128;A0A8C2MH08;Q8C993;Q3UU49;H3BJH7;Q80WT5	150;150;150;151;151;151;151	A0A8C2M9F5	A0A8C2M9F5
19.8879	20.9284	21.6543	21.0167	20.7622	20.8548	21.0597	21.2922	20.0985	21.4643	21.7782	21.6293	S	2	1264	___1													1	2.23226e-11	95.347	81.093	95.347	0.52134	19910000	2	0.116554	-0.120373	-0.313351	0.253035	0.25038	0.619398	0.873233	0.795267	0.764621	0.558425	A0A8C2M9P6	2	A0A8C2M9P6	A0A8C2M9P6
22.9135	21.8765	23.0567	23.0932	20.0522	21.0493	22.1776	20.8391	22.4149	22.4895	21.9533	22.1966	S	2	1265	___1	+	+	2G12_353;353_TM_353										1	0.00042369	95.631	83.94	90.731	-0.00080715	120730000	119	1.75619	1.70546	3.24705	1.45581	1.23405	2.71207	0.19863	0.4253	0.0175312	0.0350098	A0A8C2M9Q6	119	A0A8C2M9Q6	A0A8C2M9Q6
19.6558	21.8306	19.9327	19.942	21.396	21.6142	20.0416	20.6448	21.8201	21.2884	21.7764	21.5225	S	3	1266	___1													0.999277	5.52643e-11	96.131	84.509	96.131	-1.2263	19357000	198	0.41954	-0.583898	-0.946166	0.902122	0.677682	1.78056	0.596202	0.514971	0.380593	0.125279	E9Q892;A0A8C2M9S1;B7ZWM8;A0A8C2MGY1;B2RXP1;A0A8C2MA10;A0A8C2MAL8;A0A8C2MAN6;E9QAU9;Q8BVU0	198;198;324;324;324;324;324;324;324;324	E9Q892	E9Q892
21.1978	21.0412	19.6666	20.7541	23.1807	22.2862	22.2385	21.1217	22.414	20.4389	22.5128	22.5954	S	2	1267	___1	+		2G12_353										0.862706	1.46803e-16	128.38	106.34	128.38	-0.047919	46061000	358	1.52323	-1.54186	-2.82955	0.120926	-0.216486	-0.323962	0.229559	0.899289	0.0299754	0.756962	A0A8C2M9T2;A0A8C2MGZ1;G3I5W9	358;289;100	A0A8C2M9T2	A0A8C2M9T2
23.392	23.2012	23.2898	23.3949	21.0896	20.7034	22.2385	22.5244	20.7762	22.4759	22.5128	20.7887	S	2	1267	___1	+		2G12_353										0.888808	1.76479e-16	137.3	111.31	128.26	-0.23485	64736000	359	2.04752	1.68051	3.80041	0.000291941	-0.000580788	-0.000877889	0.157192	0.999653	0.00896346	0.999328	A0A8C2M9T2;A0A8C2MGZ1;G3I5W9	359;290;101	A0A8C2M9T2	A0A8C2M9T2
24.4951	24.2924	23.7442	24.0627	24.0362	23.9271	23.9438	23.9741	23.525	23.1092	24.2263	23.708	S	3	1267	___1													0.999292	3.46636e-19	101.47	90.987	97.55	0.88112	215450000	2	0.500514	0.178286	1.09416	0.681363	-0.328185	-1.40978	0.540461	0.552182	0.315854	0.208275	A0A8C2M9T2;A0A8C2MGZ1;Q68G78;Q9JKB3;Q8BPG0	2;2;2;2;2	A0A8C2M9T2	A0A8C2M9T2
21.2538	20.7744	20.6153	20.8618	20.5631	21.3069	22.5533	22.7839	22.5355	22.5559	23.0899	23.1586	S	3	1268	___1													0.999999	6.07418e-25	129.27	80.635	129.27	0.57191	65571000	823	0.857655	-0.925526	-1.70651	0.958598	1.03317	1.87442	0.371704	0.512439	0.138786	0.110002	A0A8C2M9W0	823	A0A8C2M9W0	A0A8C2M9W0
22.4729	22.5835	22.5543	20.3715	22.36	22.2607	19.853	20.2822	21.1366	20.5322	20.3862	20.601	S	3	1270	___1													1	6.00667e-45	157.5	138.26	157.5	-0.29742	445740000	12	0.421593	0.806575	0.949989	0.332027	-0.524959	-0.77905	0.595019	0.738972	0.378797	0.465557	A0A8C2M9Z4	12	A0A8C2M9Z4	A0A8C2M9Z4
21.0799	20.6383	19.722	20.5777	20.6113	21.0945	23.0376	23.3647	23.6428	23.538	23.5293	23.2165	S	2	1273	___1													1	1.25313e-05	90.334	72.525	90.334	0.63967	66543000	2	1.06133	-1.52254	-2.04509	1.09125	1.45466	2.09488	0.31869	0.493568	0.0868308	0.0810495	E9Q4B9;A0A8C2MA92;G3ILB7;A0A8C2MEV8;P56212	2;2;2;2;2	E9Q4B9	E9Q4B9
20.3749	22.5337	23.1285	22.7115	23.8148	23.9703	19.9124	22.8808	22.0641	22.3999	23.0415	22.9655	S	3	1274	___1													1	1.9584e-07	151.87	137.26	74.776	-1.3369	96196000	108	0.155732	-0.457392	-0.406232	0.00928392	-0.0268188	-0.0276345	0.827574	0.992608	0.698664	0.97885	G3HIQ5;B2RUG7;A0A8C2MA98;O88532	108;1032;1054;1054	G3HIQ5	G3HIQ5
23.6035	23.977	20.0478	20.8358	24.0692	20.0083	22.0785	23.0428	24.8952	24.8999	23.2654	20.6846	S	2	1276	___1													0.990406	0.000119136	153.74	139.66	153.74	-0.22837	146160000	490	0.0491235	-0.18365	-0.140251	0.374984	1.13658	0.862167	0.949432	0.710263	0.893051	0.421712	A0A8C2MAH3;A0A8C2ME85;A0A8C2MA34	490;524;524	A0A8C2MAH3	A0A8C2MAH3
21.9232	21.8999	20.9693	21.9843	22.388	22.119	21.8783	22.2745	22.1507	21.8963	21.9067	21.9469	S	2	1277	___1													1	4.96866e-08	116.01	102.87	112.43	-1.141	47544000	2	0.894795	-0.470757	-1.76837	0.742777	-0.189782	-1.51394	0.361536	0.534616	0.12741	0.18081	A0A8C2MAM5;Q9Z0E0	2;2	A0A8C2MAM5	A0A8C2MAM5
22.8103	23.4173	23.8072	23.3314	24.2676	24.2298	22.4685	20.46	22.7324	22.2933	23.1046	22.513	S	2	1279	___1													1	2.25843e-16	114.64	80.462	114.64	-0.24264	554470000	73	0.208362	0.485088	0.524211	0.076519	-0.195604	-0.212896	0.770314	0.93983	0.618925	0.838457	G3H6U1;A0A8C2MB35	73;116	G3H6U1	G3H6U1
20.7719	20.0983	20.8338	20.9028	20.8866	20.7412	20.506	21.069	23.5509	23.6667	21.4036	22.1509	S	3	1279	___1		+	353_TM_353										0.960336	3.07849e-73	162.96	147.8	162.96	-0.76583	173330000	123	NaN	0	NaN	1.81641	1.89235	3.35832	NaN	0.309644	NaN	0.0152612	G3H6U1;A0A8C2MB35	123;166	G3H6U1	G3H6U1
20.9176	20.1973	19.95	20.3312	21.2685	20.6048	21.4947	21.4528	21.4539	21.2849	21.7157	21.736	S	2	1280	___1	+		2G12_353										0.99962	0.00724408	54.784	30.754	54.784	0.86179	18190000	740	1.58768	-0.856173	-2.94316	0.716871	0.342455	1.47014	0.221865	0.539781	0.0258415	0.191924	G3H2C2;A0A8C2MB58;A0A8C2MF65	740;796;811	G3H2C2	G3H2C2
22.9631	20.7084	22.7398	22.6027	23.7059	23.3366	20.5633	20.1805	23.6232	23.4695	22.8955	22.9839	S	4	1281	___1													1	2.07637e-94	175.49	166.43	175.49	-0.11414	926700000	829	0.107609	0.306919	0.291433	0.669606	1.29645	1.3897	0.882342	0.552816	0.780533	0.21399	G3HEE4;A0A8C2MB66	829;829	G3HEE4	G3HEE4
20.7345	22.4125	22.1458	21.9268	21.6427	21.1267	19.6364	20.0563	20.8792	20.9237	20.6014	21.217	S	3	1288	___1													1	2.1699e-16	114.02	103.2	40.381	1.4535	141100000	136	1.03563	1.18938	2.00237	NaN	0	NaN	0.323611	NaN	0.0921238	NaN	A0A8C2MBF7;G3HJY1;A2AIR2;Q5DTM8;A2AIR0	136;136;136;136;136	A0A8C2MBF7	A0A8C2MBF7
23.4357	23.3631	22.8346	22.2332	23.6642	23.5768	23.1531	23.6655	22.9557	23.5011	23.297	23.4395	S	3	1288	___1													1	9.45953e-17	176.04	138.86	40.381	1.4535	675270000	138	0.914308	-0.548255	-1.80083	0.59078	-0.216579	-1.25372	0.358543	0.581686	0.121813	0.256578	A0A8C2MBF7;G3HJY1;A2AIR2;Q5DTM8;A2AIR0	138;138;138;138;138	A0A8C2MBF7	A0A8C2MBF7
20.4552	21.376	21.829	19.4893	22.7045	22.7671	22.3222	22.1319	21.8625	22.0657	22.5301	22.444	S	2	1289	___1	+		2G12_353										0.998787	3.28111e-37	203.99	170.76	203.99	0.058756	74453000	37	1.69435	-1.69406	-3.13429	0.541431	-0.255865	-1.16709	0.203871	0.60728	0.020214	0.287454	A0A8C2MBH9	37	A0A8C2MBH9	A0A8C2MBH9
20.5696	21.2682	19.2206	19.5481	21.4248	22.0367	20.6132	20.821	20.1953	20.8327	21.3534	20.8819	S	2	1290	___1													0.892016	0.00418234	65.395	32.17	65.395	-0.89055	17053000	416	0.964137	-1.07232	-1.88362	0.460407	-0.408099	-1.02153	0.341494	0.654851	0.108608	0.346412	G3GUD0;A0A8C2MBI7	416;416	G3GUD0	G3GUD0
21.0802	23.7186	23.7384	20.5571	24.114	24.0874	23.3498	23.3396	20.1333	24.1289	24.068	24.0075	S	2	1290	___1													1	9.74143e-93	203.79	180.57	187.16	0.18417	161620000	202	0.828089	-1.44913	-1.65716	0.259686	-0.638277	-0.633235	0.381455	0.794089	0.148563	0.549939	G3GUD0;A0A8C2MBI7	202;202	G3GUD0	G3GUD0
21.5631	21.7056	23.0028	22.7036	23.1418	23.2549	22.5717	22.7487	22.3637	22.121	23.2938	23.3982	S	2	1292	___1													1	3.02814e-22	143.93	103.45	143.93	0.80278	405130000	1774	0.880606	-0.685472	-1.74476	0.141977	-0.135108	-0.374168	0.363513	0.878032	0.131642	0.721146	A0A8C2MBL3;G3HIT7	1774;1683	A0A8C2MBL3	A0A8C2MBL3
21.5166	21.2614	21.2677	21.0105	21.0309	21.522	20.9554	21.3802	20.94	21.2892	21.8294	21.4264	S	2	1292	___1													0.993955	3.94455e-21	103.85	75.925	54.784	0.88924	78256000	1780	0.0892002	0.0419502	0.245395	0.268665	0.149137	0.651794	0.903456	0.784404	0.814329	0.538685	A0A8C2MBL3;G3HIT7;B2RQQ5;P14873	1780;1689;1781;1781	A0A8C2MBL3	A0A8C2MBL3
20.2605	20.618	20.2452	20.6957	20.98	20.4996	22.7521	23.0175	22.45	22.4196	23.3366	23.3044	S	2	1292	___1													0.983972	7.14361e-34	137.04	123.23	125.53	0.098572	582530000	1249	1.1066	-1.35745	-2.12045	0.775072	1.06532	1.56833	0.308014	0.526902	0.0782343	0.167853	A0A8C2MBL3;G3HIT7	1249;1158	A0A8C2MBL3	A0A8C2MBL3
20.649	22.2521	20.3246	21.157	22.5128	22.8178	24.4111	24.5601	24.4264	24.4473	25.327	25.3778	S	2	1292	___1	+		2G12_353										0.999997	1.93261e-43	214.45	187.35	140.96	0.28582	1553000000	1262	1.976	-2.47978	-3.66089	1.17046	1.3192	2.22708	0.168454	0.477904	0.0105682	0.0675371	A0A8C2MBL3;G3HIT7;B2RQQ5;P14873	1262;1171;1260;1260	A0A8C2MBL3	A0A8C2MBL3
19.4322	20.3822	20.805	20.5698	20.8172	21.1849	19.8334	20.9603	22.3017	20.0762	23.3793	23.5517	S	2	1292	___1													1	1.00355e-19	119.96	101.29	40.025	-1.5881	33900000	1015	NaN	0	NaN	0.978674	1.62827	1.90776	NaN	0.511716	NaN	0.105033	A0A8C2MBL3;G3HIT7	1015;924	A0A8C2MBL3	A0A8C2MBL3
20.7544	19.4673	19.7814	19.7837	20.5263	20.7611	23.8998	24.0213	23.3214	23.1283	24.148	23.9193	S	2	1292	___1													0.963587	8.37705e-240	302.49	274.28	302.49	-0.11861	297500000	936	1.24849	-2.35541	-2.3581	0.641805	1.32717	1.34204	0.280797	0.560161	0.0564306	0.228137	A0A8C2MBL3;G3HIT7;B2RQQ5;P14873	936;845;934;934	A0A8C2MBL3	A0A8C2MBL3
20.3907	20.9111	21.9205	21.3381	22.1665	22.3728	20.1516	20.7544	20.171	20.5291	20.8544	21.1559	S	2	1292	___1													1	0.000492954	84.479	49.787	84.479	0.58235	18730000	1425	0.132224	-0.221244	-0.351085	0.547632	-0.683699	-1.17805	0.855707	0.602921	0.737523	0.283379	A0A8C2MBL3;G3HIT7	1425;1334	A0A8C2MBL3	A0A8C2MBL3
21.0242	21.0171	19.7375	19.6839	21.1788	22.4501	23.3156	23.081	23.0984	23.4564	23.6974	23.8394	S	3	1292	___1	+		2G12_353										0.997515	2.38402e-34	132.53	124.73	123.65	0.67267	140690000	1437	1.89627	-2.14072	-3.50828	1.04089	1.01653	2.01111	0.177888	0.509313	0.012698	0.0910139	A0A8C2MBL3;G3HIT7	1437;1346	A0A8C2MBL3	A0A8C2MBL3
20.7496	21.1904	19.945	21.6731	20.749	19.769	21.8968	21.8622	22.6615	22.254	22.7774	22.3884	S	2	1293	___1		+	353_TM_353										1	1.59792e-06	145.43	99.359	127.32	0.22148	86655000	26	0.1056	-0.179718	-0.286472	1.49207	1.45107	2.77508	0.884975	0.407177	0.784151	0.0322054	A0A8C2MBM7	26	A0A8C2MBM7	A0A8C2MBM7
24.3974	24.3176	20.1648	24.3401	24.982	24.559	20.0292	19.9441	19.4979	19.3336	20.4009	20.6736	S	4	1294	___1													0.825647	1.46541e-73	161.43	148.91	161.41	0.75025	147160000	11	0.212817	0.926381	0.53389	0.846836	-2.40208	-1.68847	0.766766	0.514971	0.612608	0.142286	A0A8C2MCR4;A0A8C2MBV2;G3HQ69;Q921L6;Q8BNA5;Q60598	11;11;11;11;11;11	A0A8C2MCR4	A0A8C2MCR4
23.2373	22.8133	23.6681	23.3926	23.5623	23.6989	23.6023	23.706	23.034	23.1033	23.3725	23.1867	S	2	1296	___1		+	353_TM_353					+	353_TM_353				0.998863	9.22799e-06	163.78	117.19	151.98	0.4953	262630000	2	1.03506	-0.364558	-2.00142	2.92133	-0.468247	-5.75539	0.323611	0.10809	0.0922447	0.00119858	E9PW90;A0A8C2MFC1;A0A8C2MBW3;Q3UNH5;Q91YT7	2;2;2;2;2	E9PW90	E9PW90
22.8526	22.8758	23.4527	23.3553	24.5053	24.2874	22.8443	23.3017	23.239	23.103	23.3953	23.6144	S	2	1297	___1													0.99992	0.00329766	57.802	48.444	57.802	-0.71667	215110000	848	0.681672	-0.600558	-1.41031	0.430207	-0.39675	-0.965983	0.440222	0.677775	0.208127	0.371358	G3HRJ2;A0A8C2MBX8;Z4YJL4;B9EKJ7;P58871;A0A571BEG9	848;856;204;866;866;191	G3HRJ2	G3HRJ2
23.3207	22.8137	20.4667	21.9743	21.7329	21.4765	22.9567	22.3263	22.4524	23.0567	23.6822	23.5139	S	3	1297	___1		+	353_TM_353										0.999145	3.03364e-12	88.209	80.12	82.988	-0.40592	75271000	521	0.00988667	0.0207639	0.0294089	1.30375	1.05319	2.45152	0.992866	0.453555	0.977492	0.0496882	G3HRJ2;A0A8C2MBX8	521;529	G3HRJ2	G3HRJ2
23.5888	23.8231	24.2675	24.1713	24.0651	23.9268	20.5469	20.6063	20.174	20.1897	20.2519	20.0112	S	2	1297	___1													0.999974	3.75483e-73	232.78	204.16	232.78	-0.80524	245110000	1036	0.839639	1.6764	1.67645	1.12643	-2.1296	-2.15351	0.378154	0.48391	0.144664	0.0747437	G3HRJ2;A0A8C2MBX8	1036;1044	G3HRJ2	G3HRJ2
22.9279	22.6682	22.9779	22.9271	22.7477	22.404	23.0309	23.1566	22.8874	23.1079	23.3433	23.4746	S	3	1297	___1													1	0.000170557	116.82	89.489	53.828	-0.1358	111170000	858	0.0806708	0.0405192	0.22361	0.878722	0.368497	1.74162	0.914418	0.514971	0.83048	0.132214	G3HRJ2;A0A8C2MBX8	858;866	G3HRJ2	G3HRJ2
22.0341	21.3808	20.5431	21.5317	22.7982	22.132	19.5608	21.666	21.7236	21.8619	21.8604	22.0857	S	2	1297	___1													1	0.000367416	69.716	24.963	54.898	-0.091736	38077000	1263	0.078572	-0.166864	-0.218203	0.192168	0.343619	0.488645	0.916762	0.833888	0.834503	0.642439	G3HRJ2;A0A8C2MBX8	1263;1271	G3HRJ2	G3HRJ2
24.0857	24.294	23.3826	23.6091	24.7934	24.7718	23.6243	24.0616	20.3019	19.4413	21.6067	20.2328	S	3	1297	___1		+	353_TM_353		+	353_TM_353		+	353_TM_353		+	353_TM_353	1	2.12122e-05	148.57	75.929	127.94	0.8886	241740000	1630	0.632333	-0.469934	-1.32573	3.49457	-3.91711	-7.36834	0.46571	0.0496039	0.233167	0.000320207	G3HRJ2;A0A8C2MBX8;Z4YJL4;B9EKJ7;P58871	1630;1638;995;1657;1657	G3HRJ2	G3HRJ2
23.2819	22.9459	23.06	23.1879	23.7989	23.5001	23.2234	23.5422	23.5225	23.6254	24.3821	24.0641	S	2	1297	___1	+		2G12_353										0.999986	2.10389e-81	235.24	196.23	235.24	-0.12783	174560000	1348	1.54101	-0.397196	-2.86075	0.824452	0.382435	1.65108	0.227103	0.514971	0.0287732	0.149812	G3HRJ2;A0A8C2MBX8	1348;1356	G3HRJ2	G3HRJ2
24.0698	23.7967	19.9168	24.1027	24.5621	24.1615	23.8699	24.192	24.4403	24.0579	24.3898	24.6771	S	2	1297	___1													0.99989	3.5948e-101	238.32	226.4	238.32	1.0227	226660000	584	0.553727	-1.22488	-1.1888	0.460367	0.194882	1.02146	0.507179	0.654851	0.27943	0.346444	G3HRJ2;A0A8C2MBX8	584;592	G3HRJ2	G3HRJ2
21.6559	21.819	22.3606	22.3331	22.7121	22.8781	22.2965	22.596	22.8189	20.0456	22.68	22.6152	S	2	1297	___1	+		2G12_353										1	0.00529055	76.143	16.717	73.499	0.62531	64288000	902	1.42878	-0.578515	-2.66533	0.372488	-0.580735	-0.857398	0.242176	0.71223	0.0372579	0.424143	G3HRJ2;A0A8C2MBX8	902;910	G3HRJ2	G3HRJ2
22.9042	22.9123	19.982	23.4681	23.5746	23.2467	22.8061	20.9878	22.4456	19.8907	22.8132	22.8181	S	3	1297	___1													0.99955	4.75476e-05	69.122	24.075	66.606	0.030416	77605000	408	0.129583	-0.337151	-0.344783	0.30521	-0.661896	-0.725931	0.859281	0.76281	0.742022	0.495211	G3HRJ2;A0A8C2MBX8	408;416	G3HRJ2	G3HRJ2
21.161	20.902	19.6672	19.8444	20.9813	20.0335	22.9499	22.7781	22.8157	22.9403	23.0778	23.1302	S	2	1297	___1													0.999996	0.0119903	55.291	39.629	55.291	0.14574	57941000	745	0.802028	-1.29206	-1.61355	0.934324	1.30529	1.8341	0.389179	0.512965	0.157751	0.116326	G3HRJ2;A0A8C2MBX8	745;753	G3HRJ2	G3HRJ2
24.164	24.6455	24.8019	24.566	25.1549	25.1388	24.6033	25.1474	24.464	24.4294	25.5541	25.5569	S	3	1297	___1													0.999799	1.17019e-16	128.98	84.023	128.98	0.11647	388740000	655	1.28968	-0.46674	-2.42768	0.00967658	-0.0100145	-0.0287907	0.271937	0.992084	0.0513241	0.977965	G3HRJ2;A0A8C2MBX8	655;663	G3HRJ2	G3HRJ2
20.7902	20.1659	22.4112	19.849	22.9039	20.7981	19.9924	22.7078	22.8575	20.6921	23.4743	23.4055	S	2	1297	___1													0.970927	3.12025e-165	275.37	232.16	275.37	-0.5602	78035000	949	0.379095	-0.796474	-0.870006	0.469829	1.0068	1.0387	0.627036	0.649789	0.417739	0.338977	G3HRJ2;A0A8C2MBX8	949;957	G3HRJ2	G3HRJ2
21.0572	21.174	19.3699	21.1683	19.8343	20.3545	20.1779	21.6729	21.6334	20.7701	20.4172	21.7786	S	2	1298	___1													0.943301	0.00346498	50.194	31.449	50.194	0.99672	13501000	2	0.113275	0.182443	0.305349	0.576615	0.639948	1.22899	0.876354	0.587958	0.770416	0.265085	A0A8C2MC08;A0A8C2QJ66;A2AWN8;P59326	2;2;2;2	A0A8C2MC08	A0A8C2MC08
21.825	20.1827	19.6456	21.1249	21.3194	21.557	21.7161	21.8517	21.3901	21.5188	21.2931	22.3336	S	2	1300	___1													0.945262	6.4219e-05	130.61	70.268	130.61	0.28538	21353000	351	0.93699	-0.916522	-1.83853	0.0296898	0.0228086	0.0864504	0.350696	0.975981	0.115614	0.933921	A0A8C2MC21;G3I6B5	351;331	A0A8C2MC21	A0A8C2MC21
20.6692	20.7598	20.2088	22.7011	23.1428	23.1466	19.9635	22.6978	19.7104	20.1617	23.1561	19.5041	S	3	1302	___1													0.943357	1.23631e-14	94.019	79.091	93.583	0.71593	41517000	1656	0.572461	-1.15295	-1.22172	0.676179	-1.60461	-1.40093	0.497181	0.552561	0.267633	0.210776	A0A8C2MC47;G3HYA9;A0A8C2QJC0;B7ZCJ0;A0A0A0MQE8;B2RWX1;B7ZCJ1;Q6DFV3	1656;1665;1666;1656;1660;1665;1666;1656	A0A8C2MC47	A0A8C2MC47
21.5574	20.2946	22.4924	20.5657	23.8996	23.6402	22.6816	23.4995	23.0949	22.8983	23.3207	23.3181	S	2	1305	___1	+		2G12_353										0.977386	7.91864e-19	166.91	137.42	166.91	-0.056078	119810000	292	2.09301	-2.2027	-3.8905	0.430135	-0.272214	-0.96585	0.152596	0.677775	0.00807208	0.371419	A0A8C2MC79;G3I2F2;Q3UQU5;Q80W39;Q3UJB0;Q3UBH2;Q3UAI4;A0A494B9S9	292;349;292;292;292;292;292;291	A0A8C2MC79	A0A8C2MC79
24.1096	24.2633	25.0329	24.6354	25.6643	25.696	25.3837	25.7404	25.3206	25.2811	25.7227	25.8378	S	2	1306	___1	+		2G12_353				+		2G12_353				0.999984	1.67133e-10	144.7	65.209	144.7	0.3234	837550000	46	2.61748	-1.11077	-5.01635	0.195883	-0.0805397	-0.496856	0.0937941	0.831958	0.00241279	0.636968	G3HYS3;A0A8C2MC83	46;46	G3HYS3	G3HYS3
21.6482	20.3187	20.6981	20.0534	21.7498	20.8558	20.8646	21.3597	20.9183	20.8569	21.5408	21.2578	S	2	1307	___1													1	0.00211117	71.349	30.634	61.593	-0.076267	10231000	535	0.609797	-0.527874	-1.28678	0.0866288	-0.0640254	-0.238859	0.477001	0.932227	0.245586	0.819165	G3I883;A0A8C2MC97	535;537	G3I883	G3I883
22.8448	22.5107	22.9423	22.7777	21.0949	20.205	20.5187	21.4062	18.757	20.507	20.3014	20.9865	S	2	1309	___1	+		2G12_353	+		2G12_353	+		2G12_353	+		2G12_353	0.843607	1.43208e-28	123.36	107.82	105.6	-1.1508	46532000	741	3.31659	1.96272	6.83354	NaN	0	NaN	0.0421254	NaN	0.000482408	NaN	G3GVL1;A0A8C2MCB2	741;741	G3GVL1	G3GVL1
19.9295	19.6748	20.0594	20.0746	21.2434	19.7221	22.5232	21.1115	23.7973	18.791	23.8383	23.7069	S	3	1309	___1													0.812845	5.84124e-07	78.976	70.045	55.589	0.54671	49297000	743	1.09161	-1.21551	-2.09547	0.452779	1.38329	1.00757	0.313584	0.66105	0.0809831	0.35255	G3GVL1;A0A8C2MCB2	743;743	G3GVL1	G3GVL1
22.3262	22.1641	19.435	21.0987	22.9347	22.0533	21.8102	22.5033	22.0936	19.6791	20.9853	22.8061	S	3	1314	___1													0.999979	1.41157e-06	72.881	59.314	72.881	0.7856	41653000	81	0.737872	-1.06937	-1.50566	0.609379	-0.934331	-1.28605	0.4125	0.575131	0.182864	0.245822	A0A8C2MCK2;A0A8C2MEK4;Z4YJT3;Q6ZQ58	81;81;81;81	A0A8C2MCK2	A0A8C2MCK2
24.8224	24.5619	25.1817	24.834	25.7958	25.6668	25.2137	25.4277	25.2591	25.2028	26.2937	26.0911	S	2	1314	___1	+		2G12_353										0.999778	4.46835e-05	119.02	96.869	112.5	1.3724	930970000	735	2.01223	-0.676029	-3.73125	0.244148	0.185682	0.60078	0.160428	0.799448	0.00972233	0.56997	A0A8C2MCK2;A0A8C2MEK4;G3HFV1;Z4YJT3;Q6ZQ58;Q3UU34	735;743;389;743;743;568	A0A8C2MCK2	A0A8C2MCK2
20.6383	20.5662	23.2375	20.4061	20.5038	23.6329	20.6264	21.407	22.1914	22.4136	22.761	19.2982	S	2	1314	___1													0.999988	4.46835e-05	119.02	96.869	119.02	0.39168	388640000	743	0.124757	-0.33048	-0.333206	0.0397664	0.123547	0.114599	0.864333	0.968351	0.750314	0.912502	A0A8C2MCK2;A0A8C2MEK4;G3HFV1;Z4YJT3;Q6ZQ58;Q3UU34	743;751;397;751;751;576	A0A8C2MCK2	A0A8C2MCK2
20.0875	20.3265	21.1283	20.9044	20.9553	20.6931	22.6567	22.7062	20.7861	20.7985	21.5226	21.9943	S	3	1315	___1													1	3.79664e-21	137.14	121.72	54.368	-0.12273	186240000	270	0.992289	-1.14118	-1.93037	0.331007	-0.477419	-0.777048	0.334356	0.739191	0.101791	0.466651	A0A8C2MCP6;F6YY19;A0A1S6GWK5;P58501	270;201;316;264	A0A8C2MCP6	A0A8C2MCP6
22.4962	22.5991	23.1654	22.9185	23.0118	22.6901	19.6569	21.0774	22.3378	22.6039	19.6564	21.4157	S	2	1316	___1													0.999925	1.88175e-09	155.02	116.38	155.02	-0.41568	61515000	75	0.733834	1.18573	1.49884	0.0356856	-0.105634	-0.103267	0.413788	0.971046	0.184572	0.921116	G3HU64;E9Q226;A0A8C2QK15;D3YUJ3;A0A8C2MCP7	75;276;349;352;352	G3HU64	G3HU64
23.9343	23.8369	23.9818	23.4338	23.0875	23.0707	20.4559	21.1274	23.5354	23.5631	20.226	20.0588	S	4	1317	___1	+		2G12_353										1	2.60263e-101	231.29	217.4	68.934	0.43334	1656600000	426	1.45683	1.86131	2.71384	0.0256625	-0.0895238	-0.0750406	0.236026	0.979399	0.0349276	0.942622	A0A8C2MHW6;A0A8C2MCQ6;G3HB04;F7DBQ0;Q3TML0;Q3TJL8;Q3THH1;Q922R8	426;433;247;428;433;433;433;428	A0A8C2MHW6	A0A8C2MHW6
20.2731	21.0628	20.9557	20.8127	20.7272	19.7094	21.5609	21.9826	20.4273	20.2804	21.0604	21.3334	S	2	1319	___1													0.998191	0.00454408	75.509	38.356	75.509	-0.65923	14750000	234	0.158231	-0.218951	-0.411999	0.149342	-0.219651	-0.391407	0.825831	0.869134	0.694655	0.709019	A0A8C2MCV4;Q3UMP4;Q9CY58;G3IH35;A0A8C2LCK7	234;228;234;164;196	A0A8C2MCV4	A0A8C2MCV4
21.1185	21.5875	21.0497	20.7217	20.0657	21.8331	25.4492	25.4972	24.9898	24.7096	26.1441	22.4004	S	4	1319	___1													0.995856	1.2942e-56	137.88	124.74	126.71	0.79159	354700000	243	0.752761	-2.09191	-1.53078	0.374977	1.34968	0.862155	0.406272	0.710263	0.176701	0.421718	A0A8C2MCV4;Q3UMP4;Q9CY58;G3I683	243;237;243;106	A0A8C2MCV4	A0A8C2MCV4
21.1233	22.4165	22.6504	22.9321	25.2489	25.3574	19.9969	20.8796	19.7995	20.6321	20.6117	19.8009	S	3	1319;2280	___1													0.994142	1.1607e-16	128.67	115.77	104.18	0.40919	202460000	329	0.153494	-0.590132	-0.401054	0.945324	-2.65964	-1.85237	0.830203	0.512439	0.702272	0.113417	A0A8C2MCV4;Q3UMP4;Q9CY58;A0A8C2MBB3;A0A0N4SV32;Q3UJK2;G3IH35;A0A8C2LCK7;Q3UEI6	329;323;329;284;284;314;259;291;308	A0A8C2MCV4;Q3UEI6	A0A8C2MCV4
20.6686	20.3538	21.0631	20.3738	22.3685	22.4504	20.9607	21.2303	20.08	20.3402	20.4375	20.1891	S	2	1320	___1	+	+	2G12_353;353_TM_353										1	0.000778148	71.176	57.561	69.554	0.43806	16755000	90	1.46149	-1.13762	-2.72192	2.05012	-1.49074	-3.80553	0.236026	0.256193	0.0345547	0.00890995	A7MCX1;A2VCS4;A0AUN2;Q8BGC2;A6H637;S4R2N4;Q4VBF3;S4R1S0;Q6A050;G3X9J0;A0A8C2MCV9;G3HJ99	90;94;94;171;198;309;407;399;436;1358;1359;1169	A7MCX1	A7MCX1
21.8637	20.9862	21.0576	20.217	22.3505	21.8664	21.8421	22.0173	21.6016	21.9712	22.6825	22.6253	S	2	1320	___1	+		2G12_353										0.991528	0.00143166	72.496	63.08	72.496	0.65642	43670000	269	1.49083	-0.987951	-2.77292	0.292881	0.201084	0.701157	0.233312	0.766258	0.0322975	0.509471	A7MCX1;A2VCS4;A0AUN2;Q8BGC2;A6H637;S4R2N4;Q4VBF3;S4R1S0;Q6A050;G3X9J0;A0A8C2MCV9;Q8K054;Q9CSR2	269;273;274;351;377;488;586;611;648;1538;1539;18;67	A7MCX1	A7MCX1
22.5496	22.7006	23.2462	23.2594	23.1166	23.3633	23.3624	23.4198	23.1855	23.3112	23.9982	24.1244	S	2	1323	___1													0.99751	0.000134206	154.65	94.494	149.22	-0.16256	129830000	918	0.987652	-0.376596	-1.92267	0.660481	0.339288	1.37409	0.336427	0.552816	0.102884	0.218534	G3GST3;A0A8C2MD22;Q6NXJ0	918;1020;1017	G3GST3	G3GST3
20.8187	23.4219	20.5249	22.5864	23.3668	22.8958	19.8305	20.2393	23.1396	22.9126	20.0349	22.198	S	3	1324	___1													0.961445	1.29344e-32	112.65	103.43	112.65	0.33705	58104000	90	0.0806061	0.254879	0.223443	0.164104	0.488134	0.425481	0.914418	0.855954	0.830604	0.685324	G3H7E5;A0A8C2MD40	90;306	G3H7E5	G3H7E5
26.5216	26.4846	26.5304	26.2977	27.1711	27.1125	25.1288	25.3119	25.6259	20.48	25.22	25.4238	S	2	1325	___1													0.999977	3.77749e-175	243.49	225.59	178.68	0.00070734	913490000	396	0.195796	0.277499	0.496665	0.715861	-1.99365	-1.46842	0.781835	0.540218	0.637095	0.192371	G3HZ17;A0A8C2MDV3;A0A8C2MD94;A0A8C2MEI0	396;445;445;445	G3HZ17	G3HZ17
20.5814	21.1785	20.2035	20.78	20.4184	19.9942	21.8084	22.5584	21.7643	21.9714	22.2185	22.3504	S	2	1325	___1													0.846048	0.000667363	96.113	54.409	78.342	-0.85135	27751000	569	0.346254	-0.50897	-0.806832	0.700156	0.881315	1.44177	0.648227	0.546038	0.450553	0.199455	G3HZ17;A0A8C2MDV3;A0A8C2MD94;A0A8C2MEI0;Q9DBR7;Q3TS88	569;618;618;618;618;95	G3HZ17	G3HZ17
25.1345	25.2815	25.4755	25.3216	26.0343	26.1417	24.0643	24.3721	24.4688	24.5512	24.36	24.2411	S	2	1325	___1													0.998898	0.000879201	113.22	91.776	108.35	-0.16511	437390000	862	0.100515	0.150165	0.273844	0.65494	-0.747811	-1.3646	0.889309	0.552816	0.793388	0.22134	G3HZ17;A0A8C2MDV3;A0A8C2MD94;A0A8C2MEI0	862;911;911;918	G3HZ17	G3HZ17
26.3894	26.2747	26.6859	26.4909	25.9858	26.4456	19.7599	20.7892	23.096	22.5838	20.3891	19.8656	S	4	1325	___1													0.988543	2.8082e-168	260.16	245.78	199.75	0.11106	1626400000	823	0.947288	3.21513	1.85564	0.407962	-1.76146	-0.924535	0.346705	0.692613	0.112905	0.390875	G3HZ17;A0A8C2MDV3;A0A8C2MD94;A0A8C2MEI0	823;872;872;872	G3HZ17	G3HZ17
20.9146	21.0714	19.8903	19.244	20.6291	19.8055	22.5564	23.0518	23.2512	23.4059	23.9723	23.8667	S	3	1327	___1		+	353_TM_353										0.965543	6.11293e-11	93.269	81.749	93.269	0.00064672	67716000	75	0.669708	-1.23063	-1.38988	1.43123	2.11332	2.66956	0.446387	0.429625	0.21394	0.0370481	A0A8C2MFP9;A0A8C2QJN8;A0A8C2MHB0;A0A8C2QJX5;A0A8C2MFQ9;A0A8C2MKV4;A0A8C2MDD5	75;75;75;75;75;75;75	A0A8C2MFP9	A0A8C2MFP9
20.1229	21.2809	20.3177	20.0365	20.7116	20.8317	21.9422	22.4062	22.5407	22.2183	22.1967	22.378	S	2	1328	___1													0.99994	7.81068e-07	112.5	90.346	112.5	0.29005	30827000	147	1.06073	-1.03345	-2.0441	1.05153	0.860514	2.0288	0.31869	0.507058	0.0869496	0.0888118	G3HM21;A0A8C2MDD6	147;494	G3HM21	G3HM21
20.8304	23.862	23.2443	20.4932	19.9644	21.1993	23.3558	19.7434	22.8961	23.1968	20.3206	23.2014	S	4	1330	___1													0.999993	6.39885e-19	94.569	84.146	94.569	0.027494	215220000	75	0.384153	1.04176	0.879625	0.580403	1.338	1.23561	0.623636	0.586788	0.412902	0.262783	G8JL40;A0A8C2MDG0;Q6ZQ88	75;167;167	G8JL40	G8JL40
23.0474	20.6818	19.7479	22.7544	21.0033	21.55	23.0535	23.4526	23.6884	23.4987	23.6491	24.0875	S	3	1333	___1													1	7.9721e-31	118.81	111	118.81	-0.12526	587940000	323	0.298274	-0.70694	-0.712023	1.2982	1.46611	2.44211	0.689508	0.453555	0.503183	0.0503271	A0A8C2MDJ8;G3HP25	323;486	A0A8C2MDJ8	A0A8C2MDJ8
22.5816	22.8144	22.8062	22.7439	23.0309	20.6147	22.7356	22.6434	22.267	21.9555	22.8454	21.0601	S	2	1334	___1													0.976194	5.78875e-30	162.15	129.81	160.43	-1.2007	113770000	51	0.375958	0.480387	0.864026	0.125912	-0.224167	-0.335983	0.628873	0.893035	0.420767	0.748322	A0A8C2QJG5;A0A8C2MDK0;Q3UIA1;P19426;G3UY39	51;51;51;51;51	A0A8C2QJG5	A0A8C2QJG5
24.9983	25.2596	24.9811	24.941	25.4711	25.2411	25.194	25.0268	24.4188	24.4561	25.4013	25.2419	S	2	1334	___1													1	3.38907e-210	301.38	252.87	301.38	-3.5773	431030000	115	0.800455	-0.188286	-1.61092	0.614344	-0.353741	-1.29465	0.38963	0.574713	0.158324	0.243028	A0A8C2QJG5;A0A8C2MDK0;A0A061IJI1	115;115;75	A0A8C2QJG5	A0A8C2QJG5
21.0754	20.1556	19.6069	20.6888	20.8295	20.9615	20.3637	20.8067	20.9276	21.2988	21.6636	21.2229	S	2	1337	___1		+	353_TM_353										0.995466	0.000408918	69.108	54.95	69.108	1.1686	10344000	1445	NaN	0	NaN	1.44589	0.537866	2.6949	NaN	0.428614	NaN	0.0358184	G3GTK4;A0A8C2MDR4;A0A8C2MDN4;E9PV45;B1AY13	1445;1856;1851;1852;1851	G3GTK4	G3GTK4
25.8463	25.9918	26.0248	25.8436	26.5526	26.4679	25.613	26.1308	25.69	25.7916	26.2045	26.2941	S	2	1337	___1													1	2.38397e-27	202.24	151.15	202.24	-0.23067	1006700000	1638	0.566347	-0.264474	-1.211	0.318988	-0.196071	-0.753349	0.500596	0.748941	0.271427	0.479747	G3GTK4;A0A8C2MDR4;A0A8C2MDN4;E9PV45;B1AY13	1638;2049;2044;2045;2044	G3GTK4	G3GTK4
21.2035	20.6361	20.6377	21.4345	20.3606	20.9557	21.5888	21.4392	21.6381	21.4495	22.0061	22.217	S	2	1338	___1													1	0.00365804	67.08	47.089	52.247	0.035019	28495000	423	0.117315	-0.108147	-0.315204	1.19485	0.741584	2.26793	0.872999	0.477904	0.763281	0.0638486	Q3V2W5;A0A8C2ME95;A0A8C2MDT1;G3GSG2;Q8CGN4	423;422;422;430;423	Q3V2W5	Q3V2W5
23.8436	24.0118	23.6611	23.0977	24.2445	20.4691	20.6313	20.2098	20.9144	20.2149	20.2519	20.592	S	2	1339	___1													1	1.58809e-67	224.89	201.17	212.69	-0.72422	154740000	251	1.22579	2.2649	2.31989	0.40725	-0.895363	-0.923201	0.283286	0.692613	0.0594582	0.391516	G3I854;A0A8C2MDT5;A2AMY5;Q91VX2	251;254;253;254	G3I854	G3I854
20.1176	20.7415	22.8016	22.8744	23.0073	22.7663	22.9888	20.8397	19.5846	19.8132	19.9574	22.9584	S	2	1340	___1													0.999988	0.000131861	83.883	42.381	83.883	-1.7382	47040000	5	0.380049	-0.766773	-0.871822	0.980774	-1.82215	-1.91125	0.626486	0.511716	0.416823	0.104526	A0A8C2QJT7;A0A8C2MDV4	5;5	A0A8C2QJT7	A0A8C2QJT7
19.7793	20.0684	20.7523	20.1629	21.0972	20.6894	20.4215	20.1915	20.3157	19.8915	19.6746	19.9302	S	3	1344	___1													0.809747	1.44795e-05	68.895	60.4	68.895	-0.67743	3765600	2404	0.705539	-0.409167	-1.45092	NaN	0	NaN	0.427059	NaN	0.196997	NaN	A0A8C2ME80;G3IFZ0	2404;2407	A0A8C2ME80	A0A8C2ME80
22.8372	23.1521	22.9725	22.9096	23.9918	23.8365	20.1895	20.0238	19.846	19.7634	20.336	19.6839	S	3	1344	___1													0.999985	5.36231e-17	118.22	106.8	118.22	-0.93614	64585000	2662	0.378389	0.957402	0.868661	0.970973	-2.10311	-1.89498	0.627237	0.512439	0.418419	0.106912	A0A8C2ME80;G3IFZ0	2662;2665	A0A8C2ME80	A0A8C2ME80
21.4673	21.5637	21.5053	21.0884	21.4038	21.0856	20.3761	20.288	21.2417	20.8189	20.8015	20.1373	S	3	1345	___1													1	6.31574e-06	82.707	64.79	67.605	-0.037425	28317000	2	1.10146	0.617793	2.11188	0.037573	-0.0385222	-0.10852	0.310465	0.969881	0.0791671	0.917122	D3Z1T4;D3Z1M1;Q3U9V4;Q3U2F9;Q3THF3;A0A8C2N0L3;A0A8C2ME99;P62880;P29387;A0A8C2QMT5;A0A0A6YVN9;V9GWY1;Q3TY18;G3I1D1	2;2;2;2;2;2;2;2;2;2;2;2;2;2	D3Z1T4	D3Z1T4
20.3416	20.5991	20.5681	20.083	20.4576	20.7023	22.02	22.7694	21.9114	21.7754	22.859	22.82	S	2	1346	___1													0.999986	2.00015e-21	142.54	116.53	142.54	0.26066	66642000	2145	0.999286	-1.08936	-1.94199	0.663072	0.854095	1.37853	0.332553	0.552816	0.100165	0.217234	A0A8C2MEH3;A0A8C2MER0;A0A8C2MGN1;A0A8C2MEW3	2145;2286;2347;2396	A0A8C2MEH3	A0A8C2MEH3
23.1754	23.0883	23.0653	22.93	23.3597	23.628	19.6222	23.3235	23.0353	23.1878	23.2316	23.4035	S	2	1346	___1													0.999987	0.0287299	65.535	17.682	60.102	-0.17365	108480000	1455	0.247201	0.581371	0.607192	0.323556	0.731216	0.76238	0.738744	0.746026	0.565978	0.474727	A0A8C2MEH3;A0A8C2MER0;A0A8C2MGN1;A0A8C2MEW3;E9QKG6;A0A0G2JDZ9;E9Q804;Q99NH0;E9PUF1;Q8BUE7	1455;1596;1657;1706;1454;1596;1704;1705;618;618	A0A8C2MEH3	A0A8C2MEH3
20.401	20.2612	20.1616	20.4601	20.5188	20.3489	24.7471	24.9703	25.0904	25.278	25.1107	25.2271	S	2	1346	___1													1	1.08669e-14	188.63	158.42	188.63	0.60288	212940000	1813	0.923474	-2.32531	-1.81607	1.02075	2.53027	1.97765	0.355586	0.510202	0.119269	0.0953338	A0A8C2MEH3;A0A8C2MER0;A0A8C2MGN1;A0A8C2MEW3	1813;1954;2015;2064	A0A8C2MEH3	A0A8C2MEH3
25.085	25.398	25.4678	25.0379	27.3503	27.4462	26.2527	26.6751	26.2236	26.4718	26.5856	26.6266	S	3	1347	___1	+		2G12_353				+		2G12_353				1	1.92963e-07	142.91	123.78	102.07	-0.10066	1256800000	1403	2.83604	-1.68389	-5.54065	0.748897	-0.454145	-1.52427	0.0748819	0.531889	0.00145868	0.17828	Q6P9L1;A0A8C2MEX4;E9QAI5;A0A8C2MF30;G3UWN2;G3GXT2;A0A8C2MEH9;B2RQC6;Q4PIX4;Q06950;Q80VF8	1403;1859;1796;1796;1859;1859;1859;1859;73;73;419	Q6P9L1	Q6P9L1
20.6392	22.1861	19.4256	22.6072	20.5285	21.2895	21.4537	21.3386	22.2888	22.19	21.9947	22.7154	S	2	1349	___1		+	353_TM_353					+	353_TM_353				0.999395	1.49333e-06	125.28	101.44	125.28	-0.63701	41788000	1899	0.0279073	0.0619497	0.0814119	2.34115	1.14465	4.40195	0.972494	0.207125	0.937762	0.00455875	G3HA69;A0A8C2MEL8;A0A8C2MEP6	1899;1939;1938	G3HA69	G3HA69
22.9886	22.867	22.6727	22.9165	19.6978	21.5319	22.3662	22.4296	23.1074	23.0072	21.9912	20.1703	S	2	1351	___1													1	0.000136108	111.06	111.06	111.06	0.6624	105370000	284	1.10411	1.35484	2.11629	0.245408	0.562646	0.603428	0.308879	0.797986	0.0786854	0.568319	P61979;A0A8C2MJP9;A0A8C2MEP8;Q5FWJ5;Q3TUA1;H3BLL4;Q3TG17;A0A8C2MG54;Q3TL71;Q3TJ38;Q3U6X2;Q3U9Q3;B2M1R6;G3IAS8;H3BKD0;H3BLP7	284;284;284;284;284;215;215;260;284;284;260;260;260;221;260;81	P61979	P61979
23.0289	22.546	23.2039	23.0157	20.5865	20.7601	20.0786	20.2631	21.1975	21.6395	20.8971	21.1159	S	4	1351	___1	+	+	2G12_353;353_TM_353	+		2G12_353	+		2G12_353	+		2G12_353	0.941119	6.31534e-29	111.1	103.9	94.352	-0.4029	108940000	116	4.71412	2.52656	12.1043	1.94852	0.790415	3.60795	0.00703044	0.273441	1.93144e-05	0.0112585	P61979;A0A8C2MJP9;A0A8C2MEP8;Q5FWJ5;Q3TUA1;H3BLL4;Q3TG17;Q3TJ38;H3BK96;A0A286YDM3;A0A286YCM2;A0A286YEC4;A0A286YDH1	116;116;116;116;116;47;47;116;116;116;116;116;116	P61979	P61979
21.4078	19.9184	22.2283	21.8619	22.2883	21.7109	21.4539	21.5362	21.8575	21.8633	21.6967	21.5714	S	3	1353	___1													0.999919	0.00415806	46.892	26.137	46.892	0.20175	40106000	686	0.305737	-0.393228	-0.726985	0.000150819	-9.10759e-05	-0.000453598	0.682903	0.999653	0.49461	0.999653	G3H1G6;A0A8C2MHA5;A0A8C2MEU8	686;760;974	G3H1G6	G3H1G6
20.0117	20.019	21.2824	20.3574	21.1859	21.5194	20.9106	21.3437	21.3609	21.0703	21.6756	21.2958	S	2	1354	___1	+		2G12_353										0.998982	0.0190284	53.237	40.189	53.237	-0.41961	15451000	447	1.3453	-0.822248	-2.52217	0.2516	0.110771	0.616401	0.258467	0.795267	0.0451547	0.560274	G3GSS6;A0A8C2MEV7;Q9WUF3	447;719;798	G3GSS6	G3GSS6
21.2594	20.0749	21.1981	20.4473	20.9624	20.9023	21.8126	21.7021	22.759	20.7258	21.364	22.4029	S	3	1354	___1													0.999328	0.00029002	53.342	40.493	53.342	-0.19231	26578000	572	0.791441	-0.599963	-1.59581	0.389906	0.468048	0.890531	0.392608	0.699679	0.161644	0.407469	G3GSS6;A0A8C2MEV7	572;844	G3GSS6	G3GSS6
23.7045	23.4737	23.7451	20.0982	23.4497	23.4175	19.775	20.3187	20.8096	19.6337	20.8288	20.5333	S	2	1355	___1													1	6.02655e-145	266.28	238.6	266.28	1.964	155390000	33	0.325398	1.01515	0.766012	0.594152	-1.28889	-1.2596	0.666701	0.58126	0.472718	0.254594	A0A8C2MEY3	33	A0A8C2MEY3	A0A8C2MEY3
22.0983	22.6056	21.7636	21.9617	21.7439	22.3905	20.7844	21.2742	21.7658	21.6972	21.2341	21.3691	S	2	1356	___1													0.999989	1.1519e-06	130.24	97.612	130.24	0.24785	44011000	1174	0.702626	0.559075	1.44597	0.0298016	-0.0317068	-0.086766	0.428541	0.975981	0.198323	0.933681	G3HR99;A0A8C2MEY7;A0A8C2MF90	1174;1180;1201	G3HR99	G3HR99
23.7547	23.6058	23.6099	23.7493	21.7622	24.3225	23.9899	23.9824	23.9972	23.0943	24.3036	24.2794	S	2	1357	___1													0.999724	1.90736e-54	214.5	182.82	128.14	-0.6842	310160000	7	0.103145	0.165666	0.280387	0.252515	0.404373	0.618313	0.886212	0.795267	0.788597	0.559094	A0A8C2MGG5;A0A8C2MEZ2	7;7	A0A8C2MGG5	A0A8C2MGG5
22.9524	21.3322	20.4979	20.6057	23.1916	23.2445	26.9506	27.0064	27.4035	27.426	27.4527	27.515	S	3	1357	___1	+		2G12_353										1	0	307.83	272.19	289.53	-0.30627	1358800000	125	1.65512	-3.7512	-3.06353	1.13332	2.35104	2.16501	0.215018	0.48391	0.0221247	0.0735666	A0A8C2MGG5;A0A8C2MEZ2;G3IIT5;A2RSB1;B7ZNL2;Q8C1W9;Q78ZA7;A0A8C2MDM7;A0A140LJB5	125;125;113;125;125;125;125;121;51	A0A8C2MGG5	A0A8C2MGG5
21.6811	21.699	20.6635	20.1764	21.9223	21.2944	21.2835	20.8865	19.8801	19.7378	20.4385	20.5947	S	2	1360	___1		+	353_TM_353										0.954918	2.90101e-19	142.39	119.85	98.796	0.9444	24045000	511	0.276985	-0.29167	-0.668863	2.12728	-1.18388	-3.95908	0.710536	0.239044	0.528463	0.00745961	A0A8C2MF26;A0A8C2MKE0;A0A8C2MF05;A0A061IBP8;Q3TGG2;A0A061I8C5;A0A0U1RPL0;Q7TQH0;G3I7M1;E9Q5Q0;Q3TYH7;A0A061IAR3;A0A061IDV4	511;597;591;540;511;534;591;597;379;477;477;523;523	A0A8C2MF26	A0A8C2MF26
23.2855	20.3805	22.667	22.94	22.6531	22.8281	20.0393	20.6237	23.896	23.3521	20.2285	24.0863	S	2	1360	___1													1	4.03759e-22	189.45	149.72	189.45	0.35806	156180000	23	0.347923	0.78219	0.810075	0.550552	1.35465	1.1832	0.646929	0.602434	0.448825	0.28148	A0A8C2MF26;A0A8C2MKE0;A0A8C2MF05;A0A061IBP8;Q3TGG2;A0A061I8C5;A0A0U1RPL0;Q7TQH0;J3QP59	23;109;109;52;23;52;109;109;52	A0A8C2MF26	A0A8C2MF26
20.1467	20.4095	20.9684	20.4546	21.0276	22.929	19.7605	22.4174	21.936	19.7874	22.718	22.6396	S	2	1360	___1													0.993281	0.00200385	53.403	41.021	47.532	-0.010272	83873000	247	0.683471	-1.03882	-1.41337	0.0867842	0.236663	0.239254	0.439796	0.932227	0.207266	0.818872	A0A8C2MF26;A0A8C2MKE0;A0A8C2MF05;A0A061IBP8;Q3TGG2;A0A061I8C5;A0A0U1RPL0;Q7TQH0;G3I7M1;E9Q5Q0;Q3TYH7;A0A061IAR3;A0A061IDV4	247;333;333;276;247;276;333;333;121;213;213;265;265	A0A8C2MF26	A0A8C2MF26
20.4823	20.2391	20.018	20.7784	20.1747	21.4007	20.0913	21.8043	24.015	24.0661	24.7511	20.7812	S	2	1360	___1		+	353_TM_353										0.900828	0.00401014	52.79	22.535	52.79	-0.1071	115590000	251	NaN	0	NaN	1.36886	2.53557	2.56241	NaN	0.434965	NaN	0.0427697	A0A8C2MF26;A0A8C2MKE0;A0A8C2MF05;A0A061IBP8;Q3TGG2;A0A061I8C5;A0A0U1RPL0;Q7TQH0;G3I7M1;E9Q5Q0;Q3TYH7;A0A061IAR3;A0A061IDV4	251;337;337;280;251;280;337;337;125;217;217;269;269	A0A8C2MF26	A0A8C2MF26
22.337	22.4009	20.2883	21.7728	22.0704	23.3444	20.4475	22.128	21.4193	19.4644	19.9757	19.974	S	2	1360	___1		+	353_TM_353										0.920394	0.000899789	73.499	29.73	73.499	0.94433	67821000	597	0.147125	-0.297805	-0.386235	1.30651	-1.78922	-2.4562	0.836963	0.453555	0.712647	0.0493735	A0A8C2MF26;A0A8C2MKE0;A0A8C2MF05;A0A061IBP8;Q3TGG2;A0A061I8C5;A0A0U1RPL0;Q7TQH0;G3I7M1;E9Q5Q0;Q3TYH7;A0A061IAR3;A0A061IDV4	597;683;677;626;597;620;677;683;465;563;563;609;609	A0A8C2MF26	A0A8C2MF26
19.9314	21.6223	21.3572	22.0384	22.0508	21.4661	21.448	20.0647	21.9665	22.1523	22.2127	21.9979	S	2	1361	___1													0.999521	0.000827377	91.313	49.609	84.479	-0.233	38133000	122	0.0108647	-0.0200782	-0.032283	0.996844	0.824941	1.93794	0.991196	0.511716	0.975293	0.100729	Q8BXQ8;A0A8C2MF32	122;122	Q8BXQ8	Q8BXQ8
20.4069	19.4784	19.7837	19.4196	21.4146	21.4983	19.9308	21.0489	20.3012	20.4845	21.3238	19.8253	S	2	1361	___1	+		2G12_353										0.95063	0.0172298	52.576	29.89	52.576	0.20441	13311000	273	1.51783	-1.20101	-2.82008	0.462369	-0.489436	-1.02511	0.23024	0.654722	0.030351	0.344851	Q8BXQ8;A0A8C2MF32;Q3UXE1	273;273;236	Q8BXQ8	Q8BXQ8
20.396	19.6669	19.4572	20.2209	21.0012	21.0665	21.872	22.3135	22.0394	21.6956	22.3321	22.383	S	1	1362	___1	+		2G12_353										1	0.00292853	91.318	65.209	91.318	-0.093195	27507000	2	2.23836	-1.62804	-4.18579	0.759724	0.549234	1.54251	0.136046	0.526902	0.00577619	0.173891	Q497K3;Q3UX80;A0A8C2MF50;A0A8C2QJJ1;P62307	2;2;2;5;2	Q497K3	Q497K3
22.8458	22.6511	22.847	22.7851	23.5791	23.3856	21.3392	21.5007	21.5184	21.475	21.4734	21.3315	S	2	1363	___1													0.999779	0.00332963	100.25	60.623	89.047	1.025	69478000	431	0.221397	0.331085	0.55241	0.837104	-1.0016	-1.67222	0.760912	0.514971	0.600624	0.145511	A0A8C2QKA4;A2A9M5;A2A9M4;A0A8C2MF64;Q8R1A4;A0A8C2MG43;A0A0U1RNK7;E9PX48	431;440;440;440;440;440;440;440	A0A8C2QKA4	A0A8C2QKA4
22.6577	22.3265	22.8431	22.7131	23.3553	21.1651	23.5567	24.0547	23.2357	22.743	24.4453	24.1911	S	2	1363	___1													0.999965	1.39364e-154	267.93	244.21	260.32	1.9452	1438200000	891	0.249933	-0.397851	-0.612916	0.354537	0.620838	0.822888	0.737217	0.723307	0.562428	0.442041	A0A8C2QKA4;A2A9M5;A2A9M4;A0A8C2MF64;Q8R1A4;A0A8C2MG43;A0A0U1RNK7;E9PX48;A2AW79;A0A0U1RNY4;F6ZJ55	891;900;900;900;900;900;900;900;173;317;185	A0A8C2QKA4	A0A8C2QKA4
21.4439	21.4499	21.3002	20.8872	22.2525	22.1457	20.2811	21.1696	20.1737	21.3852	21.0734	20.3257	S	2	1363	___1													0.999406	0.00133114	74.46	56.651	74.46	-0.79244	22234000	920	0.152422	-0.191921	-0.398568	0.629543	-0.72271	-1.32092	0.831028	0.565717	0.704008	0.23467	A0A8C2QKA4;A2A9M5;A2A9M4;A0A8C2MF64;Q8R1A4;A2AW79	920;929;929;929;929;202	A0A8C2QKA4	A0A8C2QKA4
25.5124	25.6191	25.3228	25.1357	25.9467	26.0103	24.2867	24.4256	24.5812	24.5559	24.183	24.2907	S	2	1363	___1													0.999993	9.27417e-121	262.37	180.59	244	0.29439	554640000	1413	0.187474	0.230181	0.478219	0.79055	-0.764588	-1.59431	0.790158	0.516275	0.64942	0.161976	A0A8C2QKA4;A2A9M5;A2A9M4;A0A8C2MF64;Q8R1A4;A0A8C2MG43;A0A0U1RNK7;E9PX48;Q3U806	1413;1422;1422;1422;1422;1392;1392;1392;3	A0A8C2QKA4	A0A8C2QKA4
22.3303	22.7429	23.0398	23.0218	23.4395	23.3732	22.7268	19.4644	23.0988	23.0242	23.0577	23.1801	S	2	1363	___1													1	2.83346e-85	246.03	208.23	246.03	-1.7375	206180000	1419	0.223335	0.5327	0.556572	0.389469	0.839218	0.889704	0.760544	0.699679	0.59795	0.407879	A0A8C2QKA4;A2A9M5;A2A9M4;A0A8C2MF64;Q8R1A4;A0A8C2MG43;A0A0U1RNK7;E9PX48;Q3U806	1419;1428;1428;1428;1428;1398;1398;1398;9	A0A8C2QKA4	A0A8C2QKA4
20.8675	20.9614	22.6959	19.6973	20.5526	23.1642	21.8844	22.0622	19.1326	19.184	20.7857	23.2867	S	3	1366	___1													0.946838	2.65616e-17	96.158	85.053	83.559	-0.16364	34678000	1241	0.477413	-0.860371	-1.05248	0.551754	-1.31862	-1.18532	0.554933	0.601508	0.33311	0.280703	G3IIN9;A0A8C2MF87	1241;1275	G3IIN9	G3IIN9
21.9977	22.7515	22.8285	22.739	23.4767	23.4842	22.9464	20.5637	22.4578	22.8829	23.2313	23.4122	S	3	1366	___1													1	1.26904e-08	109.57	80.483	81.01	-0.53651	161000000	1142	0.0181031	-0.0385776	-0.0533658	0.20652	0.378304	0.520196	0.983247	0.827628	0.959173	0.621556	G3IIN9;A0A8C2MF87	1142;1176	G3IIN9	G3IIN9
20.5153	21.1017	21.6741	21.2319	21.8649	21.1039	19.5813	24.054	23.8986	24.0377	24.194	24.2805	S	2	1366	___1		+	353_TM_353										1	1.76071e-32	206.81	158.97	206.81	0.57735	145990000	1292	0.216229	-0.520298	-0.541273	1.40381	2.45165	2.62233	0.76289	0.429625	0.607815	0.0394631	G3IIN9;A0A8C2MF87;A0PJG9;A0A338P6W1;P97868	1292;1326;185;1367;1329	G3IIN9	G3IIN9
25.4239	25.5257	20.4746	25.9059	20.5729	25.2573	20.3407	20.281	20.3727	19.4524	21.2523	24.9585	S	2	1367	___1													0.855979	0.00024937	111.63	85.585	103.21	0.79969	232120000	1937	0.754509	2.71954	1.53373	0.0206436	-0.104002	-0.0606884	0.406272	0.982785	0.175991	0.953578	G3GY44;A0A8C2MKB2;A0A8C2MF92;Q6PB65;Q4KMN4;Q80T68;Q5SV64;Q3UH59;Q61879	1937;1963;1968;798;1119;1794;1968;1974;1937	G3GY44	G3GY44
22.6599	22.4136	22.1986	22.1574	23.0296	23.0335	20.2581	20.4073	24.1966	24.5191	21.3812	21.9924	S	2	1367	___1													1	0	396.76	361.94	396.76	-0.0072391	2353000000	1956	0.372123	0.675248	0.856701	0.567014	1.34018	1.21217	0.632012	0.591706	0.424499	0.27101	G3GY44;A0A8C2MKB2;A0A8C2MF92;Q6PB65;Q4KMN4;Q80T68;Q5SV64;Q3UH59;Q61879	1956;1982;1987;817;1138;1813;1987;1993;1956	G3GY44	G3GY44
22.8394	22.9189	22.3902	22.563	20.8543	22.3114	23.6814	23.8279	22.6337	22.7354	23.2862	23.3818	S	2	1367	___1													1	1.59642e-05	138.2	108.22	138.2	0.38254	95326000	1975	0.00430063	0.00907946	0.0128732	0.185087	0.340483	0.472897	0.995307	0.838544	0.990146	0.652999	G3GY44;A0A8C2MKB2;A0A8C2MF92	1975;2001;2006	G3GY44	G3GY44
25.4273	25.4461	25.7466	25.5522	26.4787	26.5047	26.3719	26.561	26.6407	26.2086	27.0124	26.6557	S	2	1369	___1	+		2G12_353	+		2G12_353	+		2G12_353	+		2G12_353	1	2.40614e-117	247.39	136.72	228.49	0.28778	4500100000	282	4.52894	-0.936039	-11.2432	0.388747	0.150292	0.888337	0.00792848	0.699679	2.95843e-05	0.408558	G3GYX2;A0A8C2MHD0;A0A8C2MFF6	282;489;511	G3GYX2	G3GYX2
23.0038	22.9284	22.409	19.5419	23.488	23.723	20.4708	19.4994	20.2668	20.3514	23.3533	20.4875	S	3	1370	___1													1	0.000311776	105.19	68.888	59.898	-1.7489	58288000	645	0.0455636	0.175477	0.130545	0.207853	-0.68058	-0.523102	0.952695	0.826822	0.900402	0.619651	A0A8C2MGY5;A0A8C2MFG4;A0A8C2QJL4;G3H3Y6	645;719;727;794	A0A8C2MGY5	A0A8C2MGY5
21.607	21.8606	22.0554	20.4226	21.6775	21.9121	20.1308	21.1579	19.7922	20.0489	20.6426	20.7699	S	2	1374	___1													0.883436	0.000403483	84.365	54.034	72.089	1.4917	21001000	637	0.194997	0.266834	0.494902	1.01663	-0.906152	-1.97081	0.782973	0.510202	0.638268	0.0962427	F7AMS7;A0A8C2MPB3;A0A8C2QKB8;A0A8C2MJ04;Q7TT13;Q5SXG1;A0A8C2MP95;Q5SXG3;A0A8C2MFL8;G3X9G2;Q9JM52	637;722;745;772;780;780;782;783;782;783;746	F7AMS7	F7AMS7
21.6068	21.4418	20.6214	22.3561	21.2509	23.2491	22.9214	23.2294	22.8034	20.8021	23.3111	20.0839	S	3	1378	___1													0.999999	3.22374e-05	72.184	52.345	72.184	-0.36539	56886000	467	1.00043	-1.15616	-1.94389	0.449957	-0.912595	-1.0024	0.332553	0.663856	0.0999012	0.354848	G3I4Z6;A0A8C2MFP0;A0A8C2MFN3	467;531;531	G3I4Z6	G3I4Z6
22.3062	22.2463	21.3312	20.8297	21.6752	22.3766	19.7659	22.0715	20.5506	19.8778	20.366	21.6531	S	2	1380	___1													0.998229	8.93463e-06	89.44	64.546	87.719	-1.523	24516000	119	0.11081	0.206052	0.299309	0.580511	-0.860422	-1.2358	0.878421	0.586788	0.774802	0.262718	A0A8C2MFS9;G3IMU1	119;138	A0A8C2MFS9	A0A8C2MFS9
22.14	20.8686	21.395	21.7096	21.6483	21.4724	20.8749	21.4913	21.5194	21.3441	19.8385	20.3852	S	2	1382	___1													0.999834	2.26166e-32	145.62	112.89	126.07	1.2864	49271000	401	0.194341	0.156546	0.493453	0.666314	-0.599945	-1.38408	0.783168	0.552816	0.639232	0.215618	G3I3K7;A4FUJ5;B2RTE5;A0A8C2MG35;Q3TMW1	401;443;536;536;536	G3I3K7	G3I3K7
20.5827	20.2178	20.8466	20.6102	20.7623	21.6039	20.8224	21.4069	21.4982	21.4145	21.8623	21.6443	S	2	1383	___1													1	0.0037137	67.726	23.523	57.348	0.55931	20968000	864	1.25371	-0.584526	-2.3669	1.01411	0.455972	1.96661	0.280462	0.510673	0.0557562	0.0968043	A0A8C2MGA7;G3I9G6	864;1021	A0A8C2MGA7	A0A8C2MGA7
22.1093	22.2233	22.4863	22.1393	22.7193	22.5947	22.1764	22.4824	22.6707	22.3368	22.679	22.3835	S	2	1385	___1													0.999676	0.0010137	63.894	36.25	61.038	0.34467	127030000	61	0.888066	-0.253669	-1.75717	0.058052	0.0242839	0.164315	0.362556	0.955612	0.1294	0.874879	A0A8C2MGD7;G3HAC9;A0A8C2MDK5	61;183;61	A0A8C2MGD7	A0A8C2MGD7
23.0022	22.5538	22.5572	22.563	23.3397	23.2353	22.4325	22.7301	22.2013	22.4646	23.1058	22.8412	S	2	1386	___1													1	0.00300298	90.15	51.847	82.287	0.37618	87187000	15	0.504594	-0.265355	-1.10148	0.427326	-0.28121	-0.960641	0.538811	0.679816	0.312901	0.37383	D6RE47;A0A8C2MGE8;A0A8C2MLL3;D3Z7W0;Q9D7P6	15;14;14;15;15	D6RE47	D6RE47
23.7902	23.8426	23.1846	22.9372	24.4079	24.2991	23.5017	23.8835	23.2205	19.7061	23.8106	23.8012	S	3	1386	___1													1	0.000834643	67.234	18.286	57.425	-0.21211	251550000	30	0.982561	-0.584381	-1.91422	0.662868	-1.38843	-1.37818	0.33859	0.552816	0.104097	0.217336	D6RE47;A0A8C2MGE8;A0A8C2MLL3;D3Z7W0;Q9D7P6	30;29;29;30;30	D6RE47	D6RE47
20.3926	21.322	19.2469	20.1279	21.457	20.4288	22.5705	23.29	21.5781	22.258	23.3415	23.2601	S	2	1387	___1													0.999999	0.0187992	76.282	44.979	71.614	-3.7095	45306000	172	1.14865	-1.6642	-2.19061	0.388813	0.672901	0.888463	0.301674	0.699679	0.0710154	0.408495	G3HHE2;A0A8C2QKJ5;A0A8C2MGF1;Q5SFM8	172;120;120;120	G3HHE2	G3HHE2
[truncated: 2,956 more rows]
[truncated: 9 more columns]
