# Supplementary material for: Systems Biology of Recombinant 2G12 and 353/11 mAb Production in CHO-K1 Cell Lines at Phosphoproteome Level
Source: Proteomes. 2025 Feb 10;13(1):9. doi: 10.3390/proteomes13010009 (PMC11843875; doi:10.3390/proteomes13010009)
Supplement: Supplementary file 1 [file proteomes-13-00009-s001.zip › proteomes-3312466-Table S10.xlsx]

## Sheet: Table S10
Top terms from the enrichment plot network analysis (353/11_TM vs 353/11)(generated utilizing ShinyGO)
Pathway	Enrichment FDR	nGenes	Pathway Genes	Fold Enrichment	Genes	URL
DNA methylation on cytosine within a CG sequence	0.00208298	2	3	969.244	Ehmt2 Smarca4	http://amigo.geneontology.org/amigo/term/GO:0010424
DNA methylation on cytosine	0.00485063	2	8	363.467	Ehmt2 Smarca4	http://amigo.geneontology.org/amigo/term/GO:0032776
Non-membrane-bounded organelle	0.00485063	10	3313	4.38837	Rps6 Champ1 Ehmt2 Map1B Mcm2 Larp1 Tnks1Bp1 Smarca4 Nolc1 Dbnl	http://amigo.geneontology.org/amigo/term/GO:0043228
Intracellular non-membrane-bounded organelle	0.00485063	10	3287	4.42308	Rps6 Champ1 Ehmt2 Map1B Mcm2 Larp1 Tnks1Bp1 Smarca4 Nolc1 Dbnl	http://amigo.geneontology.org/amigo/term/GO:0043232
Connective tissue	0.0250812	6	1176	7.41769	Washc2 Rps6 Ehmt2 Mcm2 Larp1 Tnks1Bp1	https://biokb.lcsb.uni.lu/entity/BTO:0000421
Embryonic fibroblast	0.028577	3	139	31.3784	Washc2 Rps6 Larp1	https://biokb.lcsb.uni.lu/entity/BTO:0004725
Positive regulation of dendritic spine morphogenesis	0.0294978	2	25	116.309	Eef2K Dbnl	http://amigo.geneontology.org/amigo/term/GO:0061003
TOR signaling	0.0319289	2	31	93.7978	Rps6 Larp1	http://amigo.geneontology.org/amigo/term/GO:0031929
Positive regulation of cell morphogenesis involved in differentiation	0.0323702	3	184	23.7043	Eef2K Map1B Dbnl	http://amigo.geneontology.org/amigo/term/GO:0010770
Chromatin	0.0323702	4	470	12.3733	Ehmt2 Mcm2 Tnks1Bp1 Smarca4	http://amigo.geneontology.org/amigo/term/GO:0000785
Chromosome	0.0323702	5	912	7.97076	Champ1 Ehmt2 Mcm2 Tnks1Bp1 Smarca4	http://amigo.geneontology.org/amigo/term/GO:0005694
Regulation of protein autophosphorylation	0.0381192	2	40	72.6933	Eef2K Tnks1Bp1	http://amigo.geneontology.org/amigo/term/GO:0031952
Embryo	0.0403986	5	987	7.36508	Washc2 Rps6 Ehmt2 Mcm2 Larp1	https://biokb.lcsb.uni.lu/entity/BTO:0000379
Protein-containing complex binding	0.0403986	6	1602	5.44519	Washc2 Map1B Larp1 Tnks1Bp1 Smarca4 Dbnl	http://amigo.geneontology.org/amigo/term/GO:0044877
Cellular response to organonitrogen compound	0.0403986	4	547	10.6316	Eef2K Ehmt2 Map1B Larp1	http://amigo.geneontology.org/amigo/term/GO:0071417
