# Supplementary material for: Systems Biology of Recombinant 2G12 and 353/11 mAb Production in CHO-K1 Cell Lines at Phosphoproteome Level
Source: Proteomes. 2025 Feb 10;13(1):9. doi: 10.3390/proteomes13010009 (PMC11843875; doi:10.3390/proteomes13010009)
Supplement: Supplementary file 1 [file proteomes-13-00009-s001.zip › proteomes-3312466-Table S2.xlsx]

## Sheet: Table S2
Phosphoproteomic data sorted and showing only significant phosphosites (BH-FDR, q-value < 0.05) (Perseus)
Intensity PP1ph_1_2G12_ph1	Intensity PP1ph_2_2G12_ph2	Intensity PP2ph_1_2G12_ph3	Intensity PP2ph_2_2G12_ph4	Intensity PP3ph_1_353/11_ph1	Intensity PP3ph_2_353/11_ph2	Intensity PP4ph_1_353/11_ph3	Intensity PP4ph_2_353/11_ph4	Intensity PP5ph_1_353/11 TM_ph1	Intensity PP5ph_2_353/11 TM_ph2	Intensity PP6ph_1_353/11 TM_ph3	Intensity PP6ph_2_353/11 TM_ph4	Amino acid	Charge	Multiplicity	Student's T-test Significant 2G12_353(p_adjust<0.05)	Student's T-test Significant 353_TM_353(p_adjust<0.05)	Student's T-test significant(p_adjust<0.05)	Localization prob	PEP	Score	Delta score	Position	-Log Student's T-test p-value 2G12_353	Student's T-test Difference 2G12_353	Student's T-test Test statistic 2G12_353	-Log Student's T-test p-value 353_TM_353	Student's T-test Difference 353_TM_353	Student's T-test Test statistic 353_TM_353	Student's T-test q-value 2G12_353	Student's T-test q-value 353_TM_353	Student's T-test p-value 2G12_353	Student's T-test p-value 353_TM_353	Proteins	Leading proteins	Protein names	Gene names	Sequence window	id	Unique identifier	Unique identifier	Peptide IDs	GOBP name	GOMF name	GOCC name	GOBP slim name	GOCC slim name	KEGG name	Pfam	GSEA
26.5124	26.6951	25.9506	26.3227	21.7836	20.79	21.1901	21.0213	20.7249	20.1941	20.5157	21.2751	S	2	___2	+		2G12_353	1	2.55899e-61	228.99	197.33	395	5.92885	5.17392	19.5007	0.835012	-0.518791	-1.66873	0.00235836	0.514971	1.178e-06	0.146214	A0A8C2LQB0;G3HKJ1	A0A8C2LQB0	interacts with SUPT6H, CTD assembly factor 1(Iws1)	Iws1	EGDEEKVAKRKAAVLSDSEDEDKASAKKSRV	2491	UID10170	10170	87;88;89;2452
24.8714	24.9791	25.413	25.2465	20.7807	21.0628	20.2418	20.582	19.3114	20.4263	20.4342	21.1537	S	2	___2	+		2G12_353	1	9.40542e-54	197.98	191.87	59	6.12046	4.46063	21.0084	NaN	0	NaN	0.00235836	NaN	7.57783e-07	NaN	A0A061I1K4;A0A8C2LPA5	A0A061I1K4	U3 small nucleolar RNA-associated protein 18 homolog isoform X3	Utp18	KPSKSKGHLHGSSDDSEVEDEAKDTLPSQKK	325	UID8004	8004	1843;1844							Apc4_WD40
23.0477	22.6727	22.6179	22.6264	20.5318	20.4124	20.1834	20.1577	19.9291	19.8897	20.6213	20.6893	S	2	___2	+		2G12_353	1	4.83425e-60	224.06	199.71	674	5.67388	2.41984	17.6566	NaN	0	NaN	0.00261229	NaN	2.11893e-06	NaN	A0A8C2LS20;A0A061IBQ5;G3HXV5;A0A061IAR9;A0A061I786;A0A061IDW1;A0A286YDA2;A0A286YDT3;E9Q5C9;A0A286YDV7	A0A8C2LS20	Nucleolar AND coiled-body phosphoprotein 1	Nolc1	RGGSISVQVNSVKFDSE______________	560	UID8239	8239	1833
22.8092	22.898	22.717	22.7292	20.618	20.8246	20.2421	20.4147	21.7136	20.1458	20.1783	20.707	T	3	___3	+		2G12_353	0.997832	2.78556e-06	72.227	39.247	514	5.58341	2.26351	17.0438	NaN	0	NaN	0.00261229	NaN	2.60968e-06	NaN	G3HNK4;O08553	G3HNK4	Dihydropyrimidinase-related protein 2	Dpysl2	YDGPVCEVSVTPKTVTPASSAKTSPAKQQAP	7569	UID22855	22855	5792	anatomical structure development;axon guidance;biological regulation;brain development;cellular component organization;cellular component organization at cellular level;cellular component organization or biogenesis;cellular component organization or biogenesis at cellular level;cellular process;chemotaxis;cytoskeleton organization;developmental process;locomotion;organ development;organelle organ…	catalytic activity;hydrolase activity;hydrolase activity, acting on carbon-nitrogen (but not peptide) bonds	cell part;cytoplasm;intracellular part	anatomical structure development;biological regulation;cellular component organization;cellular process;cytoskeleton organization;developmental process;locomotion;organelle organization;response to chemical stimulus;response to external stimulus;response to stimulus	cell part;cytoplasm		Amidohydro_1
20.126	20.4435	20.287	20.2029	21.6398	21.611	21.7555	21.4509	22.3318	21.717	22.2697	22.2503	S	2	___1	+		2G12_353	0.99991	0.00829979	53.169	39.086	341	5.18467	-1.34946	-14.5782	1.83043	0.527903	3.38446	0.00373873	0.306282	6.53624e-06	0.0147763	G3HGU3;A0A8C2QMK9;A0A8C2MQT1	G3HGU3	DAB adaptor protein 2(Dab2)	Dab2	QNGFHNKSSPNPFVESPPPKGLSVPNGVKPD	4369	UID4370	4370	5151							PID
26.5124	26.6951	25.9506	26.3227	21.7836	20.4434	21.1901	20.4484	20.3568	21.32	20.6745	19.9331	S	2	___2	+		2G12_353	1	2.55899e-61	228.99	197.33	397	5.25199	5.40383	14.969	0.398045	-0.395239	-0.9059	0.00373873	0.695135	5.59766e-06	0.399904	A0A8C2LQB0;G3HKJ1	A0A8C2LQB0	interacts with SUPT6H, CTD assembly factor 1(Iws1)	Iws1	DEEKVAKRKAAVLSDSEDEDKASAKKSRVVS	2492	UID10171	10171	87;88;89;2452
21.8458	21.6453	21.5827	21.8143	20.5894	20.6315	20.7459	20.6513	19.6878	20.4117	21.3263	20.6779	S	2	___2	+		2G12_353	0.920146	0.00365742	53.255	45.858	32	5.22647	1.06749	14.8197	NaN	0	NaN	0.00373873	NaN	5.93655e-06	NaN	A0A8C2MAU3;A0A3L7I9M2;G3I4E3	A0A8C2MAU3	sorting nexin 16(Snx16)	Snx16	SSFTTNRNQRSSSFGSVSTSSNSSKGQLEDS	1806	UID9485	9485	5177
22.9606	23.1232	23.359	23.5401	20.5176	20.7307	20.0714	19.8794	21.0145	20.4662	22.1283	21.1088	S	3	___1	+		2G12_353	0.969204	7.22034e-27	102.49	91.923	475	4.81165	2.94595	12.5821	1.15957	0.879689	2.20886	0.0061779	0.479727	1.54293e-05	0.0692515	A0A8C2QFG1;A0A8C2LUC7;G3HSF8	A0A8C2QFG1	cordon-bleu WH2 repeat protein like 1(Cobll1)	Cobll1	VVNTLENDPDSALSLSDGEASPSSKGKIQEG	2645	UID2646	2646	4848;4849
23.6136	23.5968	23.8898	23.8237	19.7188	20.6461	19.8662	20.7587	20.9529	19.9588	20.6622	20.6	S	2	___2	+		2G12_353	1	0.00036681	125.14	95.593	29	4.82429	3.48349	12.6453	NaN	0	NaN	0.0061779	NaN	1.49868e-05	NaN	A0A8C2MHM7;A0A8C2MQE1	A0A8C2MHM7	arginine and serine rich coiled-coil 2(Rsrc2)	Rsrc2	KTSPDREKKKEQSDVSISPRTSKHHYSRSRS	3986	UID11665	11665	1441;1442;2515;2561
23.7675	23.7055	23.4928	23.7912	21.2434	20.5827	20.6295	20.1223	20.3366	20.0659	19.9057	21.1666	S	3	___2	+		2G12_353	0.861767	3.7245e-15	97.352	75.51	334	4.83335	3.04477	12.6908	NaN	0	NaN	0.0061779	NaN	1.46775e-05	NaN	G3GZ63;A0A8C2QKP4	G3GZ63	zinc finger C3HC-type containing 1(Zc3hc1)	Zc3hc1	ESPRRMMTRSQDATVSPNSEQSEKSPGPIVS	5248	UID12927	12927	4929		binding;cation binding;ion binding;metal ion binding;transition metal ion binding;zinc ion binding	cell part;intracellular membrane-bounded organelle;intracellular organelle;intracellular part;membrane-bounded organelle;nucleus;organelle		cell part;intracellular membrane-bounded organelle;intracellular organelle;nucleus;organelle		Rsm1;zf-C3HC
23.0289	22.546	23.2039	23.0157	20.5865	20.7601	20.0786	20.2631	21.1975	21.6395	20.8971	21.1159	S	4	___1	+		2G12_353	0.941119	6.31534e-29	111.1	103.9	116	4.71412	2.52656	12.1043	1.94852	0.790415	3.60795	0.00703044	0.273441	1.93144e-05	0.0112585	P61979;A0A8C2MJP9;A0A8C2MEP8;Q5FWJ5;Q3TUA1;H3BLL4;Q3TG17;Q3TJ38;H3BK96;A0A286YDM3;A0A286YCM2;A0A286YEC4;A0A286YDH1	P61979	Heterogeneous nuclear ribonucleoprotein K	Hnrnpk	LKKIIPTLEEGLQLPSPTATSQLPLESDAVE	3826	UID3827	3827	2306	biological regulation;cellular macromolecule metabolic process;cellular metabolic process;cellular nitrogen compound metabolic process;cellular process;macromolecule metabolic process;metabolic process;mRNA metabolic process;mRNA processing;negative regulation of biological process;negative regulation of cellular metabolic process;negative regulation of cellular process;negative regulation of mac…	binding;core promoter proximal region DNA binding;core promoter proximal region sequence-specific DNA binding;DNA binding;nucleic acid binding;nucleic acid binding transcription factor activity;regulatory region DNA binding;regulatory region nucleic acid binding;RNA binding;RNA polymerase II core promoter proximal region sequence-specific DNA binding;RNA polymerase II core promoter proximal regio…	adherens junction;anchoring junction;catalytic step 2 spliceosome;cell junction;cell part;cell projection;cell-substrate adherens junction;cell-substrate junction;chromatin;chromosomal part;cytoplasm;cytoskeletal part;extracellular membrane-bounded organelle;extracellular organelle;extracellular region part;extracellular vesicular exosome;focal adhesion;intracellular non-membrane-bounded organell…	biological regulation;cellular metabolic process;cellular nitrogen compound metabolic process;cellular process;macromolecule metabolic process;metabolic process;mRNA metabolic process;mRNA processing;nitrogen compound metabolic process;nucleobase-containing compound metabolic process;primary metabolic process;regulation of transport;RNA metabolic process;RNA processing;RNA splicing	cell part;cell projection;cytoplasm;extracellular organelle;intracellular non-membrane-bounded organelle;intracellular organelle;macromolecular complex;membrane;nucleoplasm;organelle;protein complex;ribonucleoprotein complex;spliceosomal complex;vesicle	Spliceosome	KH_1;ROKNT	AACATTC,MIR-409-3P;ACAGGGT,MIR-10A,MIR-10B;ACATTCC,MIR-1,MIR-206;ACCATTT,MIR-522;AGCTCCT,MIR-28;ATAAGCT,MIR-21;BENPORATH_SOX2_TARGETS;BIDUS_METASTASIS_UP;BLALOCK_ALZHEIMERS_DISEASE_DN;CAGTATT,MIR-200B,MIR-200C,MIR-429;CASORELLI_ACUTE_PROMYELOCYTIC_LEUKEMIA_DN;chr9q21;CTTTGT_V$LEF1_Q2;CTTTGTA,MIR-524;CYTOPLASM;DIAZ_CHRONIC_MEYLOGENOUS_LEUKEMIA_UP;FLECHNER_BIOPSY_KIDNEY_TRANSPLANT_OK_VS_DONOR_UP;GA…
24.1323	23.6658	23.198	24.2291	20.7521	20.3279	19.9521	20.5411	20.6259	20.3237	22.1632	20.1734	S	4	___3	+		2G12_353	0.924506	8.71624e-09	73.993	70.182	922	4.62477	3.413	11.6815	0.383215	0.428242	0.877843	0.00791665	0.702885	2.37262e-05	0.413795	A0A8C2LLU2;G3H6L8;H7BX26;Q6A065;A0A0A6YXK7	A0A8C2LLU2	Centrosomal protein of 170 kDa	Cep170	KTDEGPDTPSYNRDNSISPESDVDTASTISL	2332	UID17689	17689	5437
22.1067	22.0417	22.0222	22.1666	22.7424	22.6273	22.5882	22.7539	23.215	23.4114	23.1372	23.2146	S	2	___1	+	+	2G12_353;353_TM_353	0.999917	1.94767e-08	171.36	120.55	343	4.52721	-0.593672	-11.2355	3.66165	0.56661	7.90138	0.00792848	0.0480456	2.97021e-05	0.000217949	G3HVM3;Q91Y25;A0A0N4SV74;A0A0N4SUJ0;Q6PGL7	G3HVM3	WASH complex subunit FAM21	Fam21,Washc2	EDILFPPPKLTDEDFSPFGSRGGLFSGQGLF	6079	UID6076	6076	3101			cell part;cytoplasmic part;intracellular part;macromolecular complex;protein complex;WASH complex		cell part;macromolecular complex;protein complex		CAP-ZIP_m
22.5972	22.774	22.9322	22.7913	21.4458	21.4178	20.9834	21.087	22.6549	22.6466	23.4748	21.5106	S	2	___2	+		2G12_353	0.999993	0.00126066	70.488	57.492	679	4.56005	1.54021	11.3838	1.72275	1.33822	3.18589	0.00792848	0.355009	2.75389e-05	0.0189344	A0A061HU27;B9EJX5;Q8C176	A0A061HU27	Transcription initiation factor TFIID subunit 2	Taf2	FSSPASGRSVRSPSLSD______________	15	UID7694	7694	5322		binding;nucleic acid binding;RNA binding;translation factor activity, nucleic acid binding;translation initiation factor activity
25.4273	25.4461	25.7466	25.5522	26.4787	26.5047	26.3719	26.561	26.6407	26.2086	27.0124	26.6557	S	2	___1	+		2G12_353	1	2.40614e-117	247.39	136.72	282	4.52894	-0.936039	-11.2432	0.388747	0.150292	0.888337	0.00792848	0.699679	2.95843e-05	0.408558	G3GYX2;A0A8C2MHD0;A0A8C2MFF6	G3GYX2	Nucleolar protein 58	Nop58	KKKKDKKKHIKEEPLSDEEPCTSTAIPSPEK	3904	UID3905	3905	1202;1203;2127;2128;2550							Nop
24.383	24.3755	24.312	24.4473	25.3619	25.4126	25.1	25.165	24.7423	24.5651	25.8306	25.7605	S	3	___1	+		2G12_353	1	5.56223e-05	125.75	115.83	618	4.46478	-0.880461	-10.9583	0.0358168	-0.0352745	-0.103633	0.00858211	0.971046	3.42942e-05	0.920838	A0A8C2M783;A0A8C2MAD9;G3HMU3;A0A8C2M3Y0;A0A8C2MAF9;E9QKA4;A2A8V8;A2A8V9;E9PUK6;Q52KI8;F6UK16	A0A8C2M783	Serine/arginine repetitive matrix protein 1	Srrm1	QRRYSPSPPPKRRTASPPPPPKRRASPSPPP	3373	UID3374	3374	4103;5413;5414
22.7084	22.6229	23.1381	23.0277	20.4409	21.2649	20.8732	20.8452	21.2532	21.0278	20.9616	20.9722	S	2	___2	+		2G12_353	0.99992	0.00329766	57.802	48.444	848	4.15169	2.0182	9.66014	0.497562	0.197672	1.08886	0.016057	0.634085	7.05193e-05	0.318008	G3HRJ2;A0A8C2MBX8;Z4YJL4;B9EKJ7;P58871;A0A571BEG9	G3HRJ2	182 kDa tankyrase-1-binding protein	Tnks1bp1	SHDKELQDQEFGKRDSLGSFSTRNASLQDWE	3638	UID11317	11317	975;3868
25.3204	24.5193	23.391	24.5298	20.7143	20.5899	20.5672	20.5503	20.4071	19.9324	20.6988	21.5976	S	3	___3	+		2G12_353	0.983553	2.40009e-27	107.96	102.45	98	4.14156	3.8347	9.62054	0.0534521	0.053556	0.151966	0.016057	0.95999	7.21844e-05	0.884195	E9QAS4;G3GUN0;Q6PDQ2;Q3ULG0;Q3V265	E9QAS4	Chromodomain-helicase-DNA-binding protein 4	Chd4	PEFVEEEEEVALRSDSEGSDYTPGKKKKKKL	5450	UID20803	20803	2508	ATP-dependent chromatin remodeling;biological regulation;cellular component assembly;cellular component assembly at cellular level;cellular component organization;cellular component organization at cellular level;cellular component organization or biogenesis;cellular component organization or biogenesis at cellular level;cellular process;chromatin modification;chromatin organization;chromatin rem…	adenyl nucleotide binding;adenyl ribonucleotide binding;ATP binding;ATPase activity;ATPase activity, coupled;ATP-dependent helicase activity;binding;catalytic activity;cation binding;DNA binding;helicase activity;hydrolase activity;hydrolase activity, acting on acid anhydrides;hydrolase activity, acting on acid anhydrides, in phosphorus-containing anhydrides;ion binding;metal ion binding;nucleic …	cell part;centrosome;chromatin;chromatin remodeling complex;chromosomal part;cytoplasm;cytoplasmic part;cytoskeletal part;histone deacetylase complex;intracellular membrane-bounded organelle;intracellular non-membrane-bounded organelle;intracellular organelle;intracellular organelle part;intracellular part;macromolecular complex;membrane;membrane-bounded organelle;microtubule organizing center;no…	biological regulation;cellular component assembly;cellular component organization;cellular process;chromatin modification;chromatin organization;chromosome organization;cytoskeleton organization;organelle assembly;organelle organization	cell part;centrosome;chromatin remodeling complex;cytoplasm;intracellular membrane-bounded organelle;intracellular non-membrane-bounded organelle;intracellular organelle;macromolecular complex;membrane;microtubule organizing center;nucleoplasm;nucleus;organelle;protein complex;transcriptional repressor complex		CHDCT2;CHDNT;Chromo;DUF1086;DUF1087;Helicase_C;PHD;SNF2_N	AAACCAC,MIR-140;AAGWWRNYGGC_UNKNOWN;ATP_DEPENDENT_DNA_HELICASE_ACTIVITY;ATP_DEPENDENT_HELICASE_ACTIVITY;ATPASE_ACTIVITY;ATPASE_ACTIVITY_COUPLED;BIOPOLYMER_METABOLIC_PROCESS;BOYLAN_MULTIPLE_MYELOMA_D_UP;CACGTG_V$MYC_Q2;CAFFAREL_RESPONSE_TO_THC_8HR_3_DN;CAGCTG_V$AP4_Q5;CATION_BINDING;CCTNTMAGA_UNKNOWN;chr12p13;CTACCTC,LET-7A,LET-7B,LET-7C,LET-7D,LET-7E,LET-7F,MIR-98,LET-7G,LET-7I;CTGTTAC,MIR-194;CT…
23.4659	23.3941	23.6618	23.6891	24.5224	24.2498	24.425	24.354	25.4212	25.1627	25.5586	25.3976	S	2	___2	+	+	2G12_353;353_TM_353	0.999778	4.46835e-05	119.02	96.869	735	3.9829	-0.835066	-9.01919	4.2233	0.997223	9.94414	0.0170448	0.0273702	0.000104015	5.9799251861916E-05	A0A8C2MCK2;A0A8C2MEK4;G3HFV1;Z4YJT3;Q6ZQ58;Q3UU34	A0A8C2MCK2	La-related protein 1	Larp1	ANKLFGAPEPSTIARSLPTTVPESPNYRNAR	3718	UID11397	11397	4743
23.4659	23.3941	23.6618	23.6891	24.5224	24.2498	24.425	24.354	25.4212	25.1627	25.5586	25.3976	S	2	___2	+	+	2G12_353;353_TM_353	0.999988	4.46835e-05	119.02	96.869	743	3.9829	-0.835066	-9.01919	4.2233	0.997223	9.94414	0.0170448	0.0273702	0.000104015	5.9799251861916E-05	A0A8C2MCK2;A0A8C2MEK4;G3HFV1;Z4YJT3;Q6ZQ58;Q3UU34	A0A8C2MCK2	La-related protein 1	Larp1	EPSTIARSLPTTVPESPNYRNARTPRTPRTP	3719	UID11398	11398	4743
22.3635	22.445	22.1087	21.8795	20.3199	20.132	19.3908	20.1715	22.2134	21.8795	21.5035	21.564	S	2	___1	+		2G12_353	1	6.97509e-07	114.7	93.871	147	3.9711	2.19564	8.9758	3.28773	1.78659	6.74988	0.0170448	0.0705414	0.000106881	0.000515549	A0A8C2M8E4;Q3URF1;Q3TY32;Q3TA13;Q3U336;E9Q3E2;Q8CC35;Q3TBE2	A0A8C2M8E4	Synaptopodin	Synpo	YSEEASLLRHLEKVASEEEEVPLVVYLKENA	3443	UID3444	3444	5826
22.5972	22.774	22.9322	22.7913	20.6956	20.7946	19.8482	20.8398	22.6549	22.6466	23.4748	20.2627	S	2	___2	+		2G12_353	0.999885	0.00826008	55.401	49.107	677	4.01532	2.22916	9.13926	1.23989	1.71521	2.34362	0.0170448	0.467057	9.65347e-05	0.0575582	A0A061HU27;B9EJX5;Q8C176	A0A061HU27	Transcription initiation factor TFIID subunit 2	Taf2	FAFSSPASGRSVRSPSLSD____________	14	UID7693	7693	5322		binding;nucleic acid binding;RNA binding;translation factor activity, nucleic acid binding;translation initiation factor activity
22.7084	22.6229	23.1381	23.0277	21.1431	20.2531	20.8732	20.461	21.2532	21.0278	20.9616	20.9722	S	2	___2	+		2G12_353	0.995797	0.00521711	57.802	48.444	851	4.05915	2.19167	9.30388	0.885847	0.371145	1.75348	0.0170448	0.514971	8.72676e-05	0.130063	G3HRJ2;A0A8C2MBX8;Z4YJL4;B9EKJ7;P58871;A0A571BEG9	G3HRJ2	182 kDa tankyrase-1-binding protein	Tnks1bp1	KELQDQEFGKRDSLGSFSTRNASLQDWEFEK	3639	UID11318	11318	975;3868
25.3204	24.5193	23.391	24.5298	20.624	20.6677	20.5776	20.0872	20.3764	20.6786	20.575	21.5976	S	3	___3	+		2G12_353	0.995758	2.40009e-27	107.96	102.45	96	4.09063	3.95101	9.42373	0.475824	0.317796	1.04959	0.0170448	0.645963	8.11656e-05	0.334331	E9QAS4;G3GUN0;Q6PDQ2;Q3ULG0;Q3V265	E9QAS4	Chromodomain-helicase-DNA-binding protein 4	Chd4	EGPEFVEEEEEVALRSDSEGSDYTPGKKKKK	5449	UID20802	20802	2508	ATP-dependent chromatin remodeling;biological regulation;cellular component assembly;cellular component assembly at cellular level;cellular component organization;cellular component organization at cellular level;cellular component organization or biogenesis;cellular component organization or biogenesis at cellular level;cellular process;chromatin modification;chromatin organization;chromatin rem…	adenyl nucleotide binding;adenyl ribonucleotide binding;ATP binding;ATPase activity;ATPase activity, coupled;ATP-dependent helicase activity;binding;catalytic activity;cation binding;DNA binding;helicase activity;hydrolase activity;hydrolase activity, acting on acid anhydrides;hydrolase activity, acting on acid anhydrides, in phosphorus-containing anhydrides;ion binding;metal ion binding;nucleic …	cell part;centrosome;chromatin;chromatin remodeling complex;chromosomal part;cytoplasm;cytoplasmic part;cytoskeletal part;histone deacetylase complex;intracellular membrane-bounded organelle;intracellular non-membrane-bounded organelle;intracellular organelle;intracellular organelle part;intracellular part;macromolecular complex;membrane;membrane-bounded organelle;microtubule organizing center;no…	biological regulation;cellular component assembly;cellular component organization;cellular process;chromatin modification;chromatin organization;chromosome organization;cytoskeleton organization;organelle assembly;organelle organization	cell part;centrosome;chromatin remodeling complex;cytoplasm;intracellular membrane-bounded organelle;intracellular non-membrane-bounded organelle;intracellular organelle;macromolecular complex;membrane;microtubule organizing center;nucleoplasm;nucleus;organelle;protein complex;transcriptional repressor complex		CHDCT2;CHDNT;Chromo;DUF1086;DUF1087;Helicase_C;PHD;SNF2_N	AAACCAC,MIR-140;AAGWWRNYGGC_UNKNOWN;ATP_DEPENDENT_DNA_HELICASE_ACTIVITY;ATP_DEPENDENT_HELICASE_ACTIVITY;ATPASE_ACTIVITY;ATPASE_ACTIVITY_COUPLED;BIOPOLYMER_METABOLIC_PROCESS;BOYLAN_MULTIPLE_MYELOMA_D_UP;CACGTG_V$MYC_Q2;CAFFAREL_RESPONSE_TO_THC_8HR_3_DN;CAGCTG_V$AP4_Q5;CATION_BINDING;CCTNTMAGA_UNKNOWN;chr12p13;CTACCTC,LET-7A,LET-7B,LET-7C,LET-7D,LET-7E,LET-7F,MIR-98,LET-7G,LET-7I;CTGTTAC,MIR-194;CT…
24.1323	23.6658	23.198	24.2291	21.438	20.4758	20.2479	20.603	19.9488	20.6162	22.1632	20.6079	S	4	___3	+		2G12_353	0.978844	8.71624e-09	73.993	70.182	924	3.93954	3.11512	8.86071	0.0974077	0.142822	0.266081	0.0170448	0.922807	0.000114938	0.799084	A0A8C2LLU2;G3H6L8;H7BX26;Q6A065;A0A0A6YXK7	A0A8C2LLU2	Centrosomal protein of 170 kDa	Cep170	DEGPDTPSYNRDNSISPESDVDTASTISLVT	2333	UID17690	17690	5437
23.296	23.5641	23.2802	23.9108	20.5896	21.0224	21.0905	19.8737	20.8278	20.167	21.6145	20.7449	S	3	___2	+		2G12_353	0.937532	2.26822e-32	126.19	102.15	13	3.99605	2.8687	9.06771	NaN	0	NaN	0.0170448	NaN	0.000100914	NaN	G3I593;A0A8C2M446	G3I593	WD repeat domain 55(Wdr55)	Wdr55	___MDPKCEENPTEDSSNEEDLDSTKAPRIR	3181	UID10860	10860	642;643							WD40
23.296	23.5641	23.2802	23.9108	20.8187	20.9765	20.8371	19.7139	19.5956	20.3501	20.6009	21.2022	S	3	___2	+		2G12_353	0.937548	1.05706e-09	82.486	75.455	14	3.95494	2.92624	8.91672	NaN	0	NaN	0.0170448	NaN	0.000110932	NaN	G3I593;A0A8C2M446	G3I593	WD repeat domain 55(Wdr55)	Wdr55	__MDPKCEENPTEDSSNEEDLDSTKAPRIRD	3182	UID10861	10861	642;643							WD40
22.3985	22.5562	22.8152	22.8595	20.2136	20.6734	21.2045	20.4622	22.031	22.333	20.7928	20.8502	S	3	___2	+		2G12_353	0.853217	6.3406e-15	96.887	85.368	16	3.83953	2.0189	8.5045	0.984794	0.86331	1.91793	0.020692	0.511716	0.000144699	0.103563	A0A061I7F6;G3I653;A0A8C2LY27	A0A061I7F6	TSC22 domain family protein 4	Tsc22d4	MVEKEKGEDKVASIDSRPSSPALYFDASLAH	577	UID8256	8256	5828		nucleic acid binding transcription factor activity;sequence-specific DNA binding transcription factor activity					TSC22
24.1704	24.0768	24.2704	24.0003	24.7882	24.865	24.6447	24.8835	24.3183	24.2062	24.5499	24.7561	S	3	___1	+		2G12_353	1	1.92635e-05	146.79	98.133	9	3.79389	-0.665821	-8.34611	1.34361	-0.337697	-2.51929	0.0214526	0.444126	0.000160734	0.0453304	A0A8C2L943;A0A8C2LA35;A0A8C2L7V6	A0A8C2L943	septin 11(Septin11)	Septin11	_______MAVAVGRQSNEELRNLSLSGHVGF	1889	UID1890	1890	591
23.1155	22.7185	22.576	22.2486	20.905	20.9826	20.3278	20.6679	20.1184	21.9014	20.4979	20.5704	S	2	___1	+		2G12_353	0.999808	8.48247e-23	145.05	130.01	206	3.80162	1.94379	8.37274	0.0428241	0.051198	0.123032	0.0214526	0.966246	0.000157899	0.9061	G3HXI0;A0A061IK06;Q3TKY6	G3HXI0	Peptidyl-prolyl cis-trans isomerase CWC27 homolog	Cwc27	IKKLKPKGTKNFSLLSFGEEAEEEEEEVNRV	6122	UID6119	6119	3317	cellular macromolecule metabolic process;cellular metabolic process;cellular process;cellular protein metabolic process;macromolecule metabolic process;metabolic process;primary metabolic process;protein folding;protein metabolic process	catalytic activity;cis-trans isomerase activity;isomerase activity;peptidyl-prolyl cis-trans isomerase activity		cellular metabolic process;cellular process;macromolecule metabolic process;metabolic process;primary metabolic process;protein folding;protein metabolic process			Pro_isomerase
26.2572	26.3638	25.9504	25.7531	27.3807	27.39	27.4829	27.8429	27.4345	27.4667	27.8427	27.9002	S	3	___1	+		2G12_353	1	1.17233e-75	237.22	207.73	135	3.73224	-1.44299	-8.13618	0.361808	0.136919	0.836913	0.0239272	0.7187	0.000185251	0.434702	B7ZD61;E9Q8F0;Q3UXT6;Q3U313;G3HAR7;A0A8C2M6K8;Q8VH51;B7ZD63	B7ZD61	RNA-binding protein 39	Rbm39	LRRRSRSKSPFRKDKSPVREPIDNLTPEERD	3292	UID3293	3293	838;4923	biosynthetic process;cellular biosynthetic process;cellular macromolecule biosynthetic process;cellular macromolecule metabolic process;cellular metabolic process;cellular nitrogen compound metabolic process;cellular process;macromolecule biosynthetic process;macromolecule metabolic process;metabolic process;mRNA metabolic process;mRNA processing;nitrogen compound metabolic process;nucleic acid m…	binding;nucleotide binding;protein binding transcription factor activity;transcription coactivator activity;transcription cofactor activity;transcription factor binding transcription factor activity	cell part;cytoplasmic part;cytoskeletal part;cytoskeleton;intracellular membrane-bounded organelle;intracellular non-membrane-bounded organelle;intracellular organelle;intracellular organelle part;intracellular part;membrane-bounded organelle;microtubule cytoskeleton;microtubule organizing center;non-membrane-bounded organelle;nuclear part;nucleoplasm;nucleus;organelle;organelle part	biosynthetic process;cellular metabolic process;cellular nitrogen compound metabolic process;cellular process;macromolecule metabolic process;metabolic process;mRNA metabolic process;mRNA processing;nitrogen compound metabolic process;nucleobase-containing compound metabolic process;primary metabolic process;RNA metabolic process;RNA processing	cell part;cytoskeleton;intracellular membrane-bounded organelle;intracellular non-membrane-bounded organelle;intracellular organelle;microtubule organizing center;nucleoplasm;nucleus;organelle		RRM_1	AAAYWAACM_V$HFH4_01;ATGCAGT,MIR-217;ATGTTAA,MIR-302C;ATGTTTC,MIR-494;BASAKI_YBX1_TARGETS_DN;BENPORATH_MYC_MAX_TARGETS;BENPORATH_NANOG_TARGETS;BENPORATH_SOX2_TARGETS;BURTON_ADIPOGENESIS_11;BUYTAERT_PHOTODYNAMIC_THERAPY_STRESS_UP;CATTGTYY_V$SOX9_B1;CCAWNWWNNNGGC_UNKNOWN;CHANDRAN_METASTASIS_UP;CHEN_HOXA5_TARGETS_9HR_UP;CHICAS_RB1_TARGETS_LOW_SERUM;CHICAS_RB1_TARGETS_SENESCENT;chr20q11;CTACTGT,MIR-19…
23.7907	23.7338	23.8725	23.7314	24.2686	24.1963	24.2986	24.4614	23.9128	24.0779	24.8388	24.8056	S	2	___1	+		2G12_353	0.999936	5.55615e-12	178.67	156.92	501	3.70833	-0.524125	-8.05599	0.159208	0.102559	0.414247	0.0244916	0.861031	0.000195737	0.693095	G3HCX7	G3HCX7	phenylalanyl-tRNA synthetase subunit alpha(Farsa)	Farsa	MVYDSPVCRLDTEPRSPQTQEAA________	5860	UID5857	5857	2761	amine metabolic process;amino acid activation;carboxylic acid metabolic process;cellular amine metabolic process;cellular amino acid metabolic process;cellular ketone metabolic process;cellular macromolecule metabolic process;cellular metabolic process;cellular nitrogen compound metabolic process;cellular process;macromolecule metabolic process;metabolic process;ncRNA metabolic process;nitrogen c…	adenyl nucleotide binding;adenyl ribonucleotide binding;aminoacyl-tRNA ligase activity;ATP binding;binding;catalytic activity;ligase activity;ligase activity, forming aminoacyl-tRNA and related compounds;ligase activity, forming carbon-oxygen bonds;nucleic acid binding;nucleotide binding;phenylalanine-tRNA ligase activity;purine nucleotide binding;purine ribonucleoside triphosphate binding;purine…	cell part;cytoplasm;intracellular part	amine metabolic process;cellular amino acid metabolic process;cellular ketone metabolic process;cellular metabolic process;cellular nitrogen compound metabolic process;cellular process;macromolecule metabolic process;metabolic process;nitrogen compound metabolic process;nucleobase-containing compound metabolic process;organic acid metabolic process;primary metabolic process;RNA metabolic process;…	cell part;cytoplasm		HTH_11;tRNA-synt_2d
23.2541	23.6246	22.8684	22.9201	21.2468	20.7564	19.8976	20.2078	20.2118	20.0977	20.7427	21.4814	S	3	___2	+		2G12_353	0.998706	5.25303e-33	139.26	125.38	209	3.57812	2.63962	7.63101	NaN	0	NaN	0.0320521	NaN	0.000264165	NaN	A0A1L1SSC9	A0A1L1SSC9	nuclear factor related to kappa B binding protein(Nfrkb)	Nfrkb	KVLREVKEECGDTALSSDEEATLDLQEKFSF	1548	UID9227	9227	1171;1564
21.076	21.4168	20.5668	20.7286	22.7926	22.3526	22.9929	23.1032	23.7284	23.4633	24.2497	24.1184	S	2	___1	+		2G12_353	0.986289	0.000385542	127.78	119.05	295	3.50841	-1.8633	-7.41131	2.34563	1.07961	4.41151	0.0346678	0.207125	0.000310164	0.00451203	A0A8C2N0P0;A0A8C2MSY3;A0A8C2QMF8;G3H3D9;Q3TSE2;E9Q026;Q7TPS5	A0A8C2N0P0	C2 domain-containing protein 5	C2cd5	SSGPSTPLKNQTYSFSPSKSYSRQSSSSDTD	4484	UID4485	4485	3440
22.4299	22.7511	22.8308	22.6619	23.4595	23.287	23.4043	23.5283	23.3596	23.1971	23.45	23.3479	S	2	___1	+		2G12_353	0.870133	9.39046e-08	136.01	121.32	532	3.52787	-0.751328	-7.47211	0.509148	-0.0811386	-1.10964	0.0346678	0.627496	0.000296572	0.309636	G3HYU3;A0A061IR78;A0A061IQH4	G3HYU3	tight junction associated protein 1(Tjap1)	Tjap1	RSPKRMGVHHLHRKDSLTQAQEQGTLLS___	1367	UID1368	1368	979;2486			cell junction;cell-cell junction;occluding junction;tight junction				Pilt
21.4305	20.839	20.4516	20.5877	22.5328	22.4335	22.3696	22.6669	22.1024	22.18	23.1108	23.0792	S	2	___1	+		2G12_353	1	0.000970241	88.155	51.471	359	3.50627	-1.67353	-7.40464	0.159157	0.117356	0.414132	0.0346678	0.861031	0.000311699	0.693174	A0A061IE51;A0A061ID90;A0A061I9J6;A0A8C2M308;A0A061IGB2;G3H3N8;A0A8C2LXE7;A0A061IAN7;A0A8C2LX34	A0A061IE51	WW domain containing adaptor with coiled-coil	Wac	PQPVTADKQQGHEPVSPRSLQRLSSQRSPSP	673	UID674	674	3734							WW
22.6493	22.7891	23.438	23.1697	24.8613	24.9343	24.302	24.6585	23.585	23.7358	24.8477	24.9899	S	2	___1	+		2G12_353	0.99912	1.07864e-141	274.6	246.81	386	3.48281	-1.67751	-7.33198	0.458765	-0.399436	-1.01853	0.0356026	0.654851	0.000328995	0.347724	G3HCS8	G3HCS8	nucleolar protein 11(Nol11)	Nol11	GSYSAEQSRTLRRKKSETNLQAEVPGSKQLL	5846	UID5843	5843	2565;2641;4483			cell part;intracellular membrane-bounded organelle;intracellular organelle;intracellular part;membrane-bounded organelle;nucleus;organelle		cell part;intracellular membrane-bounded organelle;intracellular organelle;nucleus;organelle		NUC205
24.2518	24.2471	23.8398	23.8967	23.3151	23.1565	23.0328	23.1391	20.1648	19.9539	20.5758	20.9374	S	3	___3	+	+	2G12_353;353_TM_353	1	1.04151e-43	141.83	130.82	1537	3.43368	0.897994	7.18167	4.72673	-2.75289	-12.1652	0.0360947	0.0273575	0.0003684	1.87614315406569E-05	G3H6A7;A0A0R4J170;A0A8C2QJL0;Q3TKT4;Q8R569;Q8R0K1;Q3UI73	G3H6A7	Transcription activator BRG1	Smarca4	SVFTSVRQKIEKEDDSEGEESEEEEEGEEEG	1513	UID16870	16870	2248;3686	ATP-dependent chromatin remodeling;biological regulation;cellular component organization;cellular component organization at cellular level;cellular component organization or biogenesis;cellular component organization or biogenesis at cellular level;cellular process;chromatin modification;chromatin organization;chromatin remodeling;chromosome organization;organelle organization;regulation of biolo…	adenyl nucleotide binding;adenyl ribonucleotide binding;ATP binding;ATPase activity;binding;catalytic activity;DNA binding;hydrolase activity;hydrolase activity, acting on acid anhydrides;hydrolase activity, acting on acid anhydrides, in phosphorus-containing anhydrides;nucleic acid binding;nucleoside-triphosphatase activity;nucleotide binding;purine nucleotide binding;purine ribonucleoside triph…	cell part;chromatin remodeling complex;intracellular organelle part;intracellular part;macromolecular complex;nuclear part;organelle part;protein complex;SWI/SNF complex;SWI/SNF-type complex	biological regulation;cellular component organization;cellular process;chromatin modification;chromatin organization;chromosome organization;organelle organization	cell part;chromatin remodeling complex;macromolecular complex;protein complex		BRK;Bromodomain;Helicase_C;HSA;QLQ;SnAC;SNF2_N
24.2518	24.2471	23.8398	23.8967	23.3151	23.1565	23.0328	23.1391	20.2852	20.4003	20.0918	20.9659	S	3	___3	+	+	2G12_353;353_TM_353	1	1.04151e-43	141.83	130.82	1542	3.43368	0.897994	7.18167	5.05599	-2.72507	-13.858	0.0360947	0.0273575	0.0003684	8.79051572671441E-06	G3H6A7;A0A0R4J170;A0A8C2QJL0;Q3TKT4;Q8R569;Q8R0K1;Q3UI73	G3H6A7	Transcription activator BRG1	Smarca4	VRQKIEKEDDSEGEESEEEEEGEEEGSESES	1514	UID16871	16871	2248;3686	ATP-dependent chromatin remodeling;biological regulation;cellular component organization;cellular component organization at cellular level;cellular component organization or biogenesis;cellular component organization or biogenesis at cellular level;cellular process;chromatin modification;chromatin organization;chromatin remodeling;chromosome organization;organelle organization;regulation of biolo…	adenyl nucleotide binding;adenyl ribonucleotide binding;ATP binding;ATPase activity;binding;catalytic activity;DNA binding;hydrolase activity;hydrolase activity, acting on acid anhydrides;hydrolase activity, acting on acid anhydrides, in phosphorus-containing anhydrides;nucleic acid binding;nucleoside-triphosphatase activity;nucleotide binding;purine nucleotide binding;purine ribonucleoside triph…	cell part;chromatin remodeling complex;intracellular organelle part;intracellular part;macromolecular complex;nuclear part;organelle part;protein complex;SWI/SNF complex;SWI/SNF-type complex	biological regulation;cellular component organization;cellular process;chromatin modification;chromatin organization;chromosome organization;organelle organization	cell part;chromatin remodeling complex;macromolecular complex;protein complex		BRK;Bromodomain;Helicase_C;HSA;QLQ;SnAC;SNF2_N
24.2518	24.2471	23.8398	23.8967	23.3151	23.1565	23.0328	23.1391	19.9054	20.2058	21.7617	20.5367	S	3	___3	+		2G12_353	0.957834	1.04151e-43	141.83	130.82	1553	3.43368	0.897994	7.18167	3.097	-2.55845	-6.21701	0.0360947	0.0857777	0.0003684	0.000799842	G3H6A7;A0A0R4J170;A0A8C2QJL0;Q3TKT4;Q8R569;Q8R0K1;Q3UI73	G3H6A7	Transcription activator BRG1	Smarca4	EGEESEEEEEGEEEGSESESRSVKVKIKLGR	1515	UID16872	16872	2248;3686	ATP-dependent chromatin remodeling;biological regulation;cellular component organization;cellular component organization at cellular level;cellular component organization or biogenesis;cellular component organization or biogenesis at cellular level;cellular process;chromatin modification;chromatin organization;chromatin remodeling;chromosome organization;organelle organization;regulation of biolo…	adenyl nucleotide binding;adenyl ribonucleotide binding;ATP binding;ATPase activity;binding;catalytic activity;DNA binding;hydrolase activity;hydrolase activity, acting on acid anhydrides;hydrolase activity, acting on acid anhydrides, in phosphorus-containing anhydrides;nucleic acid binding;nucleoside-triphosphatase activity;nucleotide binding;purine nucleotide binding;purine ribonucleoside triph…	cell part;chromatin remodeling complex;intracellular organelle part;intracellular part;macromolecular complex;nuclear part;organelle part;protein complex;SWI/SNF complex;SWI/SNF-type complex	biological regulation;cellular component organization;cellular process;chromatin modification;chromatin organization;chromosome organization;organelle organization	cell part;chromatin remodeling complex;macromolecular complex;protein complex		BRK;Bromodomain;Helicase_C;HSA;QLQ;SnAC;SNF2_N
23.1419	23.072	22.8206	22.7856	24.286	24.0779	23.9384	23.732	24.3352	24.0732	25.0498	24.777	S	2	___1	+		2G12_353	0.999984	2.07141e-155	267.81	267.81	15	3.43227	-1.05355	-7.17738	1.16563	0.550204	2.21899	0.0360947	0.477904	0.000369601	0.0682928	Q99K70;A0A3L7I8K9	Q99K70	Ras-related GTP-binding protein C	Rragc	_MSLQYGAEETPLAGSYGAADSFPKDFGYGV	1794	UID1795	1795	4748	biological regulation;cell communication;cellular process;cellular response to acid;cellular response to amine stimulus;cellular response to amino acid stimulus;cellular response to chemical stimulus;cellular response to endogenous stimulus;cellular response to external stimulus;cellular response to extracellular stimulus;cellular response to nutrient levels;cellular response to organic nitrogen;…	binding;catalytic activity;GDP binding;GTP binding;GTPase activity;guanyl nucleotide binding;guanyl ribonucleotide binding;hydrolase activity;hydrolase activity, acting on acid anhydrides;hydrolase activity, acting on acid anhydrides, in phosphorus-containing anhydrides;nucleoside-triphosphatase activity;nucleotide binding;protein binding;protein dimerization activity;protein heterodimerization a…	cell part;cytoplasm;cytoplasmic part;EGO complex;intracellular membrane-bounded organelle;intracellular organelle;intracellular organelle part;intracellular part;lysosome;lytic vacuole;macromolecular complex;membrane part;membrane-bounded organelle;nuclear part;nucleoplasm;nucleus;organelle;organelle part;protein complex;vacuolar part;vacuole	biological regulation;cell communication;cellular process;metabolic process;response to chemical stimulus;response to endogenous stimulus;response to external stimulus;response to extracellular stimulus;response to starvation;response to stimulus;response to stress	cell part;cytoplasm;intracellular membrane-bounded organelle;intracellular organelle;lysosome;macromolecular complex;nucleoplasm;nucleus;organelle;protein complex;vacuole		Gtr1_RagA	BERENJENO_TRANSFORMED_BY_RHOA_DN;BLALOCK_ALZHEIMERS_DISEASE_UP;BLUM_RESPONSE_TO_SALIRASIB_UP;BOHN_PRIMARY_IMMUNODEFICIENCY_SYNDROM_DN;BUYTAERT_PHOTODYNAMIC_THERAPY_STRESS_UP;CACGTG_V$MYC_Q2;CAGGGTC,MIR-504;CAGGTG_V$E12_Q6;CHOI_ATL_STAGE_PREDICTOR;chr1p34;CYTOPLASM;DOUGLAS_BMI1_TARGETS_DN;FORTSCHEGGER_PHF8_TARGETS_DN;GABRIELY_MIR21_TARGETS;GARGALOVIC_RESPONSE_TO_OXIDIZED_PHOSPHOLIPIDS_TURQUOISE_UP…
25.3204	24.5193	23.391	24.5298	21.4608	21.356	20.8107	20.2241	20.4278	20.417	20.0698	21.5976	S	4	___3	+		2G12_353	0.966127	2.40009e-27	107.96	102.45	101	3.41357	3.47723	7.12087	0.324164	-0.33485	-0.76358	0.0367855	0.745608	0.000385862	0.474063	E9QAS4;G3GUN0;Q6PDQ2;Q3ULG0;Q3V265	E9QAS4	Chromodomain-helicase-DNA-binding protein 4	Chd4	VEEEEEVALRSDSEGSDYTPGKKKKKKLGPK	5451	UID20804	20804	2508	ATP-dependent chromatin remodeling;biological regulation;cellular component assembly;cellular component assembly at cellular level;cellular component organization;cellular component organization at cellular level;cellular component organization or biogenesis;cellular component organization or biogenesis at cellular level;cellular process;chromatin modification;chromatin organization;chromatin rem…	adenyl nucleotide binding;adenyl ribonucleotide binding;ATP binding;ATPase activity;ATPase activity, coupled;ATP-dependent helicase activity;binding;catalytic activity;cation binding;DNA binding;helicase activity;hydrolase activity;hydrolase activity, acting on acid anhydrides;hydrolase activity, acting on acid anhydrides, in phosphorus-containing anhydrides;ion binding;metal ion binding;nucleic …	cell part;centrosome;chromatin;chromatin remodeling complex;chromosomal part;cytoplasm;cytoplasmic part;cytoskeletal part;histone deacetylase complex;intracellular membrane-bounded organelle;intracellular non-membrane-bounded organelle;intracellular organelle;intracellular organelle part;intracellular part;macromolecular complex;membrane;membrane-bounded organelle;microtubule organizing center;no…	biological regulation;cellular component assembly;cellular component organization;cellular process;chromatin modification;chromatin organization;chromosome organization;cytoskeleton organization;organelle assembly;organelle organization	cell part;centrosome;chromatin remodeling complex;cytoplasm;intracellular membrane-bounded organelle;intracellular non-membrane-bounded organelle;intracellular organelle;macromolecular complex;membrane;microtubule organizing center;nucleoplasm;nucleus;organelle;protein complex;transcriptional repressor complex		CHDCT2;CHDNT;Chromo;DUF1086;DUF1087;Helicase_C;PHD;SNF2_N	AAACCAC,MIR-140;AAGWWRNYGGC_UNKNOWN;ATP_DEPENDENT_DNA_HELICASE_ACTIVITY;ATP_DEPENDENT_HELICASE_ACTIVITY;ATPASE_ACTIVITY;ATPASE_ACTIVITY_COUPLED;BIOPOLYMER_METABOLIC_PROCESS;BOYLAN_MULTIPLE_MYELOMA_D_UP;CACGTG_V$MYC_Q2;CAFFAREL_RESPONSE_TO_THC_8HR_3_DN;CAGCTG_V$AP4_Q5;CATION_BINDING;CCTNTMAGA_UNKNOWN;chr12p13;CTACCTC,LET-7A,LET-7B,LET-7C,LET-7D,LET-7E,LET-7F,MIR-98,LET-7G,LET-7I;CTGTTAC,MIR-194;CT…
23.4977	23.6137	23.2492	23.5321	24.0121	24.0206	24.0207	24.1308	19.7624	21.7693	22.7784	22.992	S	3	___1	+		2G12_353	1	2.64942e-07	145.52	113.65	81	3.3265	-0.572901	-6.86249	1.62431	-2.22054	-3.00833	0.0421254	0.379622	0.000471516	0.0237515	G3HPY5;Q3TIX9	G3HPY5	U4/U6.U5 tri-snRNP-associated protein 2	Usp39	PPAVRVKREREADEDSEPEREVRAKNGRVDS	6001	UID5998	5998	1096;1457	catabolic process;cellular catabolic process;cellular macromolecule catabolic process;cellular macromolecule metabolic process;cellular metabolic process;cellular process;macromolecule catabolic process;macromolecule metabolic process;metabolic process;modification-dependent macromolecule catabolic process;modification-dependent protein catabolic process;primary metabolic process;protein metaboli…	binding;cation binding;ion binding;metal ion binding;transition metal ion binding;zinc ion binding		catabolic process;cellular metabolic process;cellular process;macromolecule metabolic process;metabolic process;primary metabolic process;protein metabolic process;proteolysis;proteolysis involved in cellular protein catabolic process			UCH;zf-UBP
23.4256	23.3094	23.7337	23.3856	24.4865	24.2616	24.1588	24.5543	24.4093	24.3336	25.116	25.3691	S	2	___1	+		2G12_353	0.999833	0.000632635	132.79	95.232	721	3.32178	-0.901733	-6.84869	0.802978	0.441716	1.61515	0.0421254	0.515631	0.000476671	0.157406	A0A8C2MRS3;A0A8C2MTW1;G3GWV5;Q9DBX5;Q3UMQ1;P47713	A0A8C2MRS3	Cytosolic phospholipase A2;Phospholipase A2;Lysophospholipase	Pla2g4a	ESIEYRRQNPSRCSVSLSNVEARKFFNKEFL	4422	UID4423	4423	671;672
23.8592	23.915	23.4953	23.5975	24.816	24.9094	25.1539	25.6193	25.1899	25.1752	25.7865	25.8975	S	2	___1	+		2G12_353	0.999936	1.4718e-11	175.15	105.43	61	3.31519	-1.40788	-6.82948	0.720054	0.387655	1.47553	0.0421254	0.539781	0.000483958	0.190522	G3IE01	G3IE01	coiled-coil domain containing 86(Ccdc86)	Ccdc86	EPKSPRVQPLETSPGSPCLKQEAGFGSPQRQ	6310	UID6307	6307	6042
22.8448	22.5107	22.9423	22.7777	21.0949	20.205	20.5187	21.4062	18.757	20.507	20.3014	20.9865	S	2	___1	+		2G12_353	0.843607	1.43208e-28	123.36	107.82	741	3.31659	1.96272	6.83354	NaN	0	NaN	0.0421254	NaN	0.000482408	NaN	G3GVL1;A0A8C2MCB2	G3GVL1	transient receptor potential cation channel subfamily V member 2(Trpv2)	Trpv2	ILGYDKNPASKSGKNSVSEEDHLPLQVLQSQ	3701	UID3702	3702	3504;4551	calcium ion transmembrane transport;calcium ion transport;cation transport;cellular process;divalent inorganic cation transport;divalent metal ion transport;establishment of localization;ion transmembrane transport;ion transport;metal ion transport;response to abiotic stimulus;response to heat;response to stimulus;response to stress;response to temperature stimulus;transmembrane transport;transpo…	channel activity;ion channel activity;ion transmembrane transporter activity;passive transmembrane transporter activity;substrate-specific channel activity;substrate-specific transmembrane transporter activity;substrate-specific transporter activity;transmembrane transporter activity;transporter activity	cell part;integral to membrane;intracellular;intrinsic to membrane;membrane;membrane part;plasma membrane	cellular process;establishment of localization;ion transport;response to abiotic stimulus;response to heat;response to stimulus;response to stress;transmembrane transport;transport	cell part;intracellular;membrane;plasma membrane		Ank_2;Ion_trans
23.7843	23.5088	23.8746	23.6471	25.1092	25.0387	24.4539	24.7702	24.5703	24.4358	25.8094	25.7121	T	2	___1	+		2G12_353	0.995771	7.8265e-23	138.01	99.823	159	3.28454	-1.13927	-6.7407	0.30902	0.288914	0.733542	0.0442437	0.759684	0.000519344	0.490885	A0A061IGN9;A0A8C2MJ65;A0A8C2MIA7;A0A8C2MR44;A0A061INA9;A0A061ILB0;A0A8C2MIJ5;G3I2N4	A0A061IGN9;A0A061INA9	Lamina-associated polypeptide 2, isoforms beta/delta/epsilon/gamma	Tmpo	KLLKLREQGTESRSSTPLPTVSSSAENARQN	6708	UID6641	6641	1427;3033;5233		binding;DNA binding;nucleic acid binding					LAP2alpha;LEM;Thymopoietin
31.6131	31.3246	29.745	30.8174	27.9306	28.4477	27.8626	27.8442	24.6432	24.5515	27.1508	27.1007	S	2	___3	+		2G12_353	1	1.23528e-67	227.34	210.31	99	3.21971	2.85376	6.55589	1.56458	-2.15971	-2.90228	0.0472605	0.385514	0.000602967	0.0272534	Q3TVP0;Q566K0;A0A338P6E8;P17095;G3IC63;Q9QXP3	Q3TVP0;Q9QXP3	High mobility group protein HMG-I/HMG-Y	mCG_120563;Hmga1	RGRPKKLEKEEEEGISQESSEEEQ_______	6426	UID21779	21779	1183;2574;2787	aging;biological regulation;biosynthetic process;cell aging;cellular biosynthetic process;cellular component assembly;cellular component assembly at cellular level;cellular component organization;cellular component organization at cellular level;cellular component organization or biogenesis;cellular component organization or biogenesis at cellular level;cellular macromolecule biosynthetic process…	binding;DNA binding;hormone receptor binding;ligand-dependent nuclear receptor transcription coactivator activity;nuclear hormone receptor binding;nucleic acid binding;peroxisome proliferator activated receptor binding;protein binding;protein binding transcription factor activity;receptor binding;retinoic acid receptor binding;retinoid X receptor binding;transcription coactivator activity;transcr…	cell part;chromatin;chromosomal part;heterochromatin;intracellular membrane-bounded organelle;intracellular organelle;intracellular organelle part;intracellular part;membrane-bounded organelle;nucleus;organelle;organelle part;senescence-associated heterochromatin focus	aging;biological regulation;biosynthetic process;cellular component assembly;cellular component organization;cellular metabolic process;cellular nitrogen compound metabolic process;cellular process;chromatin modification;chromatin organization;chromosome organization;developmental process;macromolecule metabolic process;metabolic process;nitrogen compound metabolic process;nucleobase-containing c…	cell part;intracellular membrane-bounded organelle;intracellular organelle;nucleus;organelle		AT_hook	ACTACCT,MIR-196A,MIR-196B;AMIT_EGF_RESPONSE_480_HELA;ATGCTGC,MIR-103,MIR-107;BENPORATH_ES_1;BENPORATH_ES_CORE_NINE;BENPORATH_ES_CORE_NINE_CORRELATED;BHATTACHARYA_EMBRYONIC_STEM_CELL;BIOPOLYMER_METABOLIC_PROCESS;BONOME_OVARIAN_CANCER_SURVIVAL_SUBOPTIMAL_DEBULKING;BORCZUK_MALIGNANT_MESOTHELIOMA_UP;BURTON_ADIPOGENESIS_PEAK_AT_16HR;CACGTG_V$MYC_Q2;CAGGTG_V$E12_Q6;CAIRO_HEPATOBLASTOMA_CLASSES_UP;CELLU…
31.6131	31.3246	29.745	30.8174	27.9306	28.4477	27.8626	27.8442	24.6432	24.5515	27.1508	27.1007	S	2	___3	+		2G12_353	1	6.77381e-135	262.51	249.09	102	3.21971	2.85376	6.55589	1.56458	-2.15971	-2.90228	0.0472605	0.385514	0.000602967	0.0272534	Q3TVP0;Q566K0;A0A338P6E8;P17095;G3IC63;Q9QXP3	Q3TVP0;Q9QXP3	High mobility group protein HMG-I/HMG-Y	mCG_120563;Hmga1	PKKLEKEEEEGISQESSEEEQ__________	6427	UID21780	21780	1183;2574;2787	aging;biological regulation;biosynthetic process;cell aging;cellular biosynthetic process;cellular component assembly;cellular component assembly at cellular level;cellular component organization;cellular component organization at cellular level;cellular component organization or biogenesis;cellular component organization or biogenesis at cellular level;cellular macromolecule biosynthetic process…	binding;DNA binding;hormone receptor binding;ligand-dependent nuclear receptor transcription coactivator activity;nuclear hormone receptor binding;nucleic acid binding;peroxisome proliferator activated receptor binding;protein binding;protein binding transcription factor activity;receptor binding;retinoic acid receptor binding;retinoid X receptor binding;transcription coactivator activity;transcr…	cell part;chromatin;chromosomal part;heterochromatin;intracellular membrane-bounded organelle;intracellular organelle;intracellular organelle part;intracellular part;membrane-bounded organelle;nucleus;organelle;organelle part;senescence-associated heterochromatin focus	aging;biological regulation;biosynthetic process;cellular component assembly;cellular component organization;cellular metabolic process;cellular nitrogen compound metabolic process;cellular process;chromatin modification;chromatin organization;chromosome organization;developmental process;macromolecule metabolic process;metabolic process;nitrogen compound metabolic process;nucleobase-containing c…	cell part;intracellular membrane-bounded organelle;intracellular organelle;nucleus;organelle		AT_hook	ACTACCT,MIR-196A,MIR-196B;AMIT_EGF_RESPONSE_480_HELA;ATGCTGC,MIR-103,MIR-107;BENPORATH_ES_1;BENPORATH_ES_CORE_NINE;BENPORATH_ES_CORE_NINE_CORRELATED;BHATTACHARYA_EMBRYONIC_STEM_CELL;BIOPOLYMER_METABOLIC_PROCESS;BONOME_OVARIAN_CANCER_SURVIVAL_SUBOPTIMAL_DEBULKING;BORCZUK_MALIGNANT_MESOTHELIOMA_UP;BURTON_ADIPOGENESIS_PEAK_AT_16HR;CACGTG_V$MYC_Q2;CAGGTG_V$E12_Q6;CAIRO_HEPATOBLASTOMA_CLASSES_UP;CELLU…
31.6131	31.3246	29.745	30.8174	27.9306	28.4477	27.8626	27.8442	24.6432	24.5515	27.1508	27.1007	S	2	___3	+		2G12_353	1	6.77381e-135	262.51	249.09	103	3.21971	2.85376	6.55589	1.56458	-2.15971	-2.90228	0.0472605	0.385514	0.000602967	0.0272534	Q3TVP0;Q566K0;A0A338P6E8;P17095;G3IC63;Q9QXP3	Q3TVP0;Q9QXP3	High mobility group protein HMG-I/HMG-Y	mCG_120563;Hmga1	KKLEKEEEEGISQESSEEEQ___________	6428	UID21781	21781	1183;2574;2787	aging;biological regulation;biosynthetic process;cell aging;cellular biosynthetic process;cellular component assembly;cellular component assembly at cellular level;cellular component organization;cellular component organization at cellular level;cellular component organization or biogenesis;cellular component organization or biogenesis at cellular level;cellular macromolecule biosynthetic process…	binding;DNA binding;hormone receptor binding;ligand-dependent nuclear receptor transcription coactivator activity;nuclear hormone receptor binding;nucleic acid binding;peroxisome proliferator activated receptor binding;protein binding;protein binding transcription factor activity;receptor binding;retinoic acid receptor binding;retinoid X receptor binding;transcription coactivator activity;transcr…	cell part;chromatin;chromosomal part;heterochromatin;intracellular membrane-bounded organelle;intracellular organelle;intracellular organelle part;intracellular part;membrane-bounded organelle;nucleus;organelle;organelle part;senescence-associated heterochromatin focus	aging;biological regulation;biosynthetic process;cellular component assembly;cellular component organization;cellular metabolic process;cellular nitrogen compound metabolic process;cellular process;chromatin modification;chromatin organization;chromosome organization;developmental process;macromolecule metabolic process;metabolic process;nitrogen compound metabolic process;nucleobase-containing c…	cell part;intracellular membrane-bounded organelle;intracellular organelle;nucleus;organelle		AT_hook	ACTACCT,MIR-196A,MIR-196B;AMIT_EGF_RESPONSE_480_HELA;ATGCTGC,MIR-103,MIR-107;BENPORATH_ES_1;BENPORATH_ES_CORE_NINE;BENPORATH_ES_CORE_NINE_CORRELATED;BHATTACHARYA_EMBRYONIC_STEM_CELL;BIOPOLYMER_METABOLIC_PROCESS;BONOME_OVARIAN_CANCER_SURVIVAL_SUBOPTIMAL_DEBULKING;BORCZUK_MALIGNANT_MESOTHELIOMA_UP;BURTON_ADIPOGENESIS_PEAK_AT_16HR;CACGTG_V$MYC_Q2;CAGGTG_V$E12_Q6;CAIRO_HEPATOBLASTOMA_CLASSES_UP;CELLU…
19.963	20.695	20.1073	21.3049	22.8153	22.39	22.5278	22.7867	20.3745	22.222	23.0793	23.1004	T	3	___2	+		2G12_353	0.999997	3.61787e-06	72.425	48.513	674	3.21199	-2.11243	-6.53417	0.278715	-0.435907	-0.672397	0.0472605	0.775702	0.000613773	0.526363	G3GRU4;A0A8C2QMS4	G3GRU4	zinc finger protein, FOG family member 1(Zfpm1)	Zfpm1	AERAPRDSPDSRAPRTPSPVPENTPSDPTDQ	7439	UID15050	15050	398		binding;cation binding;ion binding;metal ion binding;nucleic acid binding
23.864	24.0815	23.9222	22.649	21.1357	19.4018	19.9109	20.6901	20.7699	20.1438	20.7212	20.1874	S	2	___1	+		2G12_353	0.999998	5.87872e-19	167.82	145.98	83	3.22302	3.34452	6.56522	0.154841	0.170935	0.404173	0.0472605	0.864071	0.000598389	0.700098	G3HHR3;P20152;Q5FWJ3;Q3V2S4;Q3U6S1;Q3TFD9;A0A8C2M6E9;A0A0A6YWC8;Q3TWV0;Q3UAX1;P48670;Q3UD36;A4IF59;A2AKJ2	G3HHR3	Vimentin	Vim	VRLRSSMPGVRLLQDSVDFSLADAINTEFKN	5920	UID5917	5917	2955		structural molecule activity	cell part;cytoskeletal part;intermediate filament;intracellular organelle part;intracellular part;macromolecular complex;organelle part;protein complex		cell part;macromolecular complex;protein complex		Filament;Filament_head
21.5848	21.9924	22.4014	22.1694	20.5222	20.5177	20.9826	20.2774	19.9448	20.274	22.6983	19.9634	S	3	___2	+		2G12_353	0.804231	2.72933e-05	65.097	42.223	178	3.1799	1.46201	6.44441	0.0767515	0.145152	0.213498	0.0499254	0.93983	0.000660851	0.838009	A0A8C2LV21;Q05D44	A0A8C2LV21	Eukaryotic translation initiation factor 5B	Eif5b	GSEEDEDNSKRSKERSRVNSSGESGGESDEF	2693	UID10372	10372	5076
20.1419	20.0781	20.5725	20.3896	20.7444	20.9486	21.4298	20.7795	23.3244	23.341	23.9066	24.039	S	3	___3		+	353_TM_353	0.957273	1.96841e-09	91.622	65.756	244	1.88715	-0.680015	-3.49101	4.46253	2.67718	10.9484	0.178184	0.0273575	0.0129674	3.4472619887195E-05	P62754;Q3TL53;A0A8C2M8S4;Q5BLK1;A0A8C2QNL4;G3H0Q0;A0A8C2LIT5	P62754	40S ribosomal protein S6	Rps6	AKRRRLSSLRASTSKSESSQK__________	3460	UID18817	18817	3081	activation-induced cell death of T cells;anatomical structure development;anatomical structure morphogenesis;apoptosis;biological regulation;biosynthetic process;carbohydrate homeostasis;cell activation;cell activation involved in immune response;cell cycle checkpoint;cell cycle phase;cell cycle process;cell death;cell development;cell differentiation;cell proliferation;cellular biosynthetic proc…	binding;enzyme binding;kinase binding;protein binding;protein kinase binding;structural constituent of ribosome;structural molecule activity	cell body;cell part;cell projection;cytoplasm;cytoplasmic part;cytosolic small ribosomal subunit;dendrite;intracellular membrane-bounded organelle;intracellular non-membrane-bounded organelle;intracellular organelle;intracellular organelle part;intracellular part;macromolecular complex;membrane;membrane-bounded organelle;neuron projection;non-membrane-bounded organelle;nuclear part;nucleolus;nucl…	anatomical structure development;anatomical structure morphogenesis;biological regulation;biosynthetic process;cell activation;cell death;cell development;cell differentiation;cell proliferation;cellular component assembly;cellular component organization;cellular macromolecular complex assembly;cellular metabolic process;cellular nitrogen compound metabolic process;cellular process;death;developm…	cell body;cell part;cell projection;cytoplasm;intracellular membrane-bounded organelle;intracellular non-membrane-bounded organelle;intracellular organelle;macromolecular complex;membrane;neuron projection;nucleolus;nucleus;organelle;polysome;ribonucleoprotein complex;ribosome;small ribosomal subunit	Insulin signaling pathway;mTOR signaling pathway;Ribosome	Ribosomal_S6e	AGUIRRE_PANCREATIC_CANCER_COPY_NUMBER_DN;BENPORATH_MYC_MAX_TARGETS;BENPORATH_MYC_TARGETS_WITH_EBOX;BILANGES_SERUM_AND_RAPAMYCIN_SENSITIVE_GENES;BILANGES_SERUM_RESPONSE_TRANSLATION;BIOCARTA_IGF1MTOR_PATHWAY;BIOCARTA_MTOR_PATHWAY;CAIRO_HEPATOBLASTOMA_CLASSES_UP;CHEMICAL_HOMEOSTASIS;CHNG_MULTIPLE_MYELOMA_HYPERPLOID_UP;chr9p21;DAIRKEE_CANCER_PRONE_RESPONSE_BPA_E2;DANG_BOUND_BY_MYC;FERNANDEZ_BOUND_BY_…
20.3118	22.9302	21.7774	20.5086	23.1124	23.2743	23.0969	23.4378	24.5957	24.539	24.0849	24.2702	S	3	___1		+	353_TM_353	1	2.76114e-37	168.32	152.56	628	1.6228	-1.84832	-3.00563	3.6775	1.14211	7.95361	0.219132	0.0480456	0.0238344	0.000210135	G3HX93	G3HX93	CCAAT enhancer binding protein zeta(Cebpz)	Cebpz	KAKPDLRSQLDDHPESDEENFVDVRDDSDIE	6118	UID6115	6115	4948							CBF
21.3002	20.7675	22.382	22.4161	23.1318	23.0823	22.5555	23.1173	20.6731	20.727	21.4954	20.3374	S	3	___2		+	353_TM_353	1	8.07245e-08	158.17	124.91	238	1.56683	-1.25525	-2.90625	3.59506	-2.16349	-7.6852	0.223939	0.0485311	0.0271127	0.000254061	G3I4I2	G3I4I2	HIRA interacting protein 3(Hirip3)	Hirip3	RAKVRKSAGTKRHKESEDSEEETLAKKKEHR	6199	UID13874	13874	1492;2133;2134;3941							CHZ
20.4881	20.4612	19.9325	20.7836	20.9597	20.9486	21.4298	20.7795	23.3244	23.341	23.9066	24.039	S	2	___3		+	353_TM_353	0.991748	1.96841e-09	91.622	65.756	247	1.45945	-0.613025	-2.71837	4.52998	2.62335	11.2479	0.236026	0.0273575	0.0347179	2.95131642854252E-05	P62754;Q3TL53;A0A8C2M8S4;Q5BLK1;A0A8C2QNL4;G3H0Q0;A0A8C2LIT5	P62754	40S ribosomal protein S6	Rps6	RRLSSLRASTSKSESSQK_____________	3461	UID18818	18818	3081	activation-induced cell death of T cells;anatomical structure development;anatomical structure morphogenesis;apoptosis;biological regulation;biosynthetic process;carbohydrate homeostasis;cell activation;cell activation involved in immune response;cell cycle checkpoint;cell cycle phase;cell cycle process;cell death;cell development;cell differentiation;cell proliferation;cellular biosynthetic proc…	binding;enzyme binding;kinase binding;protein binding;protein kinase binding;structural constituent of ribosome;structural molecule activity	cell body;cell part;cell projection;cytoplasm;cytoplasmic part;cytosolic small ribosomal subunit;dendrite;intracellular membrane-bounded organelle;intracellular non-membrane-bounded organelle;intracellular organelle;intracellular organelle part;intracellular part;macromolecular complex;membrane;membrane-bounded organelle;neuron projection;non-membrane-bounded organelle;nuclear part;nucleolus;nucl…	anatomical structure development;anatomical structure morphogenesis;biological regulation;biosynthetic process;cell activation;cell death;cell development;cell differentiation;cell proliferation;cellular component assembly;cellular component organization;cellular macromolecular complex assembly;cellular metabolic process;cellular nitrogen compound metabolic process;cellular process;death;developm…	cell body;cell part;cell projection;cytoplasm;intracellular membrane-bounded organelle;intracellular non-membrane-bounded organelle;intracellular organelle;macromolecular complex;membrane;neuron projection;nucleolus;nucleus;organelle;polysome;ribonucleoprotein complex;ribosome;small ribosomal subunit	Insulin signaling pathway;mTOR signaling pathway;Ribosome	Ribosomal_S6e	AGUIRRE_PANCREATIC_CANCER_COPY_NUMBER_DN;BENPORATH_MYC_MAX_TARGETS;BENPORATH_MYC_TARGETS_WITH_EBOX;BILANGES_SERUM_AND_RAPAMYCIN_SENSITIVE_GENES;BILANGES_SERUM_RESPONSE_TRANSLATION;BIOCARTA_IGF1MTOR_PATHWAY;BIOCARTA_MTOR_PATHWAY;CAIRO_HEPATOBLASTOMA_CLASSES_UP;CHEMICAL_HOMEOSTASIS;CHNG_MULTIPLE_MYELOMA_HYPERPLOID_UP;chr9p21;DAIRKEE_CANCER_PRONE_RESPONSE_BPA_E2;DANG_BOUND_BY_MYC;FERNANDEZ_BOUND_BY_…
22.3534	22.3101	20.8226	21.1984	22.8195	23.0189	22.4737	22.5873	20.1308	20.3478	20.0542	20.8459	S	3	___1		+	353_TM_353	1	3.27543e-215	302.35	246.26	226	1.38181	-1.0537	-2.58457	4.48105	-2.38016	-11.0299	0.253198	0.0273575	0.0415139	3.30334074307556E-05	A0A8C2MUK8;Q71LX8;P11499;E9Q3D6	A0A8C2MUK8	Heat shock protein HSP 90-beta	Hsp90ab1	YPITLYLEKEREKEISDDEAEEEKGEKEEED	4542	UID4543	4543	1293;1294;1295;1303;1460
19.9346	21.5607	22.382	22.4161	23.1318	23.0823	22.5555	23.1173	20.6731	20.727	21.4954	20.3018	S	3	___2		+	353_TM_353	0.999996	8.07245e-08	158.17	124.91	241	1.23825	-1.39834	-2.34086	3.56226	-2.17239	-7.58056	0.280797	0.0485311	0.0577757	0.000273991	G3I4I2	G3I4I2	HIRA interacting protein 3(Hirip3)	Hirip3	VRKSAGTKRHKESEDSEEETLAKKKEHREPR	6200	UID13875	13875	1492;2133;2134;3941							CHZ
24.7428	19.8223	23.3978	23.4671	24.2782	24.7018	26.0195	26.2336	20.8446	19.4169	20.4202	19.7773	S	2	___3		+	353_TM_353	0.969251	2.2499e-16	165.86	153.7	1255	1.09907	-2.4508	-2.1079	3.97107	-5.19358	-8.97571	0.311207	0.0385573	0.0796032	0.000106888	A0A8C2MBL3;G3HIT7;B2RQQ5;P14873	A0A8C2MBL3	Microtubule-associated protein 1B;MAP1B heavy chain;MAP1 light chain LC1	Map1b	IKDVSDERLSPTKSPSLSPSPPSPIEKTPLG	3593	UID18950	18950	1054;3073;3074;4892
22.6576	22.6401	23.861	23.4135	23.9176	23.9424	23.3935	23.9685	26.3526	26.0179	25.4748	25.5054	S	2	___2		+	353_TM_353	0.999192	1.97429e-06	117.25	80.567	236	1.03961	-0.662459	-2.00898	3.70252	2.03218	8.03661	0.323611	0.0480456	0.0912841	0.000198372	P62754;Q3TL53;A0A8C2M8S4;Q5BLK1;A0A8C2QNL4;G3H0Q0;Q8BT09;A0A8C2LIT5;A0A8C2N3L5;A0A8C2LW72	P62754	40S ribosomal protein S6	Rps6	KEKRQEQIAKRRRLSSLRASTSKSESSQK__	3457	UID11136	11136	3080;3081;3997	activation-induced cell death of T cells;anatomical structure development;anatomical structure morphogenesis;apoptosis;biological regulation;biosynthetic process;carbohydrate homeostasis;cell activation;cell activation involved in immune response;cell cycle checkpoint;cell cycle phase;cell cycle process;cell death;cell development;cell differentiation;cell proliferation;cellular biosynthetic proc…	binding;enzyme binding;kinase binding;protein binding;protein kinase binding;structural constituent of ribosome;structural molecule activity	cell body;cell part;cell projection;cytoplasm;cytoplasmic part;cytosolic small ribosomal subunit;dendrite;intracellular membrane-bounded organelle;intracellular non-membrane-bounded organelle;intracellular organelle;intracellular organelle part;intracellular part;macromolecular complex;membrane;membrane-bounded organelle;neuron projection;non-membrane-bounded organelle;nuclear part;nucleolus;nucl…	anatomical structure development;anatomical structure morphogenesis;biological regulation;biosynthetic process;cell activation;cell death;cell development;cell differentiation;cell proliferation;cellular component assembly;cellular component organization;cellular macromolecular complex assembly;cellular metabolic process;cellular nitrogen compound metabolic process;cellular process;death;developm…	cell body;cell part;cell projection;cytoplasm;intracellular membrane-bounded organelle;intracellular non-membrane-bounded organelle;intracellular organelle;macromolecular complex;membrane;neuron projection;nucleolus;nucleus;organelle;polysome;ribonucleoprotein complex;ribosome;small ribosomal subunit	Insulin signaling pathway;mTOR signaling pathway;Ribosome	Ribosomal_S6e	AGUIRRE_PANCREATIC_CANCER_COPY_NUMBER_DN;BENPORATH_MYC_MAX_TARGETS;BENPORATH_MYC_TARGETS_WITH_EBOX;BILANGES_SERUM_AND_RAPAMYCIN_SENSITIVE_GENES;BILANGES_SERUM_RESPONSE_TRANSLATION;BIOCARTA_IGF1MTOR_PATHWAY;BIOCARTA_MTOR_PATHWAY;CAIRO_HEPATOBLASTOMA_CLASSES_UP;CHEMICAL_HOMEOSTASIS;CHNG_MULTIPLE_MYELOMA_HYPERPLOID_UP;chr9p21;DAIRKEE_CANCER_PRONE_RESPONSE_BPA_E2;DANG_BOUND_BY_MYC;FERNANDEZ_BOUND_BY_…
25.0567	25.1703	23.6983	24.3464	25.4831	26.3876	24.4984	25.6081	19.7548	19.8611	21.5626	21.4879	S	3	___1		+	353_TM_353	1	1.09647e-12	174.19	162.93	542	0.908489	-0.926385	-1.79115	3.58877	-4.82773	-7.66504	0.359483	0.0485311	0.123456	0.000257767	A0A8C2LS20;A0A061IBQ5;G3HXV5;A0A061IAR9;A0A061I786;A0A061IDW1	A0A8C2LS20	Nucleolar AND coiled-body phosphoprotein 1	Nolc1	ANGTPASQNGKAGKESEEDEEEEETKMAVSK	556	UID557	557	246
23.0457	23.2179	23.5599	23.5204	24.0675	24.4215	23.1866	23.6054	26.1361	25.9971	26.0211	26.0319	S	2	___3		+	353_TM_353	0.999707	0.00106334	74.475	55.509	235	0.814864	-0.484278	-1.63505	3.75504	2.22632	8.21327	0.386658	0.046499	0.153157	0.000175777	P62754;Q3TL53;A0A8C2M8S4;Q5BLK1;A0A8C2QNL4;G3H0Q0;Q8BT09;A0A8C2LIT5;A0A8C2N3L5;A0A8C2LW72	P62754	40S ribosomal protein S6	Rps6	AKEKRQEQIAKRRRLSSLRASTSKSESSQK_	3456	UID18813	18813	3080;3081;3997	activation-induced cell death of T cells;anatomical structure development;anatomical structure morphogenesis;apoptosis;biological regulation;biosynthetic process;carbohydrate homeostasis;cell activation;cell activation involved in immune response;cell cycle checkpoint;cell cycle phase;cell cycle process;cell death;cell development;cell differentiation;cell proliferation;cellular biosynthetic proc…	binding;enzyme binding;kinase binding;protein binding;protein kinase binding;structural constituent of ribosome;structural molecule activity	cell body;cell part;cell projection;cytoplasm;cytoplasmic part;cytosolic small ribosomal subunit;dendrite;intracellular membrane-bounded organelle;intracellular non-membrane-bounded organelle;intracellular organelle;intracellular organelle part;intracellular part;macromolecular complex;membrane;membrane-bounded organelle;neuron projection;non-membrane-bounded organelle;nuclear part;nucleolus;nucl…	anatomical structure development;anatomical structure morphogenesis;biological regulation;biosynthetic process;cell activation;cell death;cell development;cell differentiation;cell proliferation;cellular component assembly;cellular component organization;cellular macromolecular complex assembly;cellular metabolic process;cellular nitrogen compound metabolic process;cellular process;death;developm…	cell body;cell part;cell projection;cytoplasm;intracellular membrane-bounded organelle;intracellular non-membrane-bounded organelle;intracellular organelle;macromolecular complex;membrane;neuron projection;nucleolus;nucleus;organelle;polysome;ribonucleoprotein complex;ribosome;small ribosomal subunit	Insulin signaling pathway;mTOR signaling pathway;Ribosome	Ribosomal_S6e	AGUIRRE_PANCREATIC_CANCER_COPY_NUMBER_DN;BENPORATH_MYC_MAX_TARGETS;BENPORATH_MYC_TARGETS_WITH_EBOX;BILANGES_SERUM_AND_RAPAMYCIN_SENSITIVE_GENES;BILANGES_SERUM_RESPONSE_TRANSLATION;BIOCARTA_IGF1MTOR_PATHWAY;BIOCARTA_MTOR_PATHWAY;CAIRO_HEPATOBLASTOMA_CLASSES_UP;CHEMICAL_HOMEOSTASIS;CHNG_MULTIPLE_MYELOMA_HYPERPLOID_UP;chr9p21;DAIRKEE_CANCER_PRONE_RESPONSE_BPA_E2;DANG_BOUND_BY_MYC;FERNANDEZ_BOUND_BY_…
23.0457	23.2179	23.5599	23.5204	24.0675	24.4215	23.1866	23.6054	26.1361	25.9971	26.0211	26.0319	S	2	___3		+	353_TM_353	0.999192	1.97429e-06	117.25	80.567	236	0.814864	-0.484278	-1.63505	3.75504	2.22632	8.21327	0.386658	0.046499	0.153157	0.000175777	P62754;Q3TL53;A0A8C2M8S4;Q5BLK1;A0A8C2QNL4;G3H0Q0;Q8BT09;A0A8C2LIT5;A0A8C2N3L5;A0A8C2LW72	P62754	40S ribosomal protein S6	Rps6	KEKRQEQIAKRRRLSSLRASTSKSESSQK__	3457	UID18814	18814	3080;3081;3997	activation-induced cell death of T cells;anatomical structure development;anatomical structure morphogenesis;apoptosis;biological regulation;biosynthetic process;carbohydrate homeostasis;cell activation;cell activation involved in immune response;cell cycle checkpoint;cell cycle phase;cell cycle process;cell death;cell development;cell differentiation;cell proliferation;cellular biosynthetic proc…	binding;enzyme binding;kinase binding;protein binding;protein kinase binding;structural constituent of ribosome;structural molecule activity	cell body;cell part;cell projection;cytoplasm;cytoplasmic part;cytosolic small ribosomal subunit;dendrite;intracellular membrane-bounded organelle;intracellular non-membrane-bounded organelle;intracellular organelle;intracellular organelle part;intracellular part;macromolecular complex;membrane;membrane-bounded organelle;neuron projection;non-membrane-bounded organelle;nuclear part;nucleolus;nucl…	anatomical structure development;anatomical structure morphogenesis;biological regulation;biosynthetic process;cell activation;cell death;cell development;cell differentiation;cell proliferation;cellular component assembly;cellular component organization;cellular macromolecular complex assembly;cellular metabolic process;cellular nitrogen compound metabolic process;cellular process;death;developm…	cell body;cell part;cell projection;cytoplasm;intracellular membrane-bounded organelle;intracellular non-membrane-bounded organelle;intracellular organelle;macromolecular complex;membrane;neuron projection;nucleolus;nucleus;organelle;polysome;ribonucleoprotein complex;ribosome;small ribosomal subunit	Insulin signaling pathway;mTOR signaling pathway;Ribosome	Ribosomal_S6e	AGUIRRE_PANCREATIC_CANCER_COPY_NUMBER_DN;BENPORATH_MYC_MAX_TARGETS;BENPORATH_MYC_TARGETS_WITH_EBOX;BILANGES_SERUM_AND_RAPAMYCIN_SENSITIVE_GENES;BILANGES_SERUM_RESPONSE_TRANSLATION;BIOCARTA_IGF1MTOR_PATHWAY;BIOCARTA_MTOR_PATHWAY;CAIRO_HEPATOBLASTOMA_CLASSES_UP;CHEMICAL_HOMEOSTASIS;CHNG_MULTIPLE_MYELOMA_HYPERPLOID_UP;chr9p21;DAIRKEE_CANCER_PRONE_RESPONSE_BPA_E2;DANG_BOUND_BY_MYC;FERNANDEZ_BOUND_BY_…
22.7627	22.7601	19.7223	20.3714	19.925	20.9921	19.8263	20.2543	22.8186	22.543	22.9641	22.9454	S	3	___2		+	353_TM_353	0.999974	0.000394283	80.469	51.17	22	0.663301	1.15473	1.37892	4.01357	2.56834	9.13277	0.448923	0.0384591	0.21712	9.69231406143768E-05	G3H7V9;Q3UK39;Q3UJN1;P97310	G3H7V9	DNA helicase;DNA replication licensing factor MCM2	Mcm2	SFSAASSPAQQRRRISDPLTSSPGRSSRRAD	5754	UID13429	13429	2383;3957;4086	cellular macromolecule metabolic process;cellular metabolic process;cellular nitrogen compound metabolic process;cellular process;DNA metabolic process;DNA-dependent DNA replication initiation;macromolecule metabolic process;metabolic process;nitrogen compound metabolic process;nucleic acid metabolic process;nucleobase-containing compound metabolic process;primary metabolic process	adenyl nucleotide binding;adenyl ribonucleotide binding;ATP binding;binding;catalytic activity;DNA binding;DNA helicase activity;helicase activity;hydrolase activity;hydrolase activity, acting on acid anhydrides;hydrolase activity, acting on acid anhydrides, in phosphorus-containing anhydrides;nucleic acid binding;nucleoside-triphosphatase activity;nucleotide binding;purine nucleotide binding;pur…	cell part;chromosomal part;intracellular membrane-bounded organelle;intracellular organelle;intracellular organelle part;intracellular part;macromolecular complex;MCM complex;membrane-bounded organelle;nuclear chromosome part;nuclear part;nucleoplasm part;nucleus;organelle;organelle part;protein complex	cellular metabolic process;cellular nitrogen compound metabolic process;cellular process;DNA metabolic process;macromolecule metabolic process;metabolic process;nitrogen compound metabolic process;nucleobase-containing compound metabolic process;primary metabolic process	cell part;intracellular membrane-bounded organelle;intracellular organelle;macromolecular complex;nucleus;organelle;protein complex		MCM;MCM_N;MCM2_N
24.0857	24.294	23.3826	23.6091	24.7934	24.7718	23.6243	24.0616	20.3019	19.4413	21.6067	20.2328	S	3	___1		+	353_TM_353	1	2.12122e-05	148.57	75.929	1630	0.632333	-0.469934	-1.32573	3.49457	-3.91711	-7.36834	0.46571	0.0496039	0.233167	0.000320207	G3HRJ2;A0A8C2MBX8;Z4YJL4;B9EKJ7;P58871	G3HRJ2	182 kDa tankyrase-1-binding protein	Tnks1bp1	LSPSALKAKLRSRNRSAEEGEVTESKSSQKE	3648	UID3649	3649	3450
20.919	21.1534	19.9591	21.3462	20.2192	20.9093	20.3359	20.2763	23.2987	22.4128	23.1928	23.2466	S	2	___1		+	353_TM_353	0.910533	8.8311e-11	114.63	96.819	20	0.548815	0.409267	1.18014	4.20705	2.60257	9.87904	0.508835	0.0273702	0.282609	6.20795082363766E-05	P49584;G3GSM1;A0A8C2LTI7	P49584	phosphate cytidylyltransferase 1A, choline(Pcyt1a)	Pcyt1a	SSAKVNSRKRRKEASSPNGATEEDGIPSKVQ	5489	UID5486	5486	1123	alcohol metabolic process;amine metabolic process;biosynthetic process;CDP-choline pathway;cellular amine metabolic process;cellular biogenic amine metabolic process;cellular biosynthetic process;cellular lipid metabolic process;cellular metabolic process;cellular nitrogen compound metabolic process;cellular process;ethanolamine-containing compound metabolic process;glycerolipid biosynthetic proc…	catalytic activity;choline-phosphate cytidylyltransferase activity;cytidylyltransferase activity;nucleotidyltransferase activity;transferase activity;transferase activity, transferring phosphorus-containing groups	cell part;cytoplasmic part;cytosol;intracellular part;membrane	alcohol metabolic process;amine metabolic process;biosynthetic process;cellular lipid metabolic process;cellular metabolic process;cellular nitrogen compound metabolic process;cellular process;lipid metabolic process;metabolic process;nitrogen compound metabolic process;primary metabolic process;small molecule metabolic process	cell part;cytosol;membrane		CTP_transf_2	BANDRES_RESPONSE_TO_CARMUSTIN_MGMT_48HR_DN;BENPORATH_MYC_MAX_TARGETS;BYSTRYKH_HEMATOPOIESIS_STEM_CELL_QTL_TRANS;CELL_FRACTION;chr3q;CONCANNON_APOPTOSIS_BY_EPOXOMICIN_UP;CREIGHTON_ENDOCRINE_THERAPY_RESISTANCE_5;DANG_BOUND_BY_MYC;DOUGLAS_BMI1_TARGETS_DN;GARGALOVIC_RESPONSE_TO_OXIDIZED_PHOSPHOLIPIDS_BLUE_UP;GCGNNANTTCC_UNKNOWN;GGCNRNWCTTYS_UNKNOWN;GSE10094_LCMV_VS_LISTERIA_IND_EFF_CD4_TCELL_DN;GSE10…
28.7267	29.0718	27.6541	27.5601	29.386	29.3017	27.9686	28.352	24.6691	24.8809	25.7152	25.8978	S	2	___1		+	353_TM_353	1	0	375.67	323.07	255	0.429388	-0.498933	-0.964465	3.52518	-3.46132	-7.46367	0.588002	0.049338	0.372059	0.000298415	A0A8C2MUK8;Q71LX8;P11499;A0A8C2LZB2;E9Q3D6	A0A8C2MUK8	Heat shock protein HSP 90-beta	Hsp90ab1	EDKDDEEKPKIEDVGSDEEDDSGKDKKKKTK	4540	UID4541	4541	718;2240;2241;2242;3562;3563
19.9838	19.5739	20.6631	21.3524	19.7602	20.9486	21.4298	20.7795	23.3244	23.341	23.9066	24.039	S	2	___3		+	353_TM_353	0.961094	1.96841e-09	158.01	158.01	240	0.262915	-0.336202	-0.639926	3.48808	2.92324	7.34826	0.726127	0.0496039	0.545865	0.000325026	P62754;Q3TL53;A0A8C2M8S4;Q5BLK1;A0A8C2QNL4;G3H0Q0;Q8BT09;A0A8C2LIT5;A0A8C2N3L5;A0A8C2LW72	P62754	40S ribosomal protein S6	Rps6	QEQIAKRRRLSSLRASTSKSESSQK______	3458	UID18815	18815	3080;3081;3997	activation-induced cell death of T cells;anatomical structure development;anatomical structure morphogenesis;apoptosis;biological regulation;biosynthetic process;carbohydrate homeostasis;cell activation;cell activation involved in immune response;cell cycle checkpoint;cell cycle phase;cell cycle process;cell death;cell development;cell differentiation;cell proliferation;cellular biosynthetic proc…	binding;enzyme binding;kinase binding;protein binding;protein kinase binding;structural constituent of ribosome;structural molecule activity	cell body;cell part;cell projection;cytoplasm;cytoplasmic part;cytosolic small ribosomal subunit;dendrite;intracellular membrane-bounded organelle;intracellular non-membrane-bounded organelle;intracellular organelle;intracellular organelle part;intracellular part;macromolecular complex;membrane;membrane-bounded organelle;neuron projection;non-membrane-bounded organelle;nuclear part;nucleolus;nucl…	anatomical structure development;anatomical structure morphogenesis;biological regulation;biosynthetic process;cell activation;cell death;cell development;cell differentiation;cell proliferation;cellular component assembly;cellular component organization;cellular macromolecular complex assembly;cellular metabolic process;cellular nitrogen compound metabolic process;cellular process;death;developm…	cell body;cell part;cell projection;cytoplasm;intracellular membrane-bounded organelle;intracellular non-membrane-bounded organelle;intracellular organelle;macromolecular complex;membrane;neuron projection;nucleolus;nucleus;organelle;polysome;ribonucleoprotein complex;ribosome;small ribosomal subunit	Insulin signaling pathway;mTOR signaling pathway;Ribosome	Ribosomal_S6e	AGUIRRE_PANCREATIC_CANCER_COPY_NUMBER_DN;BENPORATH_MYC_MAX_TARGETS;BENPORATH_MYC_TARGETS_WITH_EBOX;BILANGES_SERUM_AND_RAPAMYCIN_SENSITIVE_GENES;BILANGES_SERUM_RESPONSE_TRANSLATION;BIOCARTA_IGF1MTOR_PATHWAY;BIOCARTA_MTOR_PATHWAY;CAIRO_HEPATOBLASTOMA_CLASSES_UP;CHEMICAL_HOMEOSTASIS;CHNG_MULTIPLE_MYELOMA_HYPERPLOID_UP;chr9p21;DAIRKEE_CANCER_PRONE_RESPONSE_BPA_E2;DANG_BOUND_BY_MYC;FERNANDEZ_BOUND_BY_…
22.6187	21.3881	22.9493	22.9665	22.3468	22.6985	22.0071	21.8039	20.1107	20.0124	20.1884	19.9858	S	2	___1		+	353_TM_353	0.994346	1.33856e-05	150.26	101.61	274	0.259262	0.266537	0.632356	4.38087	-2.13977	-10.5957	0.72799	0.0273702	0.550476	4.16036322720042E-05	G3HM98;A0A061IR35	G3HM98	drebrin like(Dbnl)	Dbnl	APHPREIFKQKERAMSTTSVSSSQPGKLRSP	1386	UID1387	1387	361	anatomical structure morphogenesis;cell part morphogenesis;cell projection morphogenesis;cell projection organization;cellular component assembly;cellular component assembly at cellular level;cellular component morphogenesis;cellular component organization;cellular component organization at cellular level;cellular component organization or biogenesis;cellular component organization or biogenesis …		cell part;intracellular	anatomical structure morphogenesis;cellular component assembly;cellular component morphogenesis;cellular component organization;cellular membrane organization;cellular process;developmental process;endocytosis;establishment of localization;membrane invagination;membrane organization;transport;vesicle-mediated transport	cell part;intracellular		Cofilin_ADF;SH3_1
22.7763	19.4473	20.3988	21.8442	20.9298	21.4589	20.5928	21.5238	23.8621	23.4584	23.1465	23.2978	S	2	___2		+	353_TM_353	0.998384	2.03478e-10	140.49	118.27	73	0.00417929	-0.00967646	-0.0125117	3.85653	2.31487	8.56416	0.995307	0.0424712	0.990423	0.000139144	G3IHK4;D3Z088;Q3UWZ1;Q8CEC8;Q8BNP6;Q7TPC7;O08796	G3IHK4	Eukaryotic elongation factor 2 kinase	Eef2k	NYYSNLMKTECGSTGSPASSFHFKEAWKHAI	6360	UID14035	14035	5466		adenyl nucleotide binding;adenyl ribonucleotide binding;ATP binding;binding;catalytic activity;kinase activity;nucleic acid binding;nucleotide binding;phosphotransferase activity, alcohol group as acceptor;protein kinase activity;protein serine/threonine kinase activity;purine nucleotide binding;purine ribonucleoside triphosphate binding;purine ribonucleotide binding;ribonucleotide binding;RNA bi…					Alpha_kinase;Sel1
20.3337	20.1575	19.9088	19.4068	20.6524	20.4821	20.4688	19.8228	22.1667	21.8851	22.1741	22.0635	S	2	___1		+	353_TM_353	0.94767	4.02149e-06	78.342	50.599	229	NaN	0	NaN	3.92573	1.71585	8.81075	NaN	0.0392341	NaN	0.000118651	A0A8C2MXF1;A0A8C2MX77;A0A8C2MWS8	A0A8C2MXF1	euchromatic histone lysine methyltransferase 2(Ehmt2)	Ehmt2	LGKVTSDAAKRRKLNSGSLSEDFGSARGSGD	4626	UID4627	4627	2981
20.4667	20.3346	20.9042	19.6499	20.7785	20.4051	19.9243	20.2453	21.708	21.6902	21.6799	21.8303	T	2	___1		+	353_TM_353	0.831724	7.12693e-06	116.71	93.39	219	NaN	0	NaN	3.59177	1.38879	7.67465	NaN	0.0485311	NaN	0.000255992	A0A8C2N6Y8;G3GVN9;Q8C5R2	A0A8C2N6Y8	Proline and serine-rich protein 2	Proser2	HKISEKLAGNEALSPTSPSKEGRPGEWRTPT	7371	UID7304	7304	2703
20.7889	21.1914	21.0972	20.6001	21.0626	20.3501	19.7016	20.8899	23.0873	22.7145	22.8429	23.1987	S	3	___2		+	353_TM_353	1	1.31291e-06	74.905	56.408	412	NaN	0	NaN	3.55082	2.45982	7.54434	NaN	0.0485311	NaN	0.000281304	G3GZN6	G3GZN6	chromosome alignment maintaining phosphoprotein 1(Champ1)	Champ1	RPGPPLSPEIRSPAGSPELRKPSGSPDLRKL	5620	UID13295	13295	4031;4841		binding;cation binding;ion binding;metal ion binding;nucleic acid binding
[truncated: 5 more columns]

## Sheet: Table S2 header explanation
	Proteins	Uniprot identifiers of all phosphosites that have passed the identification criteria.
	Leading proteins	The highest-scoring protein identified by the Andromeda search engine.
	Protein names	Name of the protein.
	Gene name	Name of gene annotated in Perseus by mainAnnotation.txt-files.
	Sequence window	A sequence encompassing ±15 amino acids adjacent to the identified phosphorylation site.
	Amino acid	Phosphorylated residues: Serine (S), Threonine (T), and Tyrosine (Y).
	Charge	Charge state associated to the phosphosite.
	Multiplicty	For site-level quantification of modifications, such as phosphorylation sites, all ratios and intensities are presented in three variants, denoted by the suffixes ‘_1’, ‘_2’, and ‘_3’. The suffix ‘_1’ indicates peptides with single modifications, ‘_2’ corresponds to peptides with double modifications, and ‘_3’ refers to peptides with triple or more modifications
	Localization prob	All potential distributions of the identified phosphorylated residues within a peptide (i.e., across all serine, threonine, and tyrosine residues) are evaluated, and the corresponding Andromeda scores are calculated. The localization probability for a specific site is then determined as the normalized combination of all probabilities in which this site is designated as modified.
	PEP	The Posterior Error Probability (PEP) of a Peptide-Spectrum Match (PSM) represents the probability that a given peptide is a false hit, based on its Andromeda score along with specific peptide characteristics. This conditional probability is calculated using Bayes' theorem, incorporating factors such as the Andromeda score, peptide length, the number of variable modifications, the charge state, a…
	Score	This is the best Andromeda score for a modified PSM, which takes into account neutral losses and diagnostic peaks in case of CID (collision induced dissociation) and HCD (higher-energy collisional dissociation) fragmentation. This score can be used as an additional filter on the quality of PSMs for a site.
	Delta score	The difference between scores of the best hit and the next best matching peptide with a different sequence is the delta score; it can also be used to filter for more reliable identification.
	Position	The position of the modification within the specific amino acid sequence of the protein.
	Intensity PPX_X	Log2 Intensity value for this experiment.
	- Log Student's T-test p-value 2G12_353/11	Logarithmic values for p-values between 2G12 vs 353/11.
	Student's T-test p-value 2G12_353/11	p-values between 2G12 vs 353/11.
	Student's T-test Difference 2G12_353/11	Log2 fold change between 2G12 vs 353/11.
	- Log Student's T-test p-value 353/11 TM_353/11	Logarithmic values for p-values between 353/11 TM vs 353/11.
	Student's T-test p-value 353/11 TM_353/11	p-values between 353/11 TM vs 353/11.
	Student's T-test Difference 353/11 TM_353/11	Log2 fold change between 353/11_TM vs 353/11.
	Student's T-test q-value 2G12_353/11	Adjusted p-values between 2G12 vs 353/11.
	Student's T-test q-value 353/11 TM_353/11	Adjusted p-values between 353/11_TM vs 353/11.
