# Supplementary material for: Systems Biology of Recombinant 2G12 and 353/11 mAb Production in CHO-K1 Cell Lines at Phosphoproteome Level
Source: Proteomes. 2025 Feb 10;13(1):9. doi: 10.3390/proteomes13010009 (PMC11843875; doi:10.3390/proteomes13010009)
Supplement: Supplementary file 1 [file proteomes-13-00009-s001.zip › proteomes-3312466-Table S3.xlsx]

## Sheet: Table S3
Gene Ontology (GO) terms for biological process (BP) enrichment analysis (2G12 vs 353/11)(generated utilizing ShinyGO)
Pathway	Enrichment FDR	nGenes	Pathway Genes	Fold Enrichment	Genes	URL
RNA metabolic process	0.00244299	12	1459	4.84775	Hnrnpk Taf2 Utp18 Rbm39 Srrm1 Farsa Usp39 Nol11 Smarca4 Wdr55 Iws1 Nolc1	http://amigo.geneontology.org/amigo/term/GO:0016070
Nucleic acid metabolic process	0.00244299	14	2094	3.94063	Hnrnpk Taf2 Utp18 Rbm39 Srrm1 Farsa Usp39 Tnks1Bp1 Nol11 Smarca4 Wdr55 Nfrkb Iws1 Nolc1	http://amigo.geneontology.org/amigo/term/GO:0090304
Gene expression	0.00820481	13	2072	3.69801	Hnrnpk Taf2 Utp18 Eif5B Rbm39 Srrm1 Farsa Larp1 Usp39 Nol11 Smarca4 Wdr55 Iws1	http://amigo.geneontology.org/amigo/term/GO:0010467
Nucleobase-containing compound metabolic process	0.00880329	14	2557	3.22709	Hnrnpk Taf2 Utp18 Rbm39 Srrm1 Farsa Usp39 Tnks1Bp1 Nol11 Smarca4 Wdr55 Nfrkb Iws1 Nolc1	http://amigo.geneontology.org/amigo/term/GO:0006139
Cellular nitrogen compound metabolic process	0.00880329	16	3324	2.83709	Hnrnpk Taf2 Utp18 Eif5B Rbm39 Srrm1 Farsa Larp1 Usp39 Tnks1Bp1 Nol11 Smarca4 Wdr55 Nfrkb Iws1 Nolc1	http://amigo.geneontology.org/amigo/term/GO:0034641
Heterocycle metabolic process	0.013438	14	2711	3.04378	Hnrnpk Taf2 Utp18 Rbm39 Srrm1 Farsa Usp39 Tnks1Bp1 Nol11 Smarca4 Wdr55 Nfrkb Iws1 Nolc1	http://amigo.geneontology.org/amigo/term/GO:0046483
RNA processing	0.0138972	8	885	5.32796	Hnrnpk Utp18 Rbm39 Srrm1 Usp39 Nol11 Wdr55 Iws1	http://amigo.geneontology.org/amigo/term/GO:0006396
Cellular aromatic compound metabolic process	0.0138972	14	2782	2.96609	Hnrnpk Taf2 Utp18 Rbm39 Srrm1 Farsa Usp39 Tnks1Bp1 Nol11 Smarca4 Wdr55 Nfrkb Iws1 Nolc1	http://amigo.geneontology.org/amigo/term/GO:0006725
Positive regulation of transcription of nucleolar large rrna by rna polymerase i	0.0189646	2	11	107.165	Nol11 Smarca4	http://amigo.geneontology.org/amigo/term/GO:1901838
Organic cyclic compound metabolic process	0.0269877	14	3013	2.73869	Hnrnpk Taf2 Utp18 Rbm39 Srrm1 Farsa Usp39 Tnks1Bp1 Nol11 Smarca4 Wdr55 Nfrkb Iws1 Nolc1	http://amigo.geneontology.org/amigo/term/GO:1901360
Positive regulation of vesicle fusion	0.0300421	2	15	78.5874	Pla2G4A C2Cd5	http://amigo.geneontology.org/amigo/term/GO:0031340
Negative regulation of androgen receptor signaling pathway	0.0374019	2	18	65.4895	Smarca4 Dab2	http://amigo.geneontology.org/amigo/term/GO:0060766
RNA splicing	0.0379133	5	385	7.65462	Hnrnpk Rbm39 Srrm1 Usp39 Iws1	http://amigo.geneontology.org/amigo/term/GO:0008380
Definitive hemopoiesis	0.0447751	2	21	56.1338	Zfpm1 Smarca4	http://amigo.geneontology.org/amigo/term/GO:0060216
