# Supplementary material for: Systems Biology of Recombinant 2G12 and 353/11 mAb Production in CHO-K1 Cell Lines at Phosphoproteome Level
Source: Proteomes. 2025 Feb 10;13(1):9. doi: 10.3390/proteomes13010009 (PMC11843875; doi:10.3390/proteomes13010009)
Supplement: Supplementary file 1 [file proteomes-13-00009-s001.zip › proteomes-3312466-Table S4.xlsx]

## Sheet: Table S4
Gene Ontology (GO) terms for biological process (BP) enrichment analysis (353/11_TM vs 353/11)(generated utilizing ShinyGO)
Pathway	Enrichment FDR	nGenes	Pathway Genes	Fold Enrichment	Genes	URL
DNA methylation on cytosine within a CG sequence	0.00166451	2	3	864.627	Ehmt2 Smarca4	http://amigo.geneontology.org/amigo/term/GO:0010424
DNA methylation on cytosine	0.00581522	2	7	370.555	Ehmt2 Smarca4	http://amigo.geneontology.org/amigo/term/GO:0032776
Response to organonitrogen compound	0.0197987	6	975	7.98118	Ehmt2 Hsp90Ab1 Mcm2 Eef2K Map1B Larp1	http://amigo.geneontology.org/amigo/term/GO:0010243
TOR signaling	0.0296233	2	28	92.6387	Rps6 Larp1	http://amigo.geneontology.org/amigo/term/GO:0031929
Cell development	0.0296233	7	1730	5.24774	Ehmt2 Dbnl Hsp90Ab1 Smarca4 Map1B Rps6 Nolc1	http://amigo.geneontology.org/amigo/term/GO:0048468
Positive regulation of dendritic spine morphogenesis	0.0296233	2	28	92.6387	Dbnl Eef2K	http://amigo.geneontology.org/amigo/term/GO:0061003
DNA alkylation	0.0312715	2	45	57.6418	Ehmt2 Smarca4	http://amigo.geneontology.org/amigo/term/GO:0006305
DNA methylation	0.0312715	2	45	57.6418	Ehmt2 Smarca4	http://amigo.geneontology.org/amigo/term/GO:0006306
Regulation of cell size	0.0312715	3	212	18.3529	Dbnl Hsp90Ab1 Map1B	http://amigo.geneontology.org/amigo/term/GO:0008361
Positive regulation of cell morphogenesis involved in differentiation	0.0312715	3	189	20.5864	Dbnl Eef2K Map1B	http://amigo.geneontology.org/amigo/term/GO:0010770
Response to organic cyclic compound	0.0312715	5	930	6.9728	Ehmt2 Hsp90Ab1 Eef2K Map1B Larp1	http://amigo.geneontology.org/amigo/term/GO:0014070
Regulation of protein autophosphorylation	0.0312715	2	45	57.6418	Eef2K Tnks1Bp1	http://amigo.geneontology.org/amigo/term/GO:0031952
Cellular nitrogen compound metabolic process	0.0312715	8	2805	3.69894	Ehmt2 Hsp90Ab1 Smarca4 Eef2K Rps6 Tnks1Bp1 Nolc1 Larp1	http://amigo.geneontology.org/amigo/term/GO:0034641
Growth	0.0312715	4	466	11.1325	Ehmt2 Hsp90Ab1 Smarca4 Map1B	http://amigo.geneontology.org/amigo/term/GO:0040007
Developmental growth	0.0312715	4	458	11.327	Ehmt2 Hsp90Ab1 Smarca4 Map1B	http://amigo.geneontology.org/amigo/term/GO:0048589
Axon extension	0.0312715	2	35	74.1109	Hsp90Ab1 Map1B	http://amigo.geneontology.org/amigo/term/GO:0048675
Cellular response to organic cyclic compound	0.0312715	4	511	10.1522	Ehmt2 Hsp90Ab1 Eef2K Larp1	http://amigo.geneontology.org/amigo/term/GO:0071407
Negative regulation of cellular catabolic process	0.0323356	3	247	15.7523	Ehmt2 Hsp90Ab1 Larp1	http://amigo.geneontology.org/amigo/term/GO:0031330
Cellular component biogenesis	0.0323356	7	2201	4.12476	Ehmt2 Dbnl Mcm2 Cebpz Smarca4 Map1B Rps6	http://amigo.geneontology.org/amigo/term/GO:0044085
Positive regulation of axon extension	0.0323356	2	56	46.3193	Dbnl Map1B	http://amigo.geneontology.org/amigo/term/GO:0045773
Positive regulation of dendrite morphogenesis	0.0323356	2	56	46.3193	Dbnl Eef2K	http://amigo.geneontology.org/amigo/term/GO:0050775
Regulation of dendritic spine morphogenesis	0.0323356	2	55	47.1615	Dbnl Eef2K	http://amigo.geneontology.org/amigo/term/GO:0061001
Cellular response to organonitrogen compound	0.0323356	4	549	9.44948	Ehmt2 Eef2K Map1B Larp1	http://amigo.geneontology.org/amigo/term/GO:0071417
Response to oxygen-containing compound	0.0323356	6	1585	4.90956	Ehmt2 Hsp90Ab1 Mcm2 Eef2K Map1B Larp1	http://amigo.geneontology.org/amigo/term/GO:1901700
DNA methylation or demethylation	0.0331317	2	58	44.7221	Ehmt2 Smarca4	http://amigo.geneontology.org/amigo/term/GO:0044728
Positive regulation of dendritic spine development	0.0353214	2	61	42.5227	Dbnl Eef2K	http://amigo.geneontology.org/amigo/term/GO:0060999
Cellular response to nitrogen compound	0.0365342	4	615	8.43539	Ehmt2 Eef2K Map1B Larp1	http://amigo.geneontology.org/amigo/term/GO:1901699
Positive regulation of cell differentiation	0.0373101	5	1103	5.87915	Dbnl Hsp90Ab1 Smarca4 Eef2K Map1B	http://amigo.geneontology.org/amigo/term/GO:0045597
Neuron projection extension	0.0373101	2	66	39.3012	Hsp90Ab1 Map1B	http://amigo.geneontology.org/amigo/term/GO:1990138
Cell morphogenesis	0.037915	4	739	7.01998	Dbnl Hsp90Ab1 Smarca4 Map1B	http://amigo.geneontology.org/amigo/term/GO:0000902
DNA metabolic process	0.037915	4	638	8.13129	Ehmt2 Hsp90Ab1 Smarca4 Tnks1Bp1	http://amigo.geneontology.org/amigo/term/GO:0006259
DNA modification	0.037915	2	71	36.5336	Ehmt2 Smarca4	http://amigo.geneontology.org/amigo/term/GO:0006304
Translation	0.037915	3	316	12.3127	Eef2K Rps6 Larp1	http://amigo.geneontology.org/amigo/term/GO:0006412
Response to osmotic stress	0.037915	2	83	31.2516	Hsp90Ab1 Nolc1	http://amigo.geneontology.org/amigo/term/GO:0006970
Glial cell fate determination	0.037915	1	3	432.314	Smarca4	http://amigo.geneontology.org/amigo/term/GO:0007403
Synapse assembly	0.037915	2	81	32.0232	Dbnl Map1B	http://amigo.geneontology.org/amigo/term/GO:0007416
Macromolecule biosynthetic process	0.037915	5	1255	5.1671	Hsp90Ab1 Smarca4 Eef2K Rps6 Larp1	http://amigo.geneontology.org/amigo/term/GO:0009059
Response to abiotic stimulus	0.037915	5	1126	5.75906	Hsp90Ab1 Eef2K Map1B Tnks1Bp1 Nolc1	http://amigo.geneontology.org/amigo/term/GO:0009628
Negative regulation of catabolic process	0.037915	3	308	12.6325	Ehmt2 Hsp90Ab1 Larp1	http://amigo.geneontology.org/amigo/term/GO:0009895
Regulation of cell morphogenesis involved in differentiation	0.037915	3	343	11.3435	Dbnl Eef2K Map1B	http://amigo.geneontology.org/amigo/term/GO:0010769
Neurogenesis	0.037915	6	1784	4.36191	Ehmt2 Dbnl Hsp90Ab1 Smarca4 Eef2K Map1B	http://amigo.geneontology.org/amigo/term/GO:0022008
Erythrocyte differentiation	0.037915	2	94	27.5945	Smarca4 Rps6	http://amigo.geneontology.org/amigo/term/GO:0030218
Sister chromatid biorientation	0.037915	1	3	432.314	Champ1	http://amigo.geneontology.org/amigo/term/GO:0031134
Regulation of cellular protein metabolic process	0.037915	7	2657	3.41686	Ehmt2 Hsp90Ab1 Mcm2 Eef2K Tnks1Bp1 Nolc1 Larp1	http://amigo.geneontology.org/amigo/term/GO:0032268
Regulation of intracellular transport	0.037915	3	331	11.7548	Hsp90Ab1 Map1B Nolc1	http://amigo.geneontology.org/amigo/term/GO:0032386
Box h/aca snorna metabolic process	0.037915	1	3	432.314	Nolc1	http://amigo.geneontology.org/amigo/term/GO:0033979
Response to anoxia	0.037915	1	3	432.314	Eef2K	http://amigo.geneontology.org/amigo/term/GO:0034059
Cellular macromolecule biosynthetic process	0.037915	5	1233	5.25929	Hsp90Ab1 Smarca4 Eef2K Rps6 Larp1	http://amigo.geneontology.org/amigo/term/GO:0034645
Cellular response to drug	0.037915	2	71	36.5336	Ehmt2 Hsp90Ab1	http://amigo.geneontology.org/amigo/term/GO:0035690
Regulation of protein import into nucleus	0.037915	2	76	34.13	Hsp90Ab1 Nolc1	http://amigo.geneontology.org/amigo/term/GO:0042306
Response to drug	0.037915	3	331	11.7548	Ehmt2 Hsp90Ab1 Map1B	http://amigo.geneontology.org/amigo/term/GO:0042493
Peptide biosynthetic process	0.037915	3	333	11.6842	Eef2K Rps6 Larp1	http://amigo.geneontology.org/amigo/term/GO:0043043
Cellular nitrogen compound biosynthetic process	0.037915	5	1156	5.60961	Hsp90Ab1 Smarca4 Eef2K Rps6 Larp1	http://amigo.geneontology.org/amigo/term/GO:0044271
Positive regulation of viral process	0.037915	2	78	33.2549	Smarca4 Larp1	http://amigo.geneontology.org/amigo/term/GO:0048524
Regulation of dendritic spine development	0.037915	2	94	27.5945	Dbnl Eef2K	http://amigo.geneontology.org/amigo/term/GO:0060998
Nucleic acid metabolic process	0.037915	6	1777	4.37909	Ehmt2 Hsp90Ab1 Smarca4 Rps6 Tnks1Bp1 Nolc1	http://amigo.geneontology.org/amigo/term/GO:0090304
Regulation of glucose mediated signaling pathway	0.037915	1	3	432.314	Smarca4	http://amigo.geneontology.org/amigo/term/GO:1902659
Positive regulation of glucose mediated signaling pathway	0.037915	1	3	432.314	Smarca4	http://amigo.geneontology.org/amigo/term/GO:1902661
Regulation of protein import	0.037915	2	82	31.6327	Hsp90Ab1 Nolc1	http://amigo.geneontology.org/amigo/term/GO:1904589
Telomerase holoenzyme complex assembly	0.037915	1	3	432.314	Hsp90Ab1	http://amigo.geneontology.org/amigo/term/GO:1905323
T cell proliferation involved in immune response	0.038211	1	4	324.235	Rps6	http://amigo.geneontology.org/amigo/term/GO:0002309
Regulation of translation	0.038211	3	386	10.0799	Eef2K Nolc1 Larp1	http://amigo.geneontology.org/amigo/term/GO:0006417
Response to endogenous stimulus	0.038211	5	1370	4.73336	Ehmt2 Mcm2 Eef2K Map1B Larp1	http://amigo.geneontology.org/amigo/term/GO:0009719
Positive regulation of neuron projection development	0.038211	3	366	10.6307	Dbnl Eef2K Map1B	http://amigo.geneontology.org/amigo/term/GO:0010976
Cell growth	0.038211	2	103	25.1833	Hsp90Ab1 Map1B	http://amigo.geneontology.org/amigo/term/GO:0016049
Regulation of macroautophagy	0.038211	2	108	24.0174	Ehmt2 Larp1	http://amigo.geneontology.org/amigo/term/GO:0016241
Erythrocyte homeostasis	0.038211	2	103	25.1833	Smarca4 Rps6	http://amigo.geneontology.org/amigo/term/GO:0034101
Response to peptide hormone	0.038211	3	385	10.106	Mcm2 Eef2K Map1B	http://amigo.geneontology.org/amigo/term/GO:0043434
Cellular biosynthetic process	0.038211	6	2025	3.84279	Hsp90Ab1 Smarca4 Eef2K Rps6 Pcyt1A Larp1	http://amigo.geneontology.org/amigo/term/GO:0044249
Developmental cell growth	0.038211	2	99	26.2008	Hsp90Ab1 Map1B	http://amigo.geneontology.org/amigo/term/GO:0048588
Positive regulation of axonogenesis	0.038211	2	104	24.9412	Dbnl Map1B	http://amigo.geneontology.org/amigo/term/GO:0050772
Definitive erythrocyte differentiation	0.038211	1	4	324.235	Smarca4	http://amigo.geneontology.org/amigo/term/GO:0060318
Cellular response to cocaine	0.038211	1	4	324.235	Ehmt2	http://amigo.geneontology.org/amigo/term/GO:0071314
Podosome assembly	0.038211	1	4	324.235	Dbnl	http://amigo.geneontology.org/amigo/term/GO:0071800
Cellular response to rapamycin	0.038211	1	4	324.235	Larp1	http://amigo.geneontology.org/amigo/term/GO:0072752
Positive regulation of dendrite development	0.038211	2	107	24.2419	Dbnl Eef2K	http://amigo.geneontology.org/amigo/term/GO:1900006
Negative regulation of complement-dependent cytotoxicity	0.038211	1	4	324.235	Hsp90Ab1	http://amigo.geneontology.org/amigo/term/GO:1903660
Response to prolactin	0.038211	1	4	324.235	Eef2K	http://amigo.geneontology.org/amigo/term/GO:1990637
Regulation of protein metabolic process	0.0392913	7	2799	3.24351	Ehmt2 Hsp90Ab1 Mcm2 Eef2K Tnks1Bp1 Nolc1 Larp1	http://amigo.geneontology.org/amigo/term/GO:0051246
Ribonucleoprotein complex biogenesis	0.0395866	3	399	9.75144	Hsp90Ab1 Cebpz Rps6	http://amigo.geneontology.org/amigo/term/GO:0022613
Regulation of axon extension	0.0395866	2	112	23.1597	Dbnl Map1B	http://amigo.geneontology.org/amigo/term/GO:0030516
Regulation of cellular component size	0.0399493	3	402	9.67867	Dbnl Hsp90Ab1 Map1B	http://amigo.geneontology.org/amigo/term/GO:0032535
Cell differentiation	0.0401975	8	3674	2.82404	Ehmt2 Dbnl Hsp90Ab1 Smarca4 Eef2K Map1B Rps6 Nolc1	http://amigo.geneontology.org/amigo/term/GO:0030154
Positive regulation of peptidyl-serine phosphorylation	0.0401975	2	115	22.5555	Hsp90Ab1 Tnks1Bp1	http://amigo.geneontology.org/amigo/term/GO:0033138
Response to alkaloid	0.0406316	2	117	22.1699	Ehmt2 Hsp90Ab1	http://amigo.geneontology.org/amigo/term/GO:0043279
Regulation of dendrite morphogenesis	0.0406316	2	117	22.1699	Dbnl Eef2K	http://amigo.geneontology.org/amigo/term/GO:0048814
Cellular developmental process	0.0419652	8	3731	2.7809	Ehmt2 Dbnl Hsp90Ab1 Smarca4 Eef2K Map1B Rps6 Nolc1	http://amigo.geneontology.org/amigo/term/GO:0048869
Response to rapamycin	0.0419652	1	5	259.388	Larp1	http://amigo.geneontology.org/amigo/term/GO:1901355
Organic substance biosynthetic process	0.0419652	6	2121	3.66886	Hsp90Ab1 Smarca4 Eef2K Rps6 Pcyt1A Larp1	http://amigo.geneontology.org/amigo/term/GO:1901576
Regulation of cell growth	0.0431254	3	429	9.06952	Dbnl Smarca4 Map1B	http://amigo.geneontology.org/amigo/term/GO:0001558
Myeloid cell homeostasis	0.0431254	2	126	20.5864	Smarca4 Rps6	http://amigo.geneontology.org/amigo/term/GO:0002262
Nucleobase-containing compound metabolic process	0.0431254	6	2205	3.52909	Ehmt2 Hsp90Ab1 Smarca4 Rps6 Tnks1Bp1 Nolc1	http://amigo.geneontology.org/amigo/term/GO:0006139
Peptide metabolic process	0.0431254	3	449	8.66553	Eef2K Rps6 Larp1	http://amigo.geneontology.org/amigo/term/GO:0006518
Biosynthetic process	0.0431254	6	2176	3.57612	Hsp90Ab1 Smarca4 Eef2K Rps6 Pcyt1A Larp1	http://amigo.geneontology.org/amigo/term/GO:0009058
Peripheral nervous system axon regeneration	0.0431254	1	6	216.157	Map1B	http://amigo.geneontology.org/amigo/term/GO:0014012
Establishment of cell polarity	0.0431254	2	129	20.1076	Hsp90Ab1 Map1B	http://amigo.geneontology.org/amigo/term/GO:0030010
Cellular response to stress	0.0431254	5	1493	4.34341	Ehmt2 Hsp90Ab1 Eef2K Map1B Tnks1Bp1	http://amigo.geneontology.org/amigo/term/GO:0033554
Regulation of cellular amide metabolic process	0.0431254	3	438	8.88316	Eef2K Nolc1 Larp1	http://amigo.geneontology.org/amigo/term/GO:0034248
Negative regulation of apoptotic process	0.0431254	4	913	5.68211	Hsp90Ab1 Smarca4 Eef2K Rps6	http://amigo.geneontology.org/amigo/term/GO:0043066
Amide biosynthetic process	0.0431254	3	434	8.96503	Eef2K Rps6 Larp1	http://amigo.geneontology.org/amigo/term/GO:0043604
Regulation of nucleocytoplasmic transport	0.0431254	2	129	20.1076	Hsp90Ab1 Nolc1	http://amigo.geneontology.org/amigo/term/GO:0046822
Developmental growth involved in morphogenesis	0.0431254	2	131	19.8006	Hsp90Ab1 Map1B	http://amigo.geneontology.org/amigo/term/GO:0060560
Response to fungicide	0.0431254	1	6	216.157	Ehmt2	http://amigo.geneontology.org/amigo/term/GO:0060992
Regulation of extent of cell growth	0.0431254	2	127	20.4243	Dbnl Map1B	http://amigo.geneontology.org/amigo/term/GO:0061387
Regulation of postsynapse organization	0.0431254	2	130	19.9529	Dbnl Eef2K	http://amigo.geneontology.org/amigo/term/GO:0099175
CDP-choline pathway	0.0435771	1	7	185.277	Pcyt1A	http://amigo.geneontology.org/amigo/term/GO:0006657
Activation-induced cell death of t cells	0.0435771	1	7	185.277	Rps6	http://amigo.geneontology.org/amigo/term/GO:0006924
Response to stress	0.0435771	7	3045	2.98147	Ehmt2 Hsp90Ab1 Eef2K Map1B Tnks1Bp1 Nolc1 Larp1	http://amigo.geneontology.org/amigo/term/GO:0006950
Organelle organization	0.0435771	7	3066	2.96105	Ehmt2 Dbnl Hsp90Ab1 Smarca4 Champ1 Map1B Nolc1	http://amigo.geneontology.org/amigo/term/GO:0006996
Anatomical structure morphogenesis	0.0435771	6	2244	3.46776	Dbnl Hsp90Ab1 Smarca4 Map1B Rps6 Nolc1	http://amigo.geneontology.org/amigo/term/GO:0009653
Virion attachment to host cell	0.0435771	1	7	185.277	Hsp90Ab1	http://amigo.geneontology.org/amigo/term/GO:0019062
Positive regulation of cell projection organization	0.0435771	3	474	8.20849	Dbnl Eef2K Map1B	http://amigo.geneontology.org/amigo/term/GO:0031346
Response to nutrient levels	0.0435771	3	472	8.24327	Ehmt2 Map1B Larp1	http://amigo.geneontology.org/amigo/term/GO:0031667
Negative regulation of programmed cell death	0.0435771	4	933	5.56031	Hsp90Ab1 Smarca4 Eef2K Rps6	http://amigo.geneontology.org/amigo/term/GO:0043069
Adhesion of symbiont to host cell	0.0435771	1	7	185.277	Hsp90Ab1	http://amigo.geneontology.org/amigo/term/GO:0044650
Positive regulation of neuron differentiation	0.0435771	3	465	8.36736	Dbnl Eef2K Map1B	http://amigo.geneontology.org/amigo/term/GO:0045666
Positive regulation of developmental process	0.0435771	5	1533	4.23008	Dbnl Hsp90Ab1 Smarca4 Eef2K Map1B	http://amigo.geneontology.org/amigo/term/GO:0051094
Chromosome organization	0.0435771	4	946	5.4839	Ehmt2 Hsp90Ab1 Smarca4 Champ1	http://amigo.geneontology.org/amigo/term/GO:0051276
Regulation of protein localization to nucleus	0.0435771	2	139	18.661	Hsp90Ab1 Nolc1	http://amigo.geneontology.org/amigo/term/GO:1900180
Regulation of transforming growth factor beta activation	0.0435771	1	7	185.277	Hsp90Ab1	http://amigo.geneontology.org/amigo/term/GO:1901388
Response to peptide	0.0435771	3	463	8.40351	Mcm2 Eef2K Map1B	http://amigo.geneontology.org/amigo/term/GO:1901652
Neuron projection morphogenesis	0.044184	3	479	8.1228	Dbnl Hsp90Ab1 Map1B	http://amigo.geneontology.org/amigo/term/GO:0048812
Posttranscriptional regulation of gene expression	0.0443407	3	481	8.08903	Eef2K Nolc1 Larp1	http://amigo.geneontology.org/amigo/term/GO:0010608
Regulation of peptidyl-serine phosphorylation	0.0447357	2	149	17.4086	Hsp90Ab1 Tnks1Bp1	http://amigo.geneontology.org/amigo/term/GO:0033135
Regulation of cellular component biogenesis	0.0447357	4	978	5.30446	Ehmt2 Dbnl Eef2K Map1B	http://amigo.geneontology.org/amigo/term/GO:0044087
Plasma membrane bounded cell projection morphogenesis	0.0447357	3	484	8.03889	Dbnl Hsp90Ab1 Map1B	http://amigo.geneontology.org/amigo/term/GO:0120039
Cell projection morphogenesis	0.0451658	3	490	7.94046	Dbnl Hsp90Ab1 Map1B	http://amigo.geneontology.org/amigo/term/GO:0048858
Cellular component organization or biogenesis	0.0451658	9	4954	2.35617	Ehmt2 Dbnl Hsp90Ab1 Cebpz Smarca4 Champ1 Map1B Rps6 Nolc1	http://amigo.geneontology.org/amigo/term/GO:0071840
Nucleolus organization	0.0458909	1	8	162.118	Nolc1	http://amigo.geneontology.org/amigo/term/GO:0007000
Mammalian oogenesis stage	0.0458909	1	8	162.118	Rps6	http://amigo.geneontology.org/amigo/term/GO:0022605
TORC1 signaling	0.0458909	1	8	162.118	Larp1	http://amigo.geneontology.org/amigo/term/GO:0038202
Heterocycle metabolic process	0.0469429	6	2347	3.31557	Ehmt2 Hsp90Ab1 Smarca4 Rps6 Tnks1Bp1 Nolc1	http://amigo.geneontology.org/amigo/term/GO:0046483
Nervous system development	0.047681	6	2358	3.3001	Ehmt2 Dbnl Hsp90Ab1 Smarca4 Eef2K Map1B	http://amigo.geneontology.org/amigo/term/GO:0007399
Response to extracellular stimulus	0.0479286	3	510	7.62907	Ehmt2 Map1B Larp1	http://amigo.geneontology.org/amigo/term/GO:0009991
RNA polymerase I preinitiation complex assembly	0.0479996	1	9	144.105	Smarca4	http://amigo.geneontology.org/amigo/term/GO:0001188
DNA methylation-dependent heterochromatin assembly	0.0479996	1	9	144.105	Smarca4	http://amigo.geneontology.org/amigo/term/GO:0006346
Generation of neurons	0.0479996	5	1660	3.90645	Ehmt2 Dbnl Hsp90Ab1 Eef2K Map1B	http://amigo.geneontology.org/amigo/term/GO:0048699
Cellular response to oxygen-containing compound	0.0479996	4	1026	5.0563	Ehmt2 Eef2K Map1B Larp1	http://amigo.geneontology.org/amigo/term/GO:1901701
Regulation of complement-dependent cytotoxicity	0.0479996	1	9	144.105	Hsp90Ab1	http://amigo.geneontology.org/amigo/term/GO:1903659
Cellular response to brain-derived neurotrophic factor stimulus	0.0479996	1	9	144.105	Eef2K	http://amigo.geneontology.org/amigo/term/GO:1990416
Regulation of cellular macromolecule biosynthetic process	0.0479996	7	3203	2.8344	Ehmt2 Hsp90Ab1 Cebpz Smarca4 Eef2K Nolc1 Larp1	http://amigo.geneontology.org/amigo/term/GO:2000112
Cell part morphogenesis	0.0482664	3	522	7.45368	Dbnl Hsp90Ab1 Map1B	http://amigo.geneontology.org/amigo/term/GO:0032990
Cellular aromatic compound metabolic process	0.0492724	6	2412	3.22622	Ehmt2 Hsp90Ab1 Smarca4 Rps6 Tnks1Bp1 Nolc1	http://amigo.geneontology.org/amigo/term/GO:0006725
Regulation of cell morphogenesis	0.0492724	3	528	7.36898	Dbnl Eef2K Map1B	http://amigo.geneontology.org/amigo/term/GO:0022604
Negative regulation of cell death	0.0492724	4	1046	4.95962	Hsp90Ab1 Smarca4 Eef2K Rps6	http://amigo.geneontology.org/amigo/term/GO:0060548
