# Supplementary material for: Systems Biology of Recombinant 2G12 and 353/11 mAb Production in CHO-K1 Cell Lines at Phosphoproteome Level
Source: Proteomes. 2025 Feb 10;13(1):9. doi: 10.3390/proteomes13010009 (PMC11843875; doi:10.3390/proteomes13010009)
Supplement: Supplementary file 1 [file proteomes-13-00009-s001.zip › proteomes-3312466-Table S5.xlsx]

## Sheet: Table S5
Gene Ontology (GO) terms for biological process (MF) enrichment analysis (2G12 vs 353/11)(generated utilizing ShinyGO)
Pathway	Enrichment FDR	nGenes	Pathway Genes	Fold Enrichment	Genes	URL
Basal transcription machinery binding	0.000327395	4	60	39.2937	Taf2 Nop58 Wac Iws1	http://amigo.geneontology.org/amigo/term/GO:0001098
RNA binding	0.000906305	11	1400	4.63104	Hnrnpk Nop58 Utp18 Eif5B Rbm39 Farsa Rsrc2 Larp1 Nol11 Ccdc86 Nolc1	http://amigo.geneontology.org/amigo/term/GO:0003723
RNA polymerase core enzyme binding	0.00311269	3	45	39.2937	Wac Iws1 Nolc1	http://amigo.geneontology.org/amigo/term/GO:0043175
Nucleic acid binding	0.00333274	17	3913	2.56067	Hnrnpk Taf2 Nop58 Utp18 Eif5B Rbm39 Srrm1 Zfpm1 Farsa Rsrc2 Larp1 Nol11 Ccdc86 Smarca4 Nfrkb Chd4 Nolc1	http://amigo.geneontology.org/amigo/term/GO:0003676
Transcription factor binding	0.00711349	7	756	5.45746	Taf2 Nop58 Zfpm1 Smarca4 Chd4 Iws1 Nolc1	http://amigo.geneontology.org/amigo/term/GO:0008134
TFIID-class transcription factor complex binding	0.00743198	2	15	78.5874	Taf2 Nop58	http://amigo.geneontology.org/amigo/term/GO:0001094
RNA polymerase II general transcription initiation factor binding	0.0129828	2	22	53.5823	Taf2 Nop58	http://amigo.geneontology.org/amigo/term/GO:0001091
Enzyme binding	0.0129828	12	2505	2.8235	Dpysl2 Nop58 Zc3Hc1 Pla2G4A Rragc Tnks1Bp1 Smarca4 Nfrkb Chd4 Wac Iws1 Nolc1	http://amigo.geneontology.org/amigo/term/GO:0019899
RNA polymerase II complex binding	0.0353102	2	38	31.0213	Wac Iws1	http://amigo.geneontology.org/amigo/term/GO:0000993
snoRNA binding	0.0358364	2	40	29.4703	Nop58 Nolc1	http://amigo.geneontology.org/amigo/term/GO:0030515
General transcription initiation factor binding	0.0381738	2	43	27.4142	Taf2 Nop58	http://amigo.geneontology.org/amigo/term/GO:0140296
