# Supplementary material for: Systems Biology of Recombinant 2G12 and 353/11 mAb Production in CHO-K1 Cell Lines at Phosphoproteome Level
Source: Proteomes. 2025 Feb 10;13(1):9. doi: 10.3390/proteomes13010009 (PMC11843875; doi:10.3390/proteomes13010009)
Supplement: Supplementary file 1 [file proteomes-13-00009-s001.zip › proteomes-3312466-Table S6.xlsx]

## Sheet: Table S6
Gene Ontology (GO) terms for biological process (MF) enrichment analysis (353/11_TM vs 353/11)(generated utilizing ShinyGO)
Pathway	Enrichment FDR	nGenes	Pathway Genes	Fold Enrichment	Genes	URL
RNA binding	0.0098071	6	1034	7.52577	Hsp90Ab1 Smarca4 Eef2K Rps6 Nolc1 Larp1	http://amigo.geneontology.org/amigo/term/GO:0003723
DNA polymerase binding	0.0098071	2	20	129.694	Hsp90Ab1 Smarca4	http://amigo.geneontology.org/amigo/term/GO:0070182
Protein domain specific binding	0.0145464	5	778	8.3351	Ehmt2 Dbnl Hsp90Ab1 Tnks1Bp1 Nolc1	http://amigo.geneontology.org/amigo/term/GO:0019904
Protein-containing complex binding	0.021179	6	1411	5.51499	Dbnl Smarca4 Fam21 Map1B Tnks1Bp1 Larp1	http://amigo.geneontology.org/amigo/term/GO:0044877
Nucleic acid binding	0.0258448	8	2889	3.59139	Ehmt2 Hsp90Ab1 Cebpz Smarca4 Eef2K Rps6 Nolc1 Larp1	http://amigo.geneontology.org/amigo/term/GO:0003676
RNA polymerase I core binding	0.0390421	1	5	259.388	Nolc1	http://amigo.geneontology.org/amigo/term/GO:0001042
p53 binding	0.0390421	2	71	36.5336	Ehmt2 Smarca4	http://amigo.geneontology.org/amigo/term/GO:0002039
UTP binding	0.0390421	1	4	324.235	Hsp90Ab1	http://amigo.geneontology.org/amigo/term/GO:0002134
Cytoskeletal regulatory protein binding	0.0390421	1	3	432.314	Map1B	http://amigo.geneontology.org/amigo/term/GO:0005519
Phospholipid binding	0.0390421	3	431	9.02743	Fam21 Map1B Pcyt1A	http://amigo.geneontology.org/amigo/term/GO:0005543
Sulfonylurea receptor binding	0.0390421	1	3	432.314	Hsp90Ab1	http://amigo.geneontology.org/amigo/term/GO:0017098
TPR domain binding	0.0390421	1	6	216.157	Hsp90Ab1	http://amigo.geneontology.org/amigo/term/GO:0030911
Purine deoxyribonucleotide binding	0.0390421	1	6	216.157	Hsp90Ab1	http://amigo.geneontology.org/amigo/term/GO:0032554
Pyrimidine ribonucleotide binding	0.0390421	1	5	259.388	Hsp90Ab1	http://amigo.geneontology.org/amigo/term/GO:0032557
Adenyl deoxyribonucleotide binding	0.0390421	1	5	259.388	Hsp90Ab1	http://amigo.geneontology.org/amigo/term/GO:0032558
dATP binding	0.0390421	1	4	324.235	Hsp90Ab1	http://amigo.geneontology.org/amigo/term/GO:0032564
Box c/d snorna binding	0.0390421	1	3	432.314	Nolc1	http://amigo.geneontology.org/amigo/term/GO:0034512
Box h/aca snorna binding	0.0390421	1	5	259.388	Nolc1	http://amigo.geneontology.org/amigo/term/GO:0034513
Translation regulator activity	0.0390421	2	127	20.4243	Eef2K Larp1	http://amigo.geneontology.org/amigo/term/GO:0045182
Ankyrin repeat binding	0.0390421	1	6	216.157	Tnks1Bp1	http://amigo.geneontology.org/amigo/term/GO:0071532
Translation regulator activity, nucleic acid binding	0.0390421	2	95	27.304	Eef2K Larp1	http://amigo.geneontology.org/amigo/term/GO:0090079
Retromer complex binding	0.0390421	1	5	259.388	Fam21	http://amigo.geneontology.org/amigo/term/GO:1905394
Deoxyribonucleotide binding	0.0417382	1	7	185.277	Hsp90Ab1	http://amigo.geneontology.org/amigo/term/GO:0032552
Histone methyltransferase activity (h3-k27 specific)	0.0417382	1	7	185.277	Ehmt2	http://amigo.geneontology.org/amigo/term/GO:0046976
RNA polymerase I core promoter sequence-specific DNA binding	0.0423854	1	8	162.118	Smarca4	http://amigo.geneontology.org/amigo/term/GO:0001164
Nitric-oxide synthase regulator activity	0.0423854	1	8	162.118	Hsp90Ab1	http://amigo.geneontology.org/amigo/term/GO:0030235
Cytidylyltransferase activity	0.0423854	1	8	162.118	Pcyt1A	http://amigo.geneontology.org/amigo/term/GO:0070567
RNA polymerase I transcription regulatory region sequence-specific DNA binding	0.0428996	1	9	144.105	Smarca4	http://amigo.geneontology.org/amigo/term/GO:0001163
Eukaryotic initiation factor 4e binding	0.0428996	1	9	144.105	Larp1	http://amigo.geneontology.org/amigo/term/GO:0008190
Tat protein binding	0.0428996	1	9	144.105	Smarca4	http://amigo.geneontology.org/amigo/term/GO:0030957
Pyrimidine nucleotide binding	0.0446709	1	10	129.694	Hsp90Ab1	http://amigo.geneontology.org/amigo/term/GO:0019103
Histone methyltransferase binding	0.0446709	1	10	129.694	Hsp90Ab1	http://amigo.geneontology.org/amigo/term/GO:1990226
Translation activator activity	0.0449099	1	11	117.904	Larp1	http://amigo.geneontology.org/amigo/term/GO:0008494
ATP-dependent protein binding	0.0449099	1	11	117.904	Hsp90Ab1	http://amigo.geneontology.org/amigo/term/GO:0043008
Histone methyltransferase activity (h3-k9 specific)	0.0449099	1	11	117.904	Ehmt2	http://amigo.geneontology.org/amigo/term/GO:0046974
Calmodulin binding	0.048157	2	191	13.5805	Eef2K Pcyt1A	http://amigo.geneontology.org/amigo/term/GO:0005516
