# Supplementary material for: Systems Biology of Recombinant 2G12 and 353/11 mAb Production in CHO-K1 Cell Lines at Phosphoproteome Level
Source: Proteomes. 2025 Feb 10;13(1):9. doi: 10.3390/proteomes13010009 (PMC11843875; doi:10.3390/proteomes13010009)
Supplement: Supplementary file 1 [file proteomes-13-00009-s001.zip › proteomes-3312466-Table S7.xlsx]

## Sheet: Table S7
Gene Ontology (GO) terms for biological process (CC) enrichment analysis (2G12 vs 353/11)(generated utilizing ShinyGO)
Pathway	Enrichment FDR	nGenes	Pathway Genes	Fold Enrichment	Genes	URL
Nuclear lumen	1.41372e-05	21	3753	3.29803	Hnrnpk Taf2 Nop58 Utp18 Cwc27 Rbm39 Srrm1 Zc3Hc1 Vim Rsrc2 Usp39 Rragc Tnks1Bp1 Nol11 Ccdc86 Smarca4 Wdr55 Nfrkb Chd4 Wac Nolc1	http://amigo.geneontology.org/amigo/term/GO:0031981
Membrane-enclosed lumen	4.30554e-05	21	4324	2.86251	Hnrnpk Taf2 Nop58 Utp18 Cwc27 Rbm39 Srrm1 Zc3Hc1 Vim Rsrc2 Usp39 Rragc Tnks1Bp1 Nol11 Ccdc86 Smarca4 Wdr55 Nfrkb Chd4 Wac Nolc1	http://amigo.geneontology.org/amigo/term/GO:0031974
Organelle lumen	4.30554e-05	21	4324	2.86251	Hnrnpk Taf2 Nop58 Utp18 Cwc27 Rbm39 Srrm1 Zc3Hc1 Vim Rsrc2 Usp39 Rragc Tnks1Bp1 Nol11 Ccdc86 Smarca4 Wdr55 Nfrkb Chd4 Wac Nolc1	http://amigo.geneontology.org/amigo/term/GO:0043233
Intracellular organelle lumen	4.30554e-05	21	4322	2.86384	Hnrnpk Taf2 Nop58 Utp18 Cwc27 Rbm39 Srrm1 Zc3Hc1 Vim Rsrc2 Usp39 Rragc Tnks1Bp1 Nol11 Ccdc86 Smarca4 Wdr55 Nfrkb Chd4 Wac Nolc1	http://amigo.geneontology.org/amigo/term/GO:0070013
Ribonucleoprotein complex	0.000422936	9	853	6.21881	Hnrnpk Nop58 Utp18 Cwc27 Srrm1 Larp1 Usp39 Wac Nolc1	http://amigo.geneontology.org/amigo/term/GO:1990904
Nucleoplasm	0.000606169	16	3084	3.05787	Hnrnpk Taf2 Nop58 Utp18 Cwc27 Rbm39 Srrm1 Zc3Hc1 Rsrc2 Usp39 Rragc Ccdc86 Nfrkb Chd4 Wac Nolc1	http://amigo.geneontology.org/amigo/term/GO:0005654
Spliceosomal complex	0.000929537	5	214	13.7712	Hnrnpk Cwc27 Srrm1 Usp39 Wac	http://amigo.geneontology.org/amigo/term/GO:0005681
Box c/d snornp complex	0.00216234	2	8	147.351	Nop58 Nolc1	http://amigo.geneontology.org/amigo/term/GO:0031428
Non-membrane-bounded organelle	0.00471746	18	4661	2.27618	Hnrnpk Dpysl2 Nop58 Utp18 Rbm39 Vim C2Cd5 Larp1 Tnks1Bp1 Nol11 Ccdc86 Smarca4 Wdr55 Nfrkb Chd4 Cep170 Nolc1 Synpo	http://amigo.geneontology.org/amigo/term/GO:0043228
Intracellular non-membrane-bounded organelle	0.00471746	18	4644	2.28452	Hnrnpk Dpysl2 Nop58 Utp18 Rbm39 Vim C2Cd5 Larp1 Tnks1Bp1 Nol11 Ccdc86 Smarca4 Wdr55 Nfrkb Chd4 Cep170 Nolc1 Synpo	http://amigo.geneontology.org/amigo/term/GO:0043232
SWI/SNF superfamily-type complex	0.00732659	3	82	21.5636	Smarca4 Nfrkb Chd4	http://amigo.geneontology.org/amigo/term/GO:0070603
ATPase complex	0.00772494	3	86	20.5607	Smarca4 Nfrkb Chd4	http://amigo.geneontology.org/amigo/term/GO:1904949
Small nucleolar ribonucleoprotein complex	0.0163455	2	27	43.6597	Nop58 Nolc1	http://amigo.geneontology.org/amigo/term/GO:0005732
Small-subunit processome	0.0366402	2	42	28.0669	Nop58 Utp18	http://amigo.geneontology.org/amigo/term/GO:0032040
