# Supplementary material for: Systems Biology of Recombinant 2G12 and 353/11 mAb Production in CHO-K1 Cell Lines at Phosphoproteome Level
Source: Proteomes. 2025 Feb 10;13(1):9. doi: 10.3390/proteomes13010009 (PMC11843875; doi:10.3390/proteomes13010009)
Supplement: Supplementary file 1 [file proteomes-13-00009-s001.zip › proteomes-3312466-Table S8.xlsx]

## Sheet: Table S8
Gene Ontology (GO) terms for biological process (CC) enrichment analysis (353/11_TM vs 353/11)(generated utilizing ShinyGO)
Pathway	Enrichment FDR	nGenes	Pathway Genes	Fold Enrichment	Genes	URL
Non-membrane-bounded organelle	0.002894	11	4054	3.51908	Ehmt2 Dbnl Smarca4 Hirip3 Fam21 Champ1 Map1B Rps6 Tnks1Bp1 Nolc1 Larp1	http://amigo.geneontology.org/amigo/term/GO:0043228
Intracellular non-membrane-bounded organelle	0.002894	11	4035	3.53565	Ehmt2 Dbnl Smarca4 Hirip3 Fam21 Champ1 Map1B Rps6 Tnks1Bp1 Nolc1 Larp1	http://amigo.geneontology.org/amigo/term/GO:0043232
Dendrite	0.00892541	5	753	8.61183	Dbnl Hsp90Ab1 Eef2K Map1B Rps6	http://amigo.geneontology.org/amigo/term/GO:0030425
Dendritic tree	0.00892541	5	755	8.58901	Dbnl Hsp90Ab1 Eef2K Map1B Rps6	http://amigo.geneontology.org/amigo/term/GO:0097447
Site of polarized growth	0.0245445	3	232	16.7708	Dbnl Hsp90Ab1 Map1B	http://amigo.geneontology.org/amigo/term/GO:0030427
Somatodendritic compartment	0.0307697	5	1080	6.00436	Dbnl Hsp90Ab1 Eef2K Map1B Rps6	http://amigo.geneontology.org/amigo/term/GO:0036477
Nuclear chromatin	0.0336721	3	370	10.5157	Ehmt2 Smarca4 Tnks1Bp1	http://amigo.geneontology.org/amigo/term/GO:0000790
Heterochromatin	0.0336721	2	96	27.0196	Smarca4 Tnks1Bp1	http://amigo.geneontology.org/amigo/term/GO:0000792
Perichromatin fibrils	0.0336721	1	6	216.157	Smarca4	http://amigo.geneontology.org/amigo/term/GO:0005726
Nucleolus	0.0336721	4	866	5.99049	Hirip3 Fam21 Rps6 Nolc1	http://amigo.geneontology.org/amigo/term/GO:0005730
Polysome	0.0336721	2	75	34.5851	Rps6 Larp1	http://amigo.geneontology.org/amigo/term/GO:0005844
Postsynaptic density	0.0336721	3	414	9.39812	Dbnl Eef2K Map1B	http://amigo.geneontology.org/amigo/term/GO:0014069
Box h/aca snornp complex	0.0336721	1	5	259.388	Nolc1	http://amigo.geneontology.org/amigo/term/GO:0031429
TORC1 complex	0.0336721	1	6	216.157	Larp1	http://amigo.geneontology.org/amigo/term/GO:0031931
Nuclear lumen	0.0336721	8	3771	2.7514	Ehmt2 Smarca4 Hirip3 Fam21 Champ1 Rps6 Tnks1Bp1 Nolc1	http://amigo.geneontology.org/amigo/term/GO:0031981
Asymmetric synapse	0.0336721	3	420	9.26387	Dbnl Eef2K Map1B	http://amigo.geneontology.org/amigo/term/GO:0032279
Aryl hydrocarbon receptor complex	0.0336721	1	3	432.314	Hsp90Ab1	http://amigo.geneontology.org/amigo/term/GO:0034751
Cell body	0.0336721	4	836	6.20546	Dbnl Hsp90Ab1 Map1B Rps6	http://amigo.geneontology.org/amigo/term/GO:0044297
Dentate gyrus mossy fiber	0.0336721	1	6	216.157	Map1B	http://amigo.geneontology.org/amigo/term/GO:0044302
Box h/aca rnp complex	0.0336721	1	5	259.388	Nolc1	http://amigo.geneontology.org/amigo/term/GO:0072588
Hippocampal mossy fiber	0.0336721	1	5	259.388	Map1B	http://amigo.geneontology.org/amigo/term/GO:0097457
Neuron to neuron synapse	0.0336721	3	446	8.72382	Dbnl Eef2K Map1B	http://amigo.geneontology.org/amigo/term/GO:0098984
Postsynaptic specialization	0.0336721	3	449	8.66553	Dbnl Eef2K Map1B	http://amigo.geneontology.org/amigo/term/GO:0099572
Sperm head plasma membrane	0.0336721	1	4	324.235	Hsp90Ab1	http://amigo.geneontology.org/amigo/term/GO:1990913
Glycogen granule	0.037699	1	7	185.277	Pcyt1A	http://amigo.geneontology.org/amigo/term/GO:0042587
Neuron projection	0.0380568	5	1583	4.09647	Dbnl Hsp90Ab1 Eef2K Map1B Rps6	http://amigo.geneontology.org/amigo/term/GO:0043005
Box c/d snornp complex	0.0384545	1	8	162.118	Nolc1	http://amigo.geneontology.org/amigo/term/GO:0031428
Basal dendrite	0.0384545	1	8	162.118	Map1B	http://amigo.geneontology.org/amigo/term/GO:0097441
Chromosome	0.0390605	4	1024	5.06618	Ehmt2 Smarca4 Champ1 Tnks1Bp1	http://amigo.geneontology.org/amigo/term/GO:0005694
WASH complex	0.0390605	1	9	144.105	Fam21	http://amigo.geneontology.org/amigo/term/GO:0071203
Sperm plasma membrane	0.0390605	1	9	144.105	Hsp90Ab1	http://amigo.geneontology.org/amigo/term/GO:0097524
Nuclear chromosome	0.0413525	3	573	6.79027	Ehmt2 Smarca4 Tnks1Bp1	http://amigo.geneontology.org/amigo/term/GO:0000228
Chromatin	0.0413525	3	553	7.03585	Ehmt2 Smarca4 Tnks1Bp1	http://amigo.geneontology.org/amigo/term/GO:0000785
Membrane-enclosed lumen	0.0413525	8	4280	2.42419	Ehmt2 Smarca4 Hirip3 Fam21 Champ1 Rps6 Tnks1Bp1 Nolc1	http://amigo.geneontology.org/amigo/term/GO:0031974
TOR complex	0.0413525	1	10	129.694	Larp1	http://amigo.geneontology.org/amigo/term/GO:0038201
Organelle lumen	0.0413525	8	4280	2.42419	Ehmt2 Smarca4 Hirip3 Fam21 Champ1 Rps6 Tnks1Bp1 Nolc1	http://amigo.geneontology.org/amigo/term/GO:0043233
Dendritic growth cone	0.0413525	1	12	108.078	Hsp90Ab1	http://amigo.geneontology.org/amigo/term/GO:0044294
Intracellular organelle lumen	0.0413525	8	4279	2.42476	Ehmt2 Smarca4 Hirip3 Fam21 Champ1 Rps6 Tnks1Bp1 Nolc1	http://amigo.geneontology.org/amigo/term/GO:0070013
npBAF complex	0.0413525	1	12	108.078	Smarca4	http://amigo.geneontology.org/amigo/term/GO:0071564
Ribosome	0.0437415	2	213	12.1779	Rps6 Larp1	http://amigo.geneontology.org/amigo/term/GO:0005840
CCR4-NOT complex	0.0437415	1	15	86.4627	Tnks1Bp1	http://amigo.geneontology.org/amigo/term/GO:0030014
Growth cone	0.0437415	2	224	11.5798	Hsp90Ab1 Map1B	http://amigo.geneontology.org/amigo/term/GO:0030426
Ribonucleoprotein granule	0.0437415	2	225	11.5284	Rps6 Larp1	http://amigo.geneontology.org/amigo/term/GO:0035770
Cytoplasmic ribonucleoprotein granule	0.0437415	2	214	12.1209	Rps6 Larp1	http://amigo.geneontology.org/amigo/term/GO:0036464
Varicosity	0.0437415	1	16	81.0588	Map1B	http://amigo.geneontology.org/amigo/term/GO:0043196
Dendritic spine	0.0437415	2	212	12.2353	Eef2K Map1B	http://amigo.geneontology.org/amigo/term/GO:0043197
Perikaryon	0.0437415	2	208	12.4706	Dbnl Map1B	http://amigo.geneontology.org/amigo/term/GO:0043204
Neuron spine	0.0437415	2	216	12.0087	Eef2K Map1B	http://amigo.geneontology.org/amigo/term/GO:0044309
Sperm head	0.0437415	1	16	81.0588	Hsp90Ab1	http://amigo.geneontology.org/amigo/term/GO:0061827
nBAF complex	0.0437415	1	15	86.4627	Smarca4	http://amigo.geneontology.org/amigo/term/GO:0071565
Supramolecular complex	0.0437415	4	1160	4.47221	Champ1 Map1B Rps6 Larp1	http://amigo.geneontology.org/amigo/term/GO:0099080
Ribonucleoprotein complex	0.0463326	3	669	5.81588	Rps6 Nolc1 Larp1	http://amigo.geneontology.org/amigo/term/GO:1990904
SWI/SNF complex	0.0471675	1	19	68.2601	Smarca4	http://amigo.geneontology.org/amigo/term/GO:0016514
Dendrite terminus	0.0471675	1	19	68.2601	Hsp90Ab1	http://amigo.geneontology.org/amigo/term/GO:0044292
