# Supplementary material for: Systems Biology of Recombinant 2G12 and 353/11 mAb Production in CHO-K1 Cell Lines at Phosphoproteome Level
Source: Proteomes. 2025 Feb 10;13(1):9. doi: 10.3390/proteomes13010009 (PMC11843875; doi:10.3390/proteomes13010009)
Supplement: Supplementary file 1 [file proteomes-13-00009-s001.zip › proteomes-3312466-Table S9.xlsx]

## Sheet: Table S9
Top terms from the enrichment plot network analysis (2G12 vs 353/11)(generated utilizing ShinyGO)
Pathway	Enrichment FDR	nGenes	Pathway Genes	Fold Enrichment	Genes	URL
Nuclear lumen	7.41887e-05	21	3753	3.29803	Hnrnpk Taf2 Nop58 Utp18 Cwc27 Rbm39 Srrm1 Zc3Hc1 Vim Rsrc2 Usp39 Rragc Tnks1Bp1 Nol11 Ccdc86 Smarca4 Wdr55 Nfrkb Chd4 Wac Nolc1	http://amigo.geneontology.org/amigo/term/GO:0031981
Nucleus	7.41887e-05	24	4900	2.88688	Hnrnpk Taf2 Nop58 Utp18 Cwc27 Rbm39 Srrm1 Zc3Hc1 Tsc22D4 Zfpm1 Pla2G4A Rsrc2 Usp39 Tnks1Bp1 Nol11 Ccdc86 Smarca4 Wdr55 Nfrkb Chd4 Wac Iws1 Dab2 Nolc1	http://amigo.geneontology.org/amigo/term/GO:0005634
Intracellular organelle lumen	0.00036151	21	4322	2.86384	Hnrnpk Taf2 Nop58 Utp18 Cwc27 Rbm39 Srrm1 Zc3Hc1 Vim Rsrc2 Usp39 Rragc Tnks1Bp1 Nol11 Ccdc86 Smarca4 Wdr55 Nfrkb Chd4 Wac Nolc1	http://amigo.geneontology.org/amigo/term/GO:0070013
Membrane-enclosed lumen	0.00036151	21	4324	2.86251	Hnrnpk Taf2 Nop58 Utp18 Cwc27 Rbm39 Srrm1 Zc3Hc1 Vim Rsrc2 Usp39 Rragc Tnks1Bp1 Nol11 Ccdc86 Smarca4 Wdr55 Nfrkb Chd4 Wac Nolc1	http://amigo.geneontology.org/amigo/term/GO:0031974
Organelle lumen	0.00036151	21	4324	2.86251	Hnrnpk Taf2 Nop58 Utp18 Cwc27 Rbm39 Srrm1 Zc3Hc1 Vim Rsrc2 Usp39 Rragc Tnks1Bp1 Nol11 Ccdc86 Smarca4 Wdr55 Nfrkb Chd4 Wac Nolc1	http://amigo.geneontology.org/amigo/term/GO:0043233
Basal transcription machinery binding	0.000826915	4	60	39.2937	Taf2 Nop58 Wac Iws1	http://amigo.geneontology.org/amigo/term/GO:0001098
Ribonucleoprotein complex	0.000826915	9	710	7.47134	Hnrnpk Taf2 Nop58 Utp18 Cwc27 Srrm1 Vim Usp39 Nolc1	http://amigo.geneontology.org/amigo/term/GO:1990904
RNA metabolic process	0.000826915	12	1459	4.84775	Hnrnpk Taf2 Utp18 Rbm39 Srrm1 Farsa Usp39 Nol11 Smarca4 Wdr55 Iws1 Nolc1	http://amigo.geneontology.org/amigo/term/GO:0016070
Nucleic acid metabolic process	0.000915875	14	2094	3.94063	Hnrnpk Taf2 Utp18 Rbm39 Srrm1 Farsa Usp39 Tnks1Bp1 Nol11 Smarca4 Wdr55 Nfrkb Iws1 Nolc1	http://amigo.geneontology.org/amigo/term/GO:0090304
RNA binding	0.00257523	11	1400	4.63104	Hnrnpk Nop58 Utp18 Eif5B Rbm39 Farsa Rsrc2 Larp1 Nol11 Ccdc86 Nolc1	http://amigo.geneontology.org/amigo/term/GO:0003723
Nucleoplasm	0.00293633	16	3084	3.05787	Hnrnpk Taf2 Nop58 Utp18 Cwc27 Rbm39 Srrm1 Zc3Hc1 Rsrc2 Usp39 Rragc Ccdc86 Nfrkb Chd4 Wac Nolc1	http://amigo.geneontology.org/amigo/term/GO:0005654
Gene expression	0.00329569	13	2072	3.69801	Hnrnpk Taf2 Utp18 Eif5B Rbm39 Srrm1 Farsa Larp1 Usp39 Nol11 Smarca4 Wdr55 Iws1	http://amigo.geneontology.org/amigo/term/GO:0010467
Spliceosomal complex	0.00426823	5	214	13.7712	Hnrnpk Cwc27 Srrm1 Usp39 Wac	http://amigo.geneontology.org/amigo/term/GO:0005681
